# Supplementary material for: Recovery from supercooling, freezing, and cryopreservation stress in larvae of the drosophilid fly, Chymomyza costata
Source: Sci Rep. 2018 Mar 13;8:4414. doi: 10.1038/s41598-018-22757-0 (PMC5849770; doi:10.1038/s41598-018-22757-0)
Supplement: Supplementary file 2 — Dataset S1 [file 41598_2018_22757_MOESM2_ESM.xlsx]

## Sheet: Control (C)
Analysis of CO2 production: control (C)
(C)		Carbon dioxide production [µl CO2/mg FM/h]												Total CO2 production per mg FM during past 30 min							Statistical analysis of rhythmicity
time [min]	1	2	3	4	5	6		time [min]	mean	SD	L:D cycle		time [min]	1	2	3	4	5	6		(only days 2 and 3 were considered for statistical analysis)
30	4.46597	3.7434	2.05319	3.91201	3.04437	3.61524		30	3.47236	0.833264			30	2.23298	1.8717	1.0266	1.95601	1.52218	1.80762
60	4.74828	4.2991	2.69608	4.80416	3.83691	3.82537		60	4.03498	0.780515			60	2.37414	2.14955	1.34804	2.40208	1.91846	1.91269				ANOVA Circwave
90	4.2807	4.91705	2.72887	4.49037	2.84283	3.04732		90	3.71786	0.953417			90	2.14035	2.45852	1.36444	2.24518	1.42141	1.52366		Replicate	F	p	R2
120	4.32281	4.3282	2.63772	4.91251	3.83015	3.21899		120	3.87506	0.830129			120	2.1614	2.1641	1.31886	2.45626	1.91507	1.60949		1	2.74	<0.01	0.73
150	3.2691	3.87846	2.69101	3.18752	3.51984	2.68166		150	3.2046	0.46801			150	1.63455	1.93923	1.34551	1.59376	1.75992	1.34083		2	6.19	<0.01	0.85
180	4.41025	3.79606	2.56962	3.9711	3.02633	2.46102		180	3.3724	0.801234			180	2.20512	1.89803	1.28481	1.98555	1.51317	1.23051		3	1.26	0.26	0.54
210	4.05728	3.68781	2.78646	3.87964	3.0103	3.16193		210	3.43057	0.51464			210	2.02864	1.8439	1.39323	1.93982	1.50515	1.58096		4	4.58	<0.01	0.82
240	3.68886	3.25353	2.91903	2.73781	3.13194	3.30953		240	3.17345	0.330699			240	1.84443	1.62676	1.45952	1.3689	1.56597	1.65477		5	1.63	<0.01	0.62
270	3.10298	3.1404	2.9841	3.69771	2.70514	2.64082		270	3.04519	0.379752			270	1.55149	1.5702	1.49205	1.84885	1.35257	1.32041		6	4.1	<0.01	0.8
300	3.05775	2.83111	2.76858	2.23162	2.42559	3.23406		300	2.75812	0.376697			300	1.52887	1.41556	1.38429	1.11581	1.2128	1.61703
330	3.2951	2.74484	2.68032	2.87833	2.44783	3.2285		330	2.87915	0.328227			330	1.64755	1.37242	1.34016	1.43917	1.22391	1.61425
360	3.24679	2.7039	2.84178	2.68776	2.35523	2.98329		360	2.80312	0.301517			360	1.6234	1.35195	1.42089	1.34388	1.17761	1.49164				Lomb Scargle
390	3.05642	2.80704	2.33253	2.91651	2.31703	3.29038		390	2.78665	0.392572			390	1.52821	1.40352	1.16627	1.45825	1.15852	1.64519		Replicate	tau	PN actual	PN target	p
420	3.34709	2.61248	2.34391	2.74906	2.6403	2.92714		420	2.77	0.340985			420	1.67355	1.30624	1.17195	1.37453	1.32015	1.46357		1	24	6	5	<0.01
450	3.66553	2.50035	2.39792	2.5019	2.88016	2.72685		450	2.77878	0.468731			450	1.83276	1.25017	1.19896	1.25095	1.44008	1.36343		2	24	17	5	<0.01
480	3.13904	2.78955	2.79127	2.6258	2.42198	3.06563		480	2.80555	0.26786			480	1.56952	1.39478	1.39564	1.3129	1.21099	1.53281		3	24	12	5	<0.01
510	3.02805	2.94279	2.58383	2.43472	2.36706	2.74432		510	2.68346	0.268925			510	1.51403	1.47139	1.29192	1.21736	1.18353	1.37216		4	24	19	5	<0.01
540	2.70761	2.71813	2.37832	2.85624	2.24628	2.43509		540	2.55694	0.237289			540	1.3538	1.35906	1.18916	1.42812	1.12314	1.21754		5	24	12	5	<0.01
570	2.53862	2.31011	2.31853	2.70672	2.38255	2.51047		570	2.46117	0.153667			570	1.26931	1.15506	1.15927	1.35336	1.19128	1.25524		6	24	18	5	<0.01
600	2.44589	2.28102	2.46262	2.49143	2.72527	2.4927		600	2.48315	0.142442			600	1.22294	1.14051	1.23131	1.24572	1.36263	1.24635
630	2.39271	2.40513	2.52596	2.69493	2.89193	2.61193		630	2.5871	0.189633			630	1.19636	1.20256	1.26298	1.34747	1.44596	1.30597
660	2.32997	2.68471	2.67806	2.56116	2.74422	2.62317		660	2.60355	0.147616			660	1.16499	1.34236	1.33903	1.28058	1.37211	1.31159
690	2.62818	2.7794	2.69858	2.33053	2.16684	2.48312		690	2.51444	0.233529			690	1.31409	1.3897	1.34929	1.16526	1.08342	1.24156		Sums of total CO2 production during past 720 min (=12 hours)							mean	S.D.
720	3.54976	2.51135	2.41326	2.31802	2.71758	2.50124		720	2.66854	0.451593			720	1.77488	1.25568	1.20663	1.15901	1.35879	1.25062		40.3874	37.333	31.1408	37.2888	33.3388	34.9099		35.7331	3.00393
750	2.69986	2.60427	2.28579	2.08064	2.57641	2.58562		750	2.4721	0.237092			750	1.34993	1.30213	1.14289	1.04032	1.2882	1.29281
780	2.58075	2.44373	2.10695	2.07819	2.50018	2.64542		780	2.39254	0.242469			780	1.29038	1.22187	1.05347	1.0391	1.25009	1.32271
810	2.44781	2.42055	2.23031	2.1058	2.46195	2.70776		810	2.3957	0.208084			810	1.22391	1.21028	1.11515	1.0529	1.23098	1.35388
840	2.40804	2.46251	2.32607	2.12339	2.46202	2.49516		840	2.37953	0.138809			840	1.20402	1.23126	1.16304	1.06169	1.23101	1.24758
870	2.44572	2.54898	2.29955	2.14413	2.31924	2.73434		870	2.41533	0.208201			870	1.22286	1.27449	1.14978	1.07207	1.15962	1.36717
900	3.09059	2.62207	2.32966	2.14765	2.41431	3.35743		900	2.66029	0.470159			900	1.5453	1.31104	1.16483	1.07382	1.20716	1.67872
930	2.81117	2.59532	2.40457	2.19315	2.45964	3.16342		930	2.60455	0.342155			930	1.40558	1.29766	1.20229	1.09657	1.22982	1.58171
960	2.69389	2.5807	2.44798	2.36894	2.59406	2.75837		960	2.57399	0.146112			960	1.34694	1.29035	1.22399	1.18447	1.29703	1.37919
990	2.66321	2.60977	2.55397	2.28902	2.52797	2.69075		990	2.55578	0.144647			990	1.33161	1.30489	1.27698	1.14451	1.26399	1.34538
1020	2.2243	2.63706	2.51207	2.59202	2.52915	2.79496		1020	2.54826	0.1883			1020	1.11215	1.31853	1.25604	1.29601	1.26458	1.39748
1050	2.75556	2.51514	2.60585	2.12678	2.48391	2.95876		1050	2.57433	0.28057			1050	1.37778	1.25757	1.30293	1.06339	1.24195	1.47938
1080	2.80884	2.52746	2.46521	2.24596	2.51913	3.04235		1080	2.60149	0.280923			1080	1.40442	1.26373	1.23261	1.12298	1.25957	1.52118
1110	2.64053	3.90437	2.52619	2.35562	2.66543	2.28468		1110	2.72947	0.595201			1110	1.32026	1.95218	1.2631	1.17781	1.33272	1.14234
1140	2.38876	3.6925	2.42887	2.39069	2.61626	2.45786		1140	2.66249	0.51153			1140	1.19438	1.84625	1.21443	1.19534	1.30813	1.22893
1170	2.49461	2.92295	2.34056	2.39206	2.52563	3.33167		1170	2.66791	0.384489			1170	1.2473	1.46147	1.17028	1.19603	1.26282	1.66584
1200	2.45481	2.72104	2.47495	2.41079	2.59163	3.01833		1200	2.61192	0.228643			1200	1.2274	1.36052	1.23747	1.20539	1.29581	1.50916
1230	2.43887	2.49764	2.54526	2.51334	2.37539	3.00472		1230	2.56254	0.224843			1230	1.21943	1.24882	1.27263	1.25667	1.1877	1.50236
1260	2.80867	3.03429	2.60956	1.53368	2.29403	2.93912		1260	2.53656	0.557451			1260	1.40434	1.51715	1.30478	0.766838	1.14702	1.46956
1290	2.40873	2.8226	2.96816	1.83093	2.24641	2.92555		1290	2.53373	0.451178			1290	1.20436	1.4113	1.48408	0.915464	1.1232	1.46277
1320	2.23487	2.73551	2.98448	2.11266	2.33583	2.69946		1320	2.51714	0.339261			1320	1.11744	1.36775	1.49224	1.05633	1.16791	1.34973
1350	2.44484	2.71124	2.59912	3.69713	2.72798	2.7459		1350	2.82103	0.443772			1350	1.22242	1.35562	1.29956	1.84856	1.36399	1.37295
1380	2.56325	2.35908	2.37199	2.55197	2.9159	2.84725		1380	2.60157	0.234351			1380	1.28162	1.17954	1.186	1.27598	1.45795	1.42363
1410	2.57546	2.98761	2.44059	2.55296	3.01983	2.91814		1410	2.7491	0.253992			1410	1.28773	1.49381	1.22029	1.27648	1.50991	1.45907		Sums of total CO2 production during past 720 min (=12 hours)							mean	S.D.
1440	2.75882	2.70875	2.21502	2.9197	2.64113	4.17802		1440	2.90357	0.667287			1440	1.37941	1.35437	1.10751	1.45985	1.32056	2.08901		30.921	32.8326	29.5364	27.8786	30.4017	34.6425		31.0355	2.19349
1470	3.81481	4.00645	2.69896	4.15712	2.71793	4.42119		1470	3.63608	0.745414			1470	1.90741	2.00323	1.34948	2.07856	1.35896	2.2106
1500	3.78833	3.67829	3.81582	4.33892	2.76044	3.33876		1500	3.62009	0.530068			1500	1.89416	1.83915	1.90791	2.16946	1.38022	1.66938
1530	2.11744	3.39007	3.26116	3.59709	2.83679	3.39977		1530	3.10039	0.544385			1530	1.05872	1.69503	1.63058	1.79854	1.4184	1.69989
1560	4.00191	3.17582	4.4052	3.83266	2.75846	2.82655		1560	3.5001	0.676826			1560	2.00096	1.58791	2.2026	1.91633	1.37923	1.41327
1590	3.20604	3.12404	2.86771	4.18402	2.86061	3.97787		1590	3.37005	0.571191			1590	1.60302	1.56202	1.43385	2.09201	1.4303	1.98893
1620	2.67967	2.98395	2.3816	3.00771	2.46597	4.49902		1620	3.00299	0.776859			1620	1.33983	1.49198	1.1908	1.50385	1.23298	2.24951
1650	2.8207	2.66102	2.45069	2.91816	1.9637	4.18287		1650	2.83286	0.743096			1650	1.41035	1.33051	1.22534	1.45908	0.981852	2.09143
1680	2.96531	2.8462	2.32535	2.62572	2.45605	3.9485		1680	2.86119	0.583098			1680	1.48265	1.4231	1.16267	1.31286	1.22802	1.97425
1710	2.66983	2.83703	2.71966	2.61148	2.30556	3.66308		1710	2.80111	0.458187			1710	1.33492	1.41851	1.35983	1.30574	1.15278	1.83154
1740	2.78492	2.98366	2.62067	2.72683	2.40014	3.37579		1740	2.81534	0.335106			1740	1.39246	1.49183	1.31034	1.36342	1.20007	1.68789
1770	3.7631	2.99573	3.37385	2.7215	2.61	2.79786		1770	3.04367	0.442987			1770	1.88155	1.49786	1.68693	1.36075	1.305	1.39893
1800	2.91541	2.62347	3.24809	2.48312	2.33636	2.63139		1800	2.70631	0.327538			1800	1.45771	1.31173	1.62404	1.24156	1.16818	1.31569
1830	2.59151	2.63113	3.6453	2.5383	2.51439	2.73917		1830	2.77664	0.432895			1830	1.29576	1.31557	1.82265	1.26915	1.2572	1.36959
1860	1.6239	3.02649	2.38035	2.84043	3.15323	2.64537		1860	2.61163	0.556421			1860	0.811951	1.51324	1.19018	1.42022	1.57661	1.32268
1890	1.83899	2.84218	2.37018	3.14875	2.45384	2.75283		1890	2.5678	0.453922			1890	0.919496	1.42109	1.18509	1.57438	1.22692	1.37642
1920	2.3781	2.76031	3.33756	3.00865	2.6625	3.46263		1920	2.93496	0.414916			1920	1.18905	1.38016	1.66878	1.50432	1.33125	1.73131
1950	2.51263	3.06192	2.99076	3.21168	3.27918	2.91458		1950	2.99512	0.272524			1950	1.25632	1.53096	1.49538	1.60584	1.63959	1.45729
1980	2.60219	3.32513	2.64049	3.2157	3.38634	2.81505		1980	2.99748	0.353033			1980	1.30109	1.66257	1.32025	1.60785	1.69317	1.40752
2010	3.21533	2.94999	2.53694	2.84095	3.43236	2.69495		2010	2.94509	0.331809			2010	1.60767	1.475	1.26847	1.42047	1.71618	1.34748
2040	3.58487	2.99449	3.41444	3.0818	2.85708	2.6619		2040	3.09909	0.345362			2040	1.79244	1.49724	1.70722	1.5409	1.42854	1.33095
2070	3.00888	2.73068	3.46015	3.18029	2.53739	2.76911		2070	2.94775	0.336986			2070	1.50444	1.36534	1.73008	1.59014	1.2687	1.38455
2100	2.77778	2.74015	2.892	3.41856	2.61854	2.7583		2100	2.86755	0.283705			2100	1.38889	1.37008	1.446	1.70928	1.30927	1.37915
2130	2.85752	2.85294	3.04656	2.84558	2.57811	2.72016		2130	2.81681	0.156776			2130	1.42876	1.42647	1.52328	1.42279	1.28905	1.36008		Sums of total CO2 production during past 720 min (=12 hours)							mean	S.D.
2160	3.0239	2.55576	3.10947	2.34939	2.65356	3.78846		2160	2.91342	0.515735			2160	1.51195	1.27788	1.55474	1.17469	1.32678	1.89423		34.7715	35.8885	35.9965	37.4422	32.2993	38.8926		35.8817	2.06479
2190	2.79578	2.76545	2.50815	2.36454	2.34889	2.78701		2190	2.59497	0.213288			2190	1.39789	1.38272	1.25408	1.18227	1.17445	1.39351
2220	2.88291	2.45934	2.35675	2.34323	2.3202	2.75123		2220	2.51894	0.239441			2220	1.44145	1.22967	1.17838	1.17161	1.1601	1.37561
2250	2.63937	2.53494	2.48613	2.28966	2.32665	2.64957		2250	2.48772	0.152707			2250	1.31968	1.26747	1.24306	1.14483	1.16332	1.32478
2280	2.4584	2.28959	2.55243	2.16844	2.38652	2.60623		2280	2.41027	0.164035			2280	1.2292	1.14479	1.27621	1.08422	1.19326	1.30312
2310	2.45818	2.24361	2.31622	2.15851	2.47619	2.34297		2310	2.33261	0.122468			2310	1.22909	1.12181	1.15811	1.07925	1.2381	1.17148
2340	2.55815	2.47907	2.34151	2.22214	2.31452	2.69937		2340	2.43579	0.176388			2340	1.27908	1.23954	1.17075	1.11107	1.15726	1.34969
2370	2.56471	2.27858	2.3638	2.15747	2.21626	2.74011		2370	2.38682	0.223784			2370	1.28235	1.13929	1.1819	1.07873	1.10813	1.37006
2400	2.40753	2.30874	2.34228	2.08497	2.25317	2.60196		2400	2.33311	0.171148			2400	1.20377	1.15437	1.17114	1.04249	1.12659	1.30098
2430	2.47794	2.30816	2.43223	2.22821	2.19343	2.48883		2430	2.3548	0.12912			2430	1.23897	1.15408	1.21611	1.11411	1.09672	1.24441
2460	2.41638	2.44775	2.34882	2.30347	2.25442	2.57642		2460	2.39121	0.115185			2460	1.20819	1.22387	1.17441	1.15173	1.12721	1.28821
2490	2.44902	2.47037	2.56977	2.07962	2.24808	2.76375		2490	2.4301	0.240326			2490	1.22451	1.23519	1.28488	1.03981	1.12404	1.38188
2520	2.45662	2.35466	2.38239	2.17089	2.25096	2.74102		2520	2.39276	0.198119			2520	1.22831	1.17733	1.19119	1.08545	1.12548	1.37051
2550	2.39646	2.10937	2.07282	2.13398	2.28091	2.68237		2550	2.27932	0.231874			2550	1.19823	1.05468	1.03641	1.06699	1.14045	1.34119
2580	2.52763	2.22267	2.34198	2.2287	2.13728	2.61364		2580	2.34532	0.188238			2580	1.26382	1.11134	1.17099	1.11435	1.06864	1.30682
2610	2.39617	2.18059	2.51569	1.99752	2.22619	2.17163		2610	2.24797	0.182872			2610	1.19809	1.0903	1.25785	0.998758	1.1131	1.08581
2640	2.37783	2.36414	2.50777	2.2285	2.07218	2.38453		2640	2.32249	0.151302			2640	1.18892	1.18207	1.25389	1.11425	1.03609	1.19226
2670	2.26544	2.41597	2.66802	2.11016	2.11754	2.74515		2670	2.38705	0.272803			2670	1.13272	1.20799	1.33401	1.05508	1.05877	1.37257
2700	2.35471	2.1293	2.55543	2.02405	2.28913	2.61236		2700	2.32749	0.230943			2700	1.17735	1.06465	1.27771	1.01202	1.14456	1.30618
2730	2.34857	2.0853	2.45887	2.01207	2.23905	2.50402		2730	2.27465	0.199041			2730	1.17429	1.04265	1.22944	1.00603	1.11952	1.25201
2760	2.34019	2.16903	2.51277	2.1215	2.16814	2.47342		2760	2.29751	0.169308			2760	1.1701	1.08452	1.25639	1.06075	1.08407	1.23671
2790	2.31054	2.47421	2.54376	2.08777	2.11546	2.2263		2790	2.29301	0.186609			2790	1.15527	1.23711	1.27188	1.04389	1.05773	1.11315
2820	2.3327	2.52038	2.59428	2.10883	2.27264	2.37074		2820	2.3666	0.174316			2820	1.16635	1.26019	1.29714	1.05441	1.13632	1.18537
2850	2.30314	2.42643	2.2642	2.15856	2.27212	2.4382		2850	2.31044	0.106307			2850	1.15157	1.21322	1.1321	1.07928	1.13606	1.2191		Sums of total CO2 production during past 720 min (=12 hours)							mean	S.D.
2880	2.27552	2.2424	2.58922	2.55245	2.57128	2.73957		2880	2.49507	0.194829			2880	1.13776	1.1212	1.29461	1.27622	1.28564	1.36979		29.397	28.14	29.3126	26.1676	27.1756	30.8552		28.508	1.5457
2910	3.09321	3.51002	2.97911	3.38749	3.12637	2.97169		2910	3.17798	0.221855			2910	1.5466	1.75501	1.48955	1.69374	1.56319	1.48585
2940	3.27381	3.31	2.78621	3.54768	2.55598	3.10004		2940	3.09562	0.365797			2940	1.63691	1.655	1.39311	1.77384	1.27799	1.55002
2970	3.51344	3.36493	2.76785	2.89958	2.60069	2.77191		2970	2.9864	0.36637			2970	1.75672	1.68247	1.38393	1.44979	1.30035	1.38596
3000	2.89243	3.26514	2.32076	2.46275	2.70932	3.09101		3000	2.79023	0.363497			3000	1.44621	1.63257	1.16038	1.23137	1.35466	1.5455
3030	2.66765	3.1516	2.32496	2.6211	2.58537	3.33797		3030	2.78144	0.382682			3030	1.33382	1.5758	1.16248	1.31055	1.29269	1.66899
3060	2.80802	3.00018	2.83999	2.62086	2.10929	3.63898		3060	2.83622	0.499386			3060	1.40401	1.50009	1.41999	1.31043	1.05465	1.81949
3090	2.64511	2.86428	2.36236	2.75118	2.11539	3.52161		3090	2.70999	0.48225			3090	1.32256	1.43214	1.18118	1.37559	1.0577	1.7608
3120	2.61177	2.59667	2.65175	2.43618	2.33497	3.0579		3120	2.61487	0.248295			3120	1.30589	1.29834	1.32587	1.21809	1.16748	1.52895
3150	2.52709	2.55238	2.58099	2.8213	2.49931	3.31981		3150	2.71681	0.317273			3150	1.26355	1.27619	1.2905	1.41065	1.24965	1.65991
3180	2.47414	2.4278	2.71843	2.66483	2.35339	3.2525		3180	2.64852	0.327468			3180	1.23707	1.2139	1.35922	1.33241	1.1767	1.62625
3210	2.57093	2.61668	2.83131	2.515	2.16865	3.44288		3210	2.69091	0.426328			3210	1.28547	1.30834	1.41565	1.2575	1.08432	1.72144
3240	2.35715	2.40823	2.56729	2.57376	2.51136	2.88471		3240	2.55042	0.185296			3240	1.17858	1.20412	1.28364	1.28688	1.25568	1.44235
3270	2.58501	2.56707	2.46647	2.63563	2.57156	2.86511		3270	2.61514	0.134259			3270	1.2925	1.28353	1.23324	1.31781	1.28578	1.43256
3300	2.43685	2.37436	2.67688	2.70875	2.22071	3.15238		3300	2.59499	0.329879			3300	1.21843	1.18718	1.33844	1.35437	1.11035	1.57619
3330	2.40331	2.52464	2.83894	2.72982	2.28197	3.14296		3330	2.65361	0.315283			3330	1.20165	1.26232	1.41947	1.36491	1.14098	1.57148
3360	2.46776	2.69934	2.78029	2.55531	2.2664	2.93112		3360	2.6167	0.237113			3360	1.23388	1.34967	1.39014	1.27765	1.1332	1.46556
3390	2.48261	2.44231	3.13601	2.71213	2.3299	3.33948		3390	2.74041	0.409886			3390	1.2413	1.22116	1.56801	1.35607	1.16495	1.66974
3420	2.44142	2.30739	3.01346	2.60112	1.80605	2.94914		3420	2.51976	0.446174			3420	1.22071	1.1537	1.50673	1.30056	0.903023	1.47457
3450	2.61874	2.49994	2.76486	2.92356	2.68191	2.81663		3450	2.71761	0.150254			3450	1.30937	1.24997	1.38243	1.46178	1.34096	1.40832
3480	2.74271	2.92652	2.238	2.67601	2.59252	2.67307		3480	2.64147	0.227543			3480	1.37135	1.46326	1.119	1.338	1.29626	1.33653
3510	3.03962	3.12927	2.3883	2.54582	2.2871	2.78149		3510	2.69526	0.345697			3510	1.51981	1.56463	1.19415	1.27291	1.14355	1.39074
3540	3.32083	2.99556	2.32102	2.69248	2.5789	2.95759		3540	2.81106	0.353122			3540	1.66041	1.49778	1.16051	1.34624	1.28945	1.4788
3570	3.17869	2.50298	2.59415	2.33753	2.60823	2.67068		3570	2.64871	0.284268			3570	1.58934	1.25149	1.29707	1.16877	1.30412	1.33534		Sums of total CO2 production during past 720 min (=12 hours)							mean	S.D.
3600	3.1191	2.55791	2.74862	2.51275	2.47729	2.86147		3600	2.71286	0.24817			3600	1.55955	1.27895	1.37431	1.25637	1.23865	1.43074		33.1357	33.2976	31.849	32.4663	29.1863	36.7661		32.7835	2.24213
3630	2.72592	2.48625	2.49614	2.30303	2.20762	2.66524		3630	2.4807	0.200296			3630	1.36296	1.24313	1.24807	1.15151	1.10381	1.33262
3660	2.56645	2.3795	2.51645	2.21628	2.0949	2.53727		3660	2.38514	0.192894			3660	1.28322	1.18975	1.25822	1.10814	1.04745	1.26864
3690	2.47257	2.3245	2.50503	2.17266	2.18945	2.70429		3690	2.39475	0.205152			3690	1.23628	1.16225	1.25252	1.08633	1.09473	1.35214
3720	2.4297	2.31579	2.4491	2.08579	2.19665	2.58753		3720	2.34409	0.18269			3720	1.21485	1.15789	1.22455	1.04289	1.09832	1.29376
3750	2.40126	2.48063	2.45234	2.08182	1.99312	2.51146		3750	2.32011	0.223675			3750	1.20063	1.24031	1.22617	1.04091	0.996562	1.25573
3780	2.37487	2.34069	2.46134	2.05208	2.01498	2.34725		3780	2.2652	0.184909			3780	1.18744	1.17034	1.23067	1.02604	1.00749	1.17362
3810	2.34927	2.3198	2.3765	2.0265	2.01216	2.36312		3810	2.24123	0.172963			3810	1.17464	1.1599	1.18825	1.01325	1.00608	1.18156
3840	2.38024	2.43786	2.24589	2.05333	2.15471	2.49749		3840	2.29492	0.172727			3840	1.19012	1.21893	1.12294	1.02667	1.07736	1.24874
3870	2.32422	2.32124	2.34482	2.08327	2.30751	2.57467		3870	2.32595	0.155871			3870	1.16211	1.16062	1.17241	1.04163	1.15375	1.28734
3900	2.42522	2.35236	2.24186	2.24822	2.38251	2.50034		3900	2.35842	0.100948			3900	1.21261	1.17618	1.12093	1.12411	1.19126	1.25017
3930	2.37539	2.27349	2.36745	2.31337	2.10043	2.50142		3930	2.32193	0.13314			3930	1.1877	1.13675	1.18373	1.15669	1.05021	1.25071
3960	2.29873	2.29964	2.28916	2.18148	2.0786	2.43916		3960	2.26446	0.122451			3960	1.14936	1.14982	1.14458	1.09074	1.0393	1.21958
3990	2.23535	2.26928	2.19662	2.06397	2.0105	2.54045		3990	2.21936	0.186619			3990	1.11767	1.13464	1.09831	1.03199	1.00525	1.27023
4020	2.21299	2.22755	2.2501	2.06019	2.10243	2.50106		4020	2.22572	0.154384			4020	1.10649	1.11377	1.12505	1.03009	1.05121	1.25053
4050	2.30475	2.22942	2.31784	2.17509	2.20446	2.4339		4050	2.27757	0.0948318			4050	1.15238	1.11471	1.15892	1.08754	1.10223	1.21695
4080	2.24105	2.27023	2.26923	2.09339	2.22577	2.49373		4080	2.26557	0.129557			4080	1.12052	1.13511	1.13461	1.04669	1.11289	1.24687
4110	2.15302	2.16285	2.21748	1.99151	2.0931	2.40292		4110	2.17015	0.137562			4110	1.07651	1.08142	1.10874	0.995756	1.04655	1.20146
4140	2.22383	2.16915	2.21556	2.03281	2.08432	2.45415		4140	2.19664	0.14671			4140	1.11192	1.08458	1.10778	1.0164	1.04216	1.22707
4170	2.12552	2.14098	2.26586	2.04854	2.12613	2.4945		4170	2.20026	0.160311			4170	1.06276	1.07049	1.13293	1.02427	1.06306	1.24725
4200	2.10345	2.29739	2.1397	2.0534	2.10819	2.3853		4200	2.18124	0.130068			4200	1.05172	1.14869	1.06985	1.0267	1.0541	1.19265
4230	2.16091	2.2113	2.20925	2.1958	2.13451	2.43557		4230	2.22456	0.107633			4230	1.08046	1.10565	1.10463	1.0979	1.06726	1.21779
4260	2.21255	2.30067	2.22474	2.10141	1.97261	2.32309		4260	2.18918	0.131743			4260	1.10628	1.15034	1.11237	1.0507	0.986304	1.16155
4290	2.20642	2.29572	2.29667	2.15111	2.02991	2.2321		4290	2.20199	0.100872			4290	1.10321	1.14786	1.14834	1.07555	1.01496	1.11605		Sums of total CO2 production during past 720 min (=12 hours)							mean	S.D.
4320	2.20775	2.29663	2.29678	2.15456	2.03034	2.23621		4320	2.20371	0.10084			4320	1.10388	1.14832	1.14839	1.07728	1.01517	1.1181		27.7557	27.6015	27.823	25.4698	25.4275	29.5811		27.2764	1.45076
																					mean	S.D.						mean	S.D.
													TOTALS:	196.368	195.093	185.658	186.713	177.829	205.647		191.218	8.94624						191.218	8.94624

## Sheet: Supercooling (S)
Analysis of CO2 production: supercooling (S)
(S)		Carbon dioxide production [µl CO2/mg FM/h]												Total CO2 production per mg FM during past 30 min							Statistical analysis of rhythmicity
time [min]	1	2	3	4	5	6		time [min]	mean	SD	L:D cycle		time [min]	1	2	3	4	5	6		(only days 2 and 3 were considered for statistical analysis)
30	1.65885	1.59672	2.67046	3.0176	2.48831	3.28233		30	2.45238	0.695556			30	0.829423	0.798359	1.33523	1.5088	1.24415	1.64117
60	5.10425	4.47219	4.79446	4.1764	4.58758	4.31745		60	4.57539	0.33592			60	2.55213	2.23609	2.39723	2.0882	2.29379	2.15872				ANOVA Circwave
90	5.25632	4.65989	4.13461	4.39001	4.11621	3.60401		90	4.36017	0.561423			90	2.62816	2.32994	2.0673	2.195	2.05811	1.802		Replicate	F	p	R2
120	4.86322	4.76709	5.29059	4.12753	4.08189	3.60062		120	4.45516	0.622681			120	2.43161	2.38354	2.64529	2.06377	2.04094	1.80031		1	3.88	<0.01	0.66
150	4.67165	4.7846	4.77197	4.22622	4.04693	3.84595		150	4.39122	0.405324			150	2.33583	2.3923	2.38599	2.11311	2.02347	1.92298		2	0.73	0.88	0.26
180	5.04002	4.19008	3.99947	4.58278	3.99171	3.46792		180	4.212	0.542389			180	2.52001	2.09504	1.99973	2.29139	1.99586	1.73396		3	1.13	0.31	0.36
210	4.69509	3.74135	3.70066	4.23843	3.54769	3.56679		210	3.915	0.457257			210	2.34755	1.87067	1.85033	2.11922	1.77385	1.78339		4	1.2	0.22	0.37
240	4.17255	2.78046	3.84874	4.40018	4.05047	3.69998		240	3.8254	0.567401			240	2.08628	1.39023	1.92437	2.20009	2.02524	1.84999		5	0.56	0.98	0.21
270	3.58374	2.71733	3.49576	4.16107	4.06183	3.63768		270	3.60957	0.51365			270	1.79187	1.35867	1.74788	2.08054	2.03091	1.81884		6	0.72	0.89	0.26
300	3.12715	2.90881	3.35807	4.00034	3.67397	3.0994		300	3.36129	0.408486			300	1.56357	1.45441	1.67903	2.00017	1.83698	1.5497
330	4.1224	3.34858	2.94016	3.38943	3.59631	2.57967		330	3.32943	0.532479			330	2.0612	1.67429	1.47008	1.69471	1.79816	1.28984
360	3.85561	3.78615	2.86198	3.48843	3.54526	2.9087		360	3.40769	0.428041			360	1.9278	1.89308	1.43099	1.74422	1.77263	1.45435				Lomb Scargle
390	3.29888	4.38205	2.53357	3.0377	3.44935	2.98339		390	3.28082	0.624083			390	1.64944	2.19102	1.26678	1.51885	1.72467	1.49169		Replicate	tau	PN actual	PN target	p
420	3.34734	3.55952	2.59306	3.27674	3.11803	2.90382		420	3.13308	0.344327			420	1.67367	1.77976	1.29653	1.63837	1.55901	1.45191		1	24	14	5	<0.01
450	3.37975	2.92134	2.69904	3.06017	3.11492	2.88678		450	3.01034	0.23237			450	1.68988	1.46067	1.34952	1.53008	1.55746	1.44339		2	24	1	5	ns
480	3.10191	2.7999	2.88252	3.03471	3.0921	2.92635		480	2.97291	0.122423			480	1.55096	1.39995	1.44126	1.51736	1.54605	1.46317		3	24	5	5	ns
510	3.00237	2.98049	2.956	3.08842	2.78425	3.0247		510	2.97271	0.102791			510	1.50118	1.49025	1.478	1.54421	1.39212	1.51235		4	24	3	5	ns
540	3.3225	3.06485	3.39042	3.05734	2.87484	2.56167		540	3.04527	0.303127			540	1.66125	1.53243	1.69521	1.52867	1.43742	1.28083		5	24	2	5	ns
570	2.99914	3.7303	3.0559	3.26907	2.57221	2.60669		570	3.03889	0.433011			570	1.49957	1.86515	1.52795	1.63454	1.2861	1.30335		6	24	1	5	ns
600	2.95509	3.51764	2.93227	2.42094	3.09459	2.78532		600	2.95098	0.360687			600	1.47754	1.75882	1.46614	1.21047	1.54729	1.39266
630	3.06415	3.33117	2.8303	2.65601	2.9265	2.94665		630	2.95913	0.227659			630	1.53208	1.66558	1.41515	1.328	1.46325	1.47333
660	3.65352	3.3605	2.5382	3.27	2.79459	2.63198		660	3.04146	0.449561			660	1.82676	1.68025	1.2691	1.635	1.39729	1.31599
690	4.26055	3.44805	2.62369	2.75431	2.60882	2.78305		690	3.07974	0.656298			690	2.13027	1.72402	1.31184	1.37715	1.30441	1.39152		Sums of total CO2 production during past 720 min (=12 hours)							mean	S.D.
720	4.09956	2.96606	2.67998	3.10713	2.59684	2.71145		720	3.02684	0.559564			720	2.04978	1.48303	1.33999	1.55356	1.29842	1.35572		45.3178	41.9076	39.7909	42.1155	40.4076	37.6812		41.2034	2.35551
750	4.19311	3.0332	2.55195	2.85155	2.75288	2.70451		750	3.01453	0.599085			750	2.09656	1.5166	1.27597	1.42578	1.37644	1.35225
780	3.24321	2.95653	2.72016	2.48899	2.73893	2.5223		780	2.77835	0.283576			780	1.62161	1.47826	1.36008	1.24449	1.36946	1.26115
810	3.3517	2.86104	2.83665	2.1294	2.54387	2.46413		810	2.6978	0.418302			810	1.67585	1.43052	1.41833	1.0647	1.27194	1.23206
840	3.58475	3.06476	2.83909	2.1632	2.94928	2.34635		840	2.82457	0.513311			840	1.79238	1.53238	1.41955	1.0816	1.47464	1.17318
870	3.41686	2.763	2.54011	2.07365	2.62246	2.37749		870	2.63226	0.451272			870	1.70843	1.3815	1.27005	1.03682	1.31123	1.18874
900	3.14805	2.767	2.62896	2.12628	2.69473	2.40572		900	2.62846	0.345068			900	1.57403	1.3835	1.31448	1.06314	1.34737	1.20286
930	3.07565	2.66498	2.49362	2.22078	2.43993	2.33358		930	2.53809	0.30305			930	1.53783	1.33249	1.24681	1.11039	1.21997	1.16679
960	3.25101	2.80924	2.41408	2.38516	2.27705	2.37322		960	2.58496	0.374884			960	1.62551	1.40462	1.20704	1.19258	1.13853	1.18661
990	3.16081	2.7923	2.56244	2.55606	2.39824	2.34883		990	2.63645	0.300219			990	1.58041	1.39615	1.28122	1.27803	1.19912	1.17441
1020	2.88925	2.46436	2.59894	2.41754	2.42499	2.28672		1020	2.51364	0.209464			1020	1.44463	1.23218	1.29947	1.20877	1.2125	1.14336
1050	2.95982	2.56259	2.57699	2.30247	2.59924	2.12534		1050	2.52108	0.285607			1050	1.47991	1.28129	1.2885	1.15123	1.29962	1.06267
1080	3.14907	2.64786	2.62719	2.52669	2.50637	2.21159		1080	2.61146	0.306176			1080	1.57453	1.32393	1.3136	1.26335	1.25319	1.1058
1110	2.93113	2.61365	2.544	2.40293	2.60044	2.24054		1110	2.55545	0.231995			1110	1.46556	1.30683	1.272	1.20147	1.30022	1.12027
1140	3.18013	2.72168	2.58038	2.37538	2.47645	2.52407		1140	2.64302	0.287097			1140	1.59007	1.36084	1.29019	1.18769	1.23823	1.26204
1170	3.10051	2.85039	2.85052	2.56775	2.31694	2.13417		1170	2.63671	0.364977			1170	1.55026	1.42519	1.42526	1.28388	1.15847	1.06708
1200	3.35377	2.70224	2.65112	2.74528	2.37513	2.1544		1200	2.66366	0.406732			1200	1.67689	1.35112	1.32556	1.37264	1.18756	1.0772
1230	3.24798	2.94096	2.72227	2.34437	2.65505	2.38647		1230	2.71618	0.34178			1230	1.62399	1.47048	1.36114	1.17218	1.32752	1.19323
1260	3.53785	3.02521	2.56378	2.33321	2.52663	2.09818		1260	2.68081	0.519783			1260	1.76892	1.5126	1.28189	1.16661	1.26331	1.04909
1290	3.07354	2.85281	2.75833	2.65582	2.53923	2.22268		1290	2.68374	0.289942			1290	1.53677	1.4264	1.37916	1.32791	1.26962	1.11134
1320	3.33218	2.77962	2.8121	2.50442	2.60061	2.59937		1320	2.77138	0.298746			1320	1.66609	1.38981	1.40605	1.25221	1.30031	1.29968
1350	3.31646	2.96435	2.81133	2.5312	2.49239	2.80636		1350	2.82035	0.302756			1350	1.65823	1.48217	1.40567	1.2656	1.2462	1.40318
1380	3.40709	2.73444	2.74026	2.34069	2.52072	2.59634		1380	2.72326	0.366477			1380	1.70354	1.36722	1.37013	1.17034	1.26036	1.29817
1410	3.20997	2.98476	2.87573	2.28713	2.39618	2.09221		1410	2.641	0.44347			1410	1.60498	1.49238	1.43787	1.14357	1.19809	1.0461		Sums of total CO2 production during past 720 min (=12 hours)							mean	S.D.
1440	3.54694	2.90212	2.89921	2.44775	2.20277	2.2778		1440	2.71277	0.507148			1440	1.77347	1.45106	1.44961	1.22387	1.10138	1.1389		39.3304	33.7295	32.0996	28.8888	30.3253	28.3162		32.115	3.71286
1470	3.32967	2.8355	3.10418	2.99862	2.67618	3.14617		1470	3.01505	0.233012			1470	1.66484	1.41775	1.55209	1.49931	1.33809	1.57309
1500	5.09031	4.08197	3.99071	2.80241	2.61735	3.17281		1500	3.62593	0.936608			1500	2.54515	2.04098	1.99536	1.40121	1.30867	1.5864
1530	5.14742	4.07328	3.09307	3.36722	2.51388	2.64793		1530	3.4738	0.991987			1530	2.57371	2.03664	1.54653	1.68361	1.25694	1.32397
1560	5.0342	3.92321	3.34143	2.57265	3.169	2.33947		1560	3.39666	0.980849			1560	2.5171	1.96161	1.67071	1.28632	1.5845	1.16973
1590	4.89074	4.64476	3.26422	3.01426	2.78706	2.63453		1590	3.53926	0.978188			1590	2.44537	2.32238	1.63211	1.50713	1.39353	1.31726
1620	4.48544	3.42938	3.14627	3.57363	2.92757	2.69519		1620	3.37625	0.630894			1620	2.24272	1.71469	1.57314	1.78681	1.46378	1.3476
1650	4.58038	3.21293	3.2436	2.72698	2.63471	2.02383		1650	3.07041	0.864108			1650	2.29019	1.60647	1.6218	1.36349	1.31736	1.01192
1680	4.4625	3.37076	2.83616	3.15816	2.45571	2.22279		1680	3.08435	0.798228			1680	2.23125	1.68538	1.41808	1.57908	1.22785	1.1114
1710	3.32275	3.25825	3.33411	3.3591	2.33714	2.41396		1710	3.00422	0.488706			1710	1.66137	1.62913	1.66706	1.67955	1.16857	1.20698
1740	4.76595	3.14656	3.06889	2.75823	2.40846	2.57818		1740	3.12105	0.853604			1740	2.38298	1.57328	1.53445	1.37912	1.20423	1.28909
1770	4.48872	3.35001	3.30198	2.76349	2.27346	2.48922		1770	3.11114	0.80007			1770	2.24436	1.675	1.65099	1.38174	1.13673	1.24461
1800	4.11755	3.30028	3.0494	3.03531	2.58699	3.02618		1800	3.18595	0.511191			1800	2.05878	1.65014	1.5247	1.51765	1.29349	1.51309
1830	3.71945	3.5361	3.28993	2.88391	2.68038	2.10156		1830	3.03522	0.600742			1830	1.85972	1.76805	1.64497	1.44195	1.34019	1.05078
1860	3.66009	3.31715	3.42127	3.24035	2.66819	2.45425		1860	3.12688	0.465378			1860	1.83004	1.65858	1.71064	1.62018	1.3341	1.22712
1890	3.83449	3.3888	3.36374	3.53533	2.50555	2.74385		1890	3.22863	0.502572			1890	1.91724	1.6944	1.68187	1.76767	1.25277	1.37193
1920	4.09965	3.27699	3.18901	3.16693	2.43705	2.57587		1920	3.12425	0.592236			1920	2.04983	1.6385	1.59451	1.58347	1.21853	1.28794
1950	4.37893	3.35128	3.29102	3.10252	2.33339	2.45593		1950	3.15218	0.737763			1950	2.18946	1.67564	1.64551	1.55126	1.1667	1.22796
1980	4.17778	3.77241	3.46478	3.44338	3.05927	2.3973		1980	3.38582	0.611555			1980	2.08889	1.8862	1.73239	1.72169	1.52964	1.19865
2010	4.43943	4.17031	3.28308	3.67977	4.13051	2.70976		2010	3.73547	0.648157			2010	2.21971	2.08515	1.64154	1.83988	2.06525	1.35488
2040	4.07158	3.65898	3.06735	4.0407	2.3472	2.77714		2040	3.32716	0.707638			2040	2.03579	1.82949	1.53367	2.02035	1.1736	1.38857
2070	3.83173	3.90397	3.18959	3.60268	2.16503	2.52553		2070	3.20309	0.718738			2070	1.91586	1.95199	1.5948	1.80134	1.08252	1.26277
2100	3.7388	3.54561	2.98948	3.24199	2.48551	2.90354		2100	3.15082	0.456006			2100	1.8694	1.7728	1.49474	1.62099	1.24276	1.45177
2130	3.79996	3.61541	3.29397	3.46846	2.87009	2.45341		2130	3.25022	0.502896			2130	1.89998	1.80771	1.64698	1.73423	1.43505	1.22671		Sums of total CO2 production during past 720 min (=12 hours)							mean	S.D.
2160	3.81795	3.91198	3.04722	3.39604	4.25262	3.87554		2160	3.71689	0.427048			2160	1.90897	1.95599	1.52361	1.69802	2.12631	1.93777		50.6427	43.0379	38.8322	38.4661	32.6611	31.682		39.2203	6.39811
2190	3.86637	4.26643	3.47368	3.29648	2.87226	2.85398		2190	3.4382	0.55718			2190	1.93318	2.13322	1.73684	1.64824	1.43613	1.42699
2220	4.07277	4.20559	3.54599	2.97136	3.9369	2.64601		2220	3.5631	0.633054			2220	2.03639	2.1028	1.773	1.48568	1.96845	1.32301
2250	4.32456	3.85844	2.82916	3.36254	2.49374	2.84257		2250	3.28517	0.699307			2250	2.16228	1.92922	1.41458	1.68127	1.24687	1.42128
2280	3.71772	3.74135	3.17583	3.1033	2.39612	2.80888		2280	3.1572	0.521391			2280	1.85886	1.87068	1.58792	1.55165	1.19806	1.40444
2310	3.6118	3.42441	3.27742	3.01804	2.59467	2.7526		2310	3.11316	0.395064			2310	1.8059	1.7122	1.63871	1.50902	1.29733	1.3763
2340	3.51663	3.37786	3.15535	3.20423	2.61712	2.72447		2340	3.09928	0.357462			2340	1.75831	1.68893	1.57768	1.60211	1.30856	1.36224
2370	3.44757	3.52555	3.12626	3.02169	2.42656	3.10504		2370	3.10878	0.390333			2370	1.72379	1.76277	1.56313	1.51085	1.21328	1.55252
2400	3.93358	3.47721	3.27859	3.05442	2.57722	2.81363		2400	3.18911	0.485547			2400	1.96679	1.7386	1.63929	1.52721	1.28861	1.40682
2430	3.83471	3.49603	3.07374	3.03997	2.99109	2.6005		2430	3.17267	0.431418			2430	1.91735	1.74801	1.53687	1.51999	1.49554	1.30025
2460	3.7697	3.5117	3.55997	3.18666	5.8325	2.83878		2460	3.78322	1.05557			2460	1.88485	1.75585	1.77998	1.59333	2.91625	1.41939
2490	3.54779	3.55942	3.26941	2.81031	3.31277	2.24366		2490	3.12389	0.509777			2490	1.77389	1.77971	1.6347	1.40516	1.65639	1.12183
2520	3.43181	3.51563	3.22319	3.13487	3.2253	3.17985		2520	3.28511	0.152136			2520	1.71591	1.75782	1.61159	1.56743	1.61265	1.58992
2550	3.84448	3.62911	3.21374	3.13518	3.27051	2.90797		2550	3.3335	0.342697			2550	1.92224	1.81456	1.60687	1.56759	1.63525	1.45398
2580	3.73817	3.61756	3.41017	2.86424	4.38636	2.65185		2580	3.44473	0.627609			2580	1.86909	1.80878	1.70509	1.43212	2.19318	1.32593
2610	3.48509	3.73906	2.93066	2.97153	3.18701	2.78522		2610	3.18309	0.365266			2610	1.74254	1.86953	1.46533	1.48576	1.5935	1.39261
2640	3.82261	3.53811	3.2074	3.15174	3.20448	2.71709		2640	3.27357	0.375525			2640	1.91131	1.76906	1.6037	1.57587	1.60224	1.35854
2670	3.80873	3.78129	3.48606	3.03745	3.17147	2.44762		2670	3.28877	0.516975			2670	1.90437	1.89065	1.74303	1.51872	1.58574	1.22381
2700	3.64025	3.71425	3.25073	3.19328	2.77203	2.90787		2700	3.2464	0.378543			2700	1.82013	1.85712	1.62536	1.59664	1.38601	1.45393
2730	3.50124	3.7594	3.09796	2.9943	3.25059	2.60156		2730	3.20084	0.404245			2730	1.75062	1.8797	1.54898	1.49715	1.6253	1.30078
2760	3.67277	3.78965	2.95922	2.83871	3.02301	2.72348		2760	3.16781	0.449864			2760	1.83638	1.89483	1.47961	1.41935	1.5115	1.36174
2790	3.51691	3.71542	2.97516	3.284	3.15428	2.73922		2790	3.23083	0.355643			2790	1.75846	1.85771	1.48758	1.642	1.57714	1.36961
2820	3.50991	3.58865	2.98496	3.06421	3.29862	2.65429		2820	3.18344	0.351471			2820	1.75496	1.79433	1.49248	1.53211	1.64931	1.32714
2850	3.52676	3.72969	3.42391	2.92042	3.30762	2.71172		2850	3.27002	0.383725			2850	1.76338	1.86484	1.71195	1.46021	1.65381	1.35586		Sums of total CO2 production during past 720 min (=12 hours)							mean	S.D.
2880	3.69659	3.65254	3.31452	3.02504	3.01282	2.78929		2880	3.24847	0.370065			2880	1.84829	1.82627	1.65726	1.51252	1.50641	1.39464		44.4193	44.1072	38.6215	36.842	38.1575	33.0236		39.1952	4.00938
2910	3.64295	4.03663	3.45941	3.63429	4.08847	3.19533		2910	3.67618	0.340874			2910	1.82148	2.01832	1.7297	1.81715	2.04423	1.59766
2940	4.94789	5.49863	3.44726	3.99259	3.76669	3.35982		2940	4.16881	0.865245			2940	2.47394	2.74931	1.72363	1.99629	1.88334	1.67991
2970	4.95957	4.9723	3.89077	3.86813	4.14683	3.36728		2970	4.20081	0.644268			2970	2.47978	2.48615	1.94538	1.93406	2.07342	1.68364
3000	5.35018	4.85426	3.22357	4.27352	4.32053	3.40626		3000	4.23805	0.818006			3000	2.67509	2.42713	1.61178	2.13676	2.16026	1.70313
3030	5.55868	4.67493	3.88331	4.47839	3.94851	3.54497		3030	4.34813	0.722497			3030	2.77934	2.33746	1.94166	2.23919	1.97426	1.77248
3060	4.68959	4.59089	3.39971	3.87013	3.42545	3.06792		3060	3.84062	0.670573			3060	2.34479	2.29544	1.69986	1.93507	1.71273	1.53396
3090	4.19894	4.31471	3.43718	3.34356	3.66157	3.00445		3090	3.66007	0.509634			3090	2.09947	2.15736	1.71859	1.67178	1.83079	1.50223
3120	4.32166	4.51784	3.47436	3.61594	3.28341	2.77283		3120	3.66434	0.654044			3120	2.16083	2.25892	1.73718	1.80797	1.64171	1.38642
3150	4.22095	4.3855	3.53177	3.46281	3.38047	3.1405		3150	3.687	0.497993			3150	2.11048	2.19275	1.76588	1.73141	1.69024	1.57025
3180	4.37723	4.82282	3.90263	3.3393	3.52719	3.09324		3180	3.84374	0.657966			3180	2.18861	2.41141	1.95132	1.66965	1.7636	1.54662
3210	4.03161	4.37033	3.65167	3.44842	3.56825	3.43532		3210	3.75093	0.373305			3210	2.01581	2.18516	1.82583	1.72421	1.78412	1.71766
3240	4.1518	4.58368	3.56131	3.37982	3.93155	2.55619		3240	3.69406	0.702633			3240	2.0759	2.29184	1.78065	1.68991	1.96578	1.2781
3270	3.89042	4.5029	3.47304	3.21563	3.18588	3.02129		3270	3.54819	0.557445			3270	1.94521	2.25145	1.73652	1.60782	1.59294	1.51064
3300	4.2183	4.68218	4.19661	3.52186	3.44376	3.77018		3300	3.97215	0.477047			3300	2.10915	2.34109	2.0983	1.76093	1.72188	1.88509
3330	3.991	4.51366	4.07982	3.7021	3.41731	3.24576		3330	3.82494	0.465528			3330	1.9955	2.25683	2.03991	1.85105	1.70865	1.62288
3360	3.78161	4.47069	3.62062	3.44554	3.24565	2.98323		3360	3.59122	0.51398			3360	1.89081	2.23535	1.81031	1.72277	1.62283	1.49162
3390	3.96598	4.56157	3.53346	3.04531	3.2418	3.26509		3390	3.6022	0.567648			3390	1.98299	2.28079	1.76673	1.52265	1.6209	1.63254
3420	3.76641	4.53064	3.23937	3.22288	3.51047	2.98368		3420	3.54224	0.55388			3420	1.8832	2.26532	1.61968	1.61144	1.75524	1.49184
3450	4.09574	4.5218	2.92245	3.00799	3.27558	2.79043		3450	3.43567	0.707623			3450	2.04787	2.2609	1.46123	1.504	1.63779	1.39521
3480	4.15171	4.58783	3.08134	3.76713	3.17864	2.97626		3480	3.62382	0.654267			3480	2.07585	2.29391	1.54067	1.88357	1.58932	1.48813
3510	4.31064	4.60492	3.8671	3.726	3.37476	3.25006		3510	3.85558	0.525995			3510	2.15532	2.30246	1.93355	1.863	1.68738	1.62503
3540	4.05263	4.3807	4.13139	3.55037	3.51851	3.25164		3540	3.81421	0.436325			3540	2.02632	2.19035	2.0657	1.77518	1.75925	1.62582
3570	4.2576	4.21012	3.04651	3.45344	3.19052	2.63795		3570	3.46602	0.650851			3570	2.1288	2.10506	1.52326	1.72672	1.59526	1.31897		Sums of total CO2 production during past 720 min (=12 hours)							mean	S.D.
3600	4.04648	4.78321	3.26632	3.31286	3.54481	3.34985		3600	3.71726	0.596028			3600	2.02324	2.39161	1.63316	1.65643	1.7724	1.67493		51.4898	54.9864	42.6605	42.839	42.5883	37.7348		45.3831	5.91196
3630	4.17676	4.74488	3.29906	3.70794	3.31119	3.49558		3630	3.78923	0.570102			3630	2.08838	2.37244	1.64953	1.85397	1.65559	1.74779
3660	3.80634	4.70485	3.54699	3.64108	3.27422	3.19198		3660	3.69424	0.545363			3660	1.90317	2.35243	1.77349	1.82054	1.63711	1.59599
3690	3.79845	4.32456	3.25982	3.38966	3.28595	3.17346		3690	3.53865	0.443242			3690	1.89923	2.16228	1.62991	1.69483	1.64297	1.58673
3720	3.68943	4.14041	3.22178	3.3841	3.59418	3.13286		3720	3.52713	0.367721			3720	1.84472	2.07021	1.61089	1.69205	1.79709	1.56643
3750	3.86288	4.31418	3.24915	3.43983	3.48928	3.5257		3750	3.64684	0.382762			3750	1.93144	2.15709	1.62457	1.71991	1.74464	1.76285
3780	3.9157	4.40727	3.3144	3.37408	3.0871	3.21403		3780	3.5521	0.506405			3780	1.95785	2.20364	1.6572	1.68704	1.54355	1.60701
3810	3.83399	4.11262	3.19149	3.58058	3.50733	3.01904		3810	3.54084	0.402464			3810	1.917	2.05631	1.59575	1.79029	1.75366	1.50952
3840	3.72478	4.14743	2.91623	3.33273	3.25899	3.09454		3840	3.41245	0.450544			3840	1.86239	2.07371	1.45811	1.66636	1.6295	1.54727
3870	3.65485	4.19432	3.34249	3.34294	3.1463	2.85052		3870	3.4219	0.461709			3870	1.82743	2.09716	1.67125	1.67147	1.57315	1.42526
3900	3.71841	4.25934	3.21543	3.40894	2.9076	3.27985		3900	3.46493	0.470234			3900	1.8592	2.12967	1.60772	1.70447	1.4538	1.63993
3930	3.77705	4.34743	3.12173	3.50794	3.54368	2.92355		3930	3.5369	0.502807			3930	1.88853	2.17371	1.56086	1.75397	1.77184	1.46178
3960	3.76543	4.14058	3.13067	3.33165	3.22188	2.89763		3960	3.41464	0.456513			3960	1.88272	2.07029	1.56533	1.66583	1.61094	1.44882
3990	3.83112	4.15604	3.12864	3.42502	3.29883	3.14606		3990	3.49762	0.412136			3990	1.91556	2.07802	1.56432	1.71251	1.64942	1.57303
4020	3.79262	4.17883	3.02219	3.3633	3.45583	3.15582		4020	3.49477	0.427474			4020	1.89631	2.08942	1.5111	1.68165	1.72792	1.57791
4050	3.74429	4.06847	3.38561	3.41795	3.2548	3.1989		4050	3.51167	0.332449			4050	1.87215	2.03423	1.69281	1.70897	1.6274	1.59945
4080	3.71888	4.08309	3.49181	3.30855	3.25738	3.35209		4080	3.5353	0.315558			4080	1.85944	2.04154	1.74591	1.65427	1.62869	1.67605
4110	3.88378	4.24165	3.14385	2.97891	3.38325	3.04348		4110	3.44582	0.509927			4110	1.94189	2.12082	1.57193	1.48946	1.69162	1.52174
4140	3.94859	4.19821	3.18315	3.15944	3.11854	2.8631		4140	3.41184	0.530967			4140	1.9743	2.0991	1.59157	1.57972	1.55927	1.43155
4170	3.83267	3.9626	3.3056	3.08589	3.54946	3.09634		4170	3.47209	0.372738			4170	1.91634	1.9813	1.6528	1.54295	1.77473	1.54817
4200	4.00832	4.042	3.28815	3.22198	3.38625	3.13705		4200	3.51396	0.404434			4200	2.00416	2.021	1.64407	1.61099	1.69312	1.56853
4230	3.82392	4.05444	3.26214	3.12393	2.91711	3.18515		4230	3.39445	0.443256			4230	1.91196	2.02722	1.63107	1.56196	1.45856	1.59258
4260	4.11556	4.25101	3.26064	3.0734	3.55124	2.92506		4260	3.52949	0.549579			4260	2.05778	2.12551	1.63032	1.5367	1.77562	1.46253
4290	3.93987	3.94142	3.23699	3.04672	3.3848	3.12216		4290	3.44533	0.400265			4290	1.96993	1.97071	1.6185	1.52336	1.6924	1.56108		Sums of total CO2 production during past 720 min (=12 hours)							mean	S.D.
4320	3.99754	4.17023	3.05203	3.06312	3.52708	2.95773		4320	3.46129	0.52423			4320	1.99877	2.08511	1.52602	1.53156	1.76354	1.47887		46.1806	50.5929	38.785	39.8548	39.8561	37.4908		42.1267	4.67415
																					mean	S.D.						mean	S.D.
													TOTALS:	277.381	268.362	230.79	229.006	223.996	205.928		239.244	25.2354						239.244	25.2354

## Sheet: Freezing (F)
Analysis of CO2 production: freezing (F)
(F)		Carbon dioxide production [µl CO2/mg FM/h]												Total CO2 production per mg FM during past 30 min							Statistical analysis of rhythmicity
time [min]	1	2	3	4	5	6		time [min]	mean	SD	L:D cycle		time [min]	1	2	3	4	5	6		(only days 2 and 3 were considered for statistical analysis)
30	0.595768	0.428805	0.720346	2.07623	2.48995	2.05486		30	1.39433	0.908391			30	0.297884	0.214403	0.360173	1.03811	1.24498	1.02743
60	4.74156	3.28231	3.29061	4.82922	3.9684	3.7325		60	3.9741	0.681816			60	2.37078	1.64116	1.6453	2.41461	1.9842	1.86625				ANOVA Circwave
90	4.67414	4.07223	2.83642	4.89792	5.54207	3.9086		90	4.3219	0.936429			90	2.33707	2.03612	1.41821	2.44896	2.77104	1.9543		Replicate	F	p	R2
120	4.92797	4.84962	4.11219	4.1518	5.98638	4.59689		120	4.77081	0.6864			120	2.46399	2.42481	2.05609	2.0759	2.99319	2.29845		1	1.21	0.22	0.37
150	5.0484	5.26856	3.28124	3.65351	6.08214	4.6185		150	4.65872	1.04493			150	2.5242	2.63428	1.64062	1.82676	3.04107	2.30925		2	1.25	0.18	0.38
180	4.26228	4.59239	3.00857	4.24515	6.10701	4.70098		180	4.48607	0.997605			180	2.13114	2.2962	1.50429	2.12257	3.05351	2.35049		3	0.765	0.85	0.27
210	4.69214	4.85401	3.18437	3.80599	6.46381	3.82331		210	4.47061	1.15621			210	2.34607	2.42701	1.59219	1.903	3.23191	1.91166		4	1.44	0.07	0.41
240	4.44134	4.66267	3.86048	4.51952	5.91802	3.43594		240	4.473	0.845918			240	2.22067	2.33134	1.93024	2.25976	2.95901	1.71797		5	1.26	0.17	0.38
270	4.61955	3.63979	3.62587	4.15507	5.17799	3.20557		270	4.07064	0.730267			270	2.30977	1.81989	1.81294	2.07753	2.589	1.60279		6	2.2	<0.01	0.52
300	4.48508	3.8176	3.00414	3.34752	4.87641	3.33643		300	3.8112	0.732201			300	2.24254	1.9088	1.50207	1.67376	2.43821	1.66821
330	4.50602	3.22199	2.77675	3.17346	5.2172	3.06082		330	3.65937	0.970398			330	2.25301	1.611	1.38837	1.58673	2.6086	1.53041
360	4.68158	3.14298	3.63544	2.96793	4.81124	2.7591		360	3.66638	0.886255			360	2.34079	1.57149	1.81772	1.48397	2.40562	1.37955				Lomb Scargle
390	4.44809	2.60753	4.26457	3.10642	4.59152	2.888		390	3.65102	0.879086			390	2.22404	1.30377	2.13228	1.55321	2.29576	1.444		Replicate	tau	PN actual	PN target	p
420	3.93182	2.27133	3.80842	3.60277	4.76962	2.62439		420	3.50139	0.914373			420	1.96591	1.13567	1.90421	1.80138	2.38481	1.3122		1	24	1	5	ns
450	3.56116	2.40106	3.67428	2.62241	4.80518	2.68051		450	3.29076	0.908221			450	1.78058	1.20053	1.83714	1.31121	2.40259	1.34025		2	24	1	5	ns
480	3.22243	2.44138	2.76871	2.57651	4.29942	2.60585		480	2.98572	0.69814			480	1.61121	1.22069	1.38436	1.28825	2.14971	1.30293		3	24	3	5	ns
510	3.15517	2.42343	2.03253	2.37394	4.09887	2.92797		510	2.83532	0.739519			510	1.57759	1.21171	1.01627	1.18697	2.04943	1.46398		4	24	0	5	ns
540	2.89764	2.34958	2.60772	2.65827	3.92627	2.59338		540	2.83881	0.560642			540	1.44882	1.17479	1.30386	1.32914	1.96313	1.29669		5	24	4	5	ns
570	2.95602	2.75516	2.80146	2.34847	3.95059	3.24861		570	3.01005	0.546008			570	1.47801	1.37758	1.40073	1.17423	1.9753	1.62431		6	24	10	5	<0.01
600	2.85135	3.06272	3.08994	2.58341	3.65979	2.90662		600	3.02564	0.359934			600	1.42568	1.53136	1.54497	1.2917	1.82989	1.45331
630	3.08277	3.18393	3.10453	2.44501	3.18867	2.91183		630	2.98612	0.283494			630	1.54139	1.59196	1.55227	1.2225	1.59434	1.45591
660	3.05368	2.36395	2.61339	2.46015	3.93697	2.36249		660	2.79844	0.614639			660	1.52684	1.18198	1.3067	1.23008	1.96848	1.18124
690	3.33903	2.30295	2.80986	2.35609	3.39342	2.22821		690	2.73826	0.527443			690	1.66951	1.15147	1.40493	1.17805	1.69671	1.1141		Sums of total CO2 production during past 720 min (=12 hours)							mean	S.D.
720	3.26881	2.59194	2.73623	2.30192	3.57678	2.72144		720	2.86619	0.468721			720	1.6344	1.29597	1.36812	1.15096	1.78839	1.36072		45.7219	38.294	36.824	38.6293	55.4189	37.9664		42.1424	6.60749
750	3.02498	2.12047	2.83271	2.44353	2.81127	2.85809		750	2.68184	0.334739			750	1.51249	1.06023	1.41635	1.22176	1.40563	1.42904
780	2.97832	2.23053	2.17821	2.44154	3.18374	2.55784		780	2.59503	0.406209			780	1.48916	1.11527	1.0891	1.22077	1.59187	1.27892
810	2.87518	2.12433	2.03234	2.482	2.97057	2.49695		810	2.4969	0.38008			810	1.43759	1.06216	1.01617	1.241	1.48528	1.24848
840	2.70999	2.0386	2.11156	2.2827	2.62101	2.36689		840	2.35513	0.268892			840	1.355	1.0193	1.05578	1.14135	1.31051	1.18345
870	2.74759	1.86786	2.23747	2.14728	2.7074	2.37454		870	2.34702	0.338403			870	1.37379	0.933929	1.11874	1.07364	1.3537	1.18727
900	2.76073	2.05896	2.11543	2.1819	2.88417	2.2977		900	2.38315	0.351615			900	1.38036	1.02948	1.05771	1.09095	1.44209	1.14885
930	2.7101	2.10211	3.169	2.28613	2.84838	2.35748		930	2.57887	0.40003			930	1.35505	1.05106	1.5845	1.14306	1.42419	1.17874
960	2.65505	2.23428	2.95226	2.36974	2.93482	2.33356		960	2.57995	0.314506			960	1.32753	1.11714	1.47613	1.18487	1.46741	1.16678
990	2.33076	2.25326	2.93262	2.2969	2.82977	2.29959		990	2.49048	0.305387			990	1.16538	1.12663	1.46631	1.14845	1.41488	1.14979
1020	2.52297	2.21377	2.63183	2.27647	2.74113	2.29226		1020	2.4464	0.21627			1020	1.26149	1.10689	1.31591	1.13823	1.37056	1.14613
1050	2.45763	2.21916	2.29247	2.3702	2.55201	2.34099		1050	2.37208	0.118649			1050	1.22881	1.10958	1.14624	1.1851	1.27601	1.1705
1080	2.3471	2.14501	2.55705	2.29868	2.7299	2.37465		1080	2.40873	0.205801			1080	1.17355	1.07251	1.27853	1.14934	1.36495	1.18733
1110	2.33545	1.86056	2.6803	2.62906	2.56612	2.25513		1110	2.38777	0.307859			1110	1.16772	0.930279	1.34015	1.31453	1.28306	1.12756
1140	2.19451	1.995	2.86528	2.47285	2.67233	2.2741		1140	2.41235	0.321605			1140	1.09726	0.9975	1.43264	1.23643	1.33617	1.13705
1170	2.33257	2.27044	2.76744	2.42837	2.60442	2.21661		1170	2.43664	0.211901			1170	1.16629	1.13522	1.38372	1.21419	1.30221	1.10831
1200	2.45969	2.12649	2.77462	2.33717	2.40485	2.38314		1200	2.41433	0.210586			1200	1.22985	1.06324	1.38731	1.16859	1.20243	1.19157
1230	2.32617	2.21401	2.96599	2.25456	2.46111	2.20391		1230	2.40429	0.29107			1230	1.16309	1.10701	1.48299	1.12728	1.23056	1.10196
1260	2.37426	2.11236	2.56203	2.30859	2.16863	2.31787		1260	2.30729	0.159195			1260	1.18713	1.05618	1.28101	1.15429	1.08432	1.15894
1290	2.27199	2.12651	2.60489	2.59297	2.48335	2.29058		1290	2.39505	0.194513			1290	1.13599	1.06326	1.30245	1.29649	1.24168	1.14529
1320	2.16688	2.20888	2.52549	2.37565	2.76843	2.23822		1320	2.38059	0.231025			1320	1.08344	1.10444	1.26275	1.18783	1.38421	1.11911
1350	2.10102	2.14085	2.63424	2.26463	2.49654	2.1996		1350	2.30615	0.212775			1350	1.05051	1.07042	1.31712	1.13231	1.24827	1.0998
1380	2.25431	2.30301	2.30965	2.33846	2.42423	2.42945		1380	2.34318	0.070242			1380	1.12715	1.15151	1.15483	1.16923	1.21211	1.21473
1410	2.32167	2.18781	2.50556	2.41332	2.39806	2.34405		1410	2.36175	0.106615			1410	1.16084	1.09391	1.25278	1.20666	1.19903	1.17203		Sums of total CO2 production during past 720 min (=12 hours)							mean	S.D.
1440	2.17201	2.16242	2.72236	2.55927	2.38938	2.3035		1440	2.38482	0.221697			1440	1.08601	1.08121	1.36118	1.27963	1.19469	1.15175		29.7155	25.6583	30.9804	28.426	31.8258	28.2034		29.1349	2.01828
1470	2.18411	2.11749	3.00846	2.55315	2.65869	2.5809		1470	2.51713	0.32785			1470	1.09205	1.05875	1.50423	1.27657	1.32935	1.29045
1500	2.78389	2.74707	4.64329	3.26826	3.77135	3.61539		1500	3.47154	0.710297			1500	1.39195	1.37353	2.32164	1.63413	1.88568	1.8077
1530	3.38119	2.43984	3.78253	3.90418	4.87856	3.39454		1530	3.63014	0.798896			1530	1.69059	1.21992	1.89127	1.95209	2.43928	1.69727
1560	3.09834	2.47297	3.44497	3.67567	3.13631	3.24936		1560	3.1796	0.407227			1560	1.54917	1.23649	1.72249	1.83783	1.56816	1.62468
1590	2.73997	2.72588	3.69506	2.97832	2.93312	3.49198		1590	3.09406	0.404915			1590	1.36998	1.36294	1.84753	1.48916	1.46656	1.74599
1620	2.68343	2.58995	3.29462	2.9737	2.9048	3.29311		1620	2.9566	0.296489			1620	1.34172	1.29497	1.64731	1.48685	1.4524	1.64656
1650	2.65677	2.78647	2.86513	2.55814	3.15025	3.18582		1650	2.8671	0.25611			1650	1.32838	1.39323	1.43256	1.27907	1.57512	1.59291
1680	2.91941	2.68578	3.01187	2.51644	2.95179	2.81257		1680	2.81631	0.186654			1680	1.45971	1.34289	1.50593	1.25822	1.47589	1.40629
1710	2.59643	2.57019	3.30742	2.607	2.81145	2.78132		1710	2.77897	0.278137			1710	1.29822	1.2851	1.65371	1.3035	1.40573	1.39066
1740	2.34272	2.57959	3.36734	2.57951	2.69146	2.7636		1740	2.7207	0.347433			1740	1.17136	1.28979	1.68367	1.28976	1.34573	1.3818
1770	2.52132	2.4265	3.01131	2.68832	2.72489	2.78582		1770	2.69302	0.205657			1770	1.26066	1.21325	1.50565	1.34416	1.36244	1.39291
1800	2.72657	2.15048	2.9003	2.50872	2.75989	2.57188		1800	2.60297	0.26188			1800	1.36328	1.07524	1.45015	1.25436	1.37994	1.28594
1830	2.62316	2.59485	3.01562	2.44949	2.81465	2.8611		1830	2.72648	0.206989			1830	1.31158	1.29743	1.50781	1.22475	1.40733	1.43055
1860	2.62559	2.54803	3.50675	2.61197	2.74306	2.48037		1860	2.75263	0.379659			1860	1.3128	1.27401	1.75338	1.30599	1.37153	1.24018
1890	2.66695	2.5897	3.20467	2.5364	2.92506	2.73729		1890	2.77668	0.249591			1890	1.33348	1.29485	1.60233	1.2682	1.46253	1.36864
1920	2.50158	2.95676	3.28602	2.72341	2.76767	2.80993		1920	2.8409	0.263368			1920	1.25079	1.47838	1.64301	1.36171	1.38384	1.40496
1950	2.84411	2.40348	3.06222	2.87612	3.12594	2.85805		1950	2.86165	0.25319			1950	1.42205	1.20174	1.53111	1.43806	1.56297	1.42903
1980	2.73447	2.07216	3.12401	3.07196	2.82286	2.57499		1980	2.73341	0.384067			1980	1.36724	1.03608	1.562	1.53598	1.41143	1.28749
2010	2.92141	2.31553	3.45043	2.86579	2.96149	2.72729		2010	2.87366	0.367601			2010	1.46071	1.15777	1.72522	1.43289	1.48074	1.36365
2040	2.69737	2.78791	3.39873	2.99659	3.07392	2.4544		2040	2.90149	0.328778			2040	1.34868	1.39395	1.69936	1.4983	1.53696	1.2272
2070	2.65027	2.70196	3.49592	3.00696	3.14703	2.51339		2070	2.91926	0.367807			2070	1.32514	1.35098	1.74796	1.50348	1.57352	1.2567
2100	2.73427	3.05239	3.5072	3.06924	2.88522	2.93954		2100	3.03131	0.263193			2100	1.36714	1.5262	1.7536	1.53462	1.44261	1.46977
2130	3.05765	2.77542	3.6512	2.7459	3.10216	3.21724		2130	3.09159	0.331565			2130	1.52883	1.38771	1.8256	1.37295	1.55108	1.60862		Sums of total CO2 production during past 720 min (=12 hours)							mean	S.D.
2160	2.68433	3.35993	3.70844	2.81897	3.106	2.41555		2160	3.01553	0.472278			2160	1.34216	1.67997	1.85422	1.40948	1.553	1.20777		32.6877	31.2252	40.3718	34.2921	36.4238	34.5577		34.9264	2.91957
2190	2.67368	2.80013	3.75189	2.90482	2.89243	2.24624		2190	2.8782	0.492249			2190	1.33684	1.40007	1.87595	1.45241	1.44621	1.12312
2220	2.5893	2.54446	3.18837	2.79856	2.57453	2.34903		2220	2.67404	0.289671			2220	1.29465	1.27223	1.59419	1.39928	1.28727	1.17452
2250	2.69111	2.53791	3.22412	2.86076	2.80045	2.64545		2250	2.7933	0.239888			2250	1.34555	1.26896	1.61206	1.43038	1.40022	1.32272
2280	2.28594	2.47024	3.23309	2.8938	2.74721	2.40372		2280	2.67233	0.355358			2280	1.14297	1.23512	1.61654	1.4469	1.3736	1.20186
2310	2.61339	2.41565	3.22328	2.89243	2.72741	2.45453		2310	2.72112	0.302505			2310	1.30669	1.20783	1.61164	1.44622	1.3637	1.22726
2340	2.60355	2.72202	3.36024	2.81686	2.695	2.45916		2340	2.77614	0.310678			2340	1.30178	1.36101	1.68012	1.40843	1.3475	1.22958
2370	2.50272	2.26692	3.31133	2.9468	2.81604	2.41374		2370	2.70959	0.388839			2370	1.25136	1.13346	1.65567	1.4734	1.40802	1.20687
2400	2.46272	2.5809	3.26425	2.9036	2.6198	2.49766		2400	2.72149	0.308195			2400	1.23136	1.29045	1.63212	1.4518	1.3099	1.24883
2430	2.6363	2.63012	3.60825	2.85051	2.79869	2.49305		2430	2.83615	0.399461			2430	1.31815	1.31506	1.80412	1.42526	1.39934	1.24652
2460	2.41547	2.6314	3.3957	2.84035	2.8339	2.51529		2460	2.77202	0.349365			2460	1.20774	1.3157	1.69785	1.42017	1.41695	1.25765
2490	2.57836	2.91754	3.52666	2.88978	2.64478	2.57278		2490	2.85498	0.362386			2490	1.28918	1.45877	1.76333	1.44489	1.32239	1.28639
2520	2.67695	2.52433	3.45207	2.83462	2.66085	2.60102		2520	2.79164	0.33943			2520	1.33847	1.26217	1.72603	1.41731	1.33043	1.30051
2550	2.62888	2.61927	3.00589	2.85864	2.74292	2.6595		2550	2.75252	0.153133			2550	1.31444	1.30963	1.50295	1.42932	1.37146	1.32975
2580	2.80046	2.39053	2.61668	2.86655	2.90407	3.0855		2580	2.7773	0.242878			2580	1.40023	1.19527	1.30834	1.43328	1.45203	1.54275
2610	2.58804	2.61147	2.94165	2.87467	2.91692	2.31791		2610	2.70844	0.245721			2610	1.29402	1.30574	1.47082	1.43734	1.45846	1.15896
2640	2.74158	2.4871	2.77036	3.18829	2.86138	2.39007		2640	2.7398	0.283912			2640	1.37079	1.24355	1.38518	1.59415	1.43069	1.19504
2670	2.96267	2.48997	3.36306	2.97499	2.87037	3.387		2670	3.00801	0.334709			2670	1.48134	1.24498	1.68153	1.4875	1.43519	1.6935
2700	2.94431	2.55053	3.45144	2.89413	2.72737	2.9286		2700	2.91606	0.302418			2700	1.47216	1.27527	1.72572	1.44707	1.36369	1.4643
2730	2.40718	2.80957	3.42122	2.79783	2.70941	3.61988		2730	2.96085	0.461624			2730	1.20359	1.40479	1.71061	1.39891	1.35471	1.80994
2760	2.56428	2.74229	3.19269	2.95672	2.70148	3.28179		2760	2.90654	0.286839			2760	1.28214	1.37115	1.59634	1.47836	1.35074	1.6409
2790	2.70968	2.84819	3.15455	2.77797	2.80907	2.73192		2790	2.83856	0.162768			2790	1.35484	1.4241	1.57728	1.38899	1.40453	1.36596
2820	2.91003	2.82133	3.42435	2.92285	2.89561	2.48305		2820	2.90954	0.301685			2820	1.45501	1.41067	1.71217	1.46143	1.44781	1.24152
2850	2.51699	2.97993	3.27991	2.76058	2.88369	2.52459		2850	2.82428	0.291084			2850	1.25849	1.48996	1.63995	1.38029	1.44185	1.2623		Sums of total CO2 production during past 720 min (=12 hours)							mean	S.D.
2880	2.93102	2.43176	2.76782	2.88385	2.86635	2.77672		2880	2.77625	0.18022			2880	1.46551	1.21588	1.38391	1.44192	1.43318	1.38836		31.7173	31.4118	38.9644	34.595	33.3499	31.9191		33.6596	2.613
2910	2.67961	2.79517	3.54381	2.83405	3.00692	3.12086		2910	2.99674	0.310636			2910	1.3398	1.39758	1.77191	1.41702	1.50346	1.56043
2940	3.30116	4.40357	4.41973	3.88401	3.57033	3.32327		2940	3.81701	0.506465			2940	1.65058	2.20178	2.20986	1.94201	1.78517	1.66164
2970	2.95148	3.91985	4.08317	3.90675	3.40659	3.19927		2970	3.57785	0.457271			2970	1.47574	1.95993	2.04159	1.95338	1.7033	1.59964
3000	3.26943	4.139	3.80409	3.50742	2.75172	3.44204		3000	3.48561	0.472452			3000	1.63472	2.0695	1.90205	1.75371	1.37586	1.72102
3030	3.62498	4.31987	3.74596	2.6415	3.37232	3.3031		3030	3.50129	0.555049			3030	1.81249	2.15994	1.87298	1.32075	1.68616	1.65155
3060	3.54164	3.49083	3.93757	2.98085	3.6466	2.70579		3060	3.38388	0.454789			3060	1.77082	1.74541	1.96879	1.49043	1.8233	1.35289
3090	3.11614	3.85742	3.50002	3.11307	3.07394	2.83026		3090	3.24847	0.367507			3090	1.55807	1.92871	1.75001	1.55653	1.53697	1.41513
3120	3.4015	3.21065	3.53696	2.87166	3.17463	3.2431		3120	3.23975	0.225871			3120	1.70075	1.60532	1.76848	1.43583	1.58731	1.62155
3150	3.25037	2.85456	3.66752	2.92804	3.44613	3.15489		3150	3.21692	0.308319			3150	1.62519	1.42728	1.83376	1.46402	1.72307	1.57745
3180	3.0582	3.55372	3.78316	2.68779	3.20127	3.14105		3180	3.23753	0.385407			3180	1.5291	1.77686	1.89158	1.34389	1.60064	1.57053
3210	3.30338	3.65513	3.768	3.18827	3.29285	3.12907		3210	3.38945	0.260344			3210	1.65169	1.82757	1.884	1.59414	1.64643	1.56454
3240	3.1289	3.22903	3.90928	3.18823	3.54589	3.05753		3240	3.34314	0.324378			3240	1.56445	1.61452	1.95464	1.59411	1.77294	1.52877
3270	3.02803	3.37619	3.84311	3.30367	3.3067	2.51582		3270	3.22892	0.438045			3270	1.51402	1.68809	1.92155	1.65184	1.65335	1.25791
3300	3.49861	3.04081	4.42862	3.30592	3.32457	2.91368		3300	3.4187	0.537728			3300	1.74931	1.52041	2.21431	1.65296	1.66229	1.45684
3330	3.10733	3.32601	4.15519	3.13475	3.26125	3.25737		3330	3.37365	0.391723			3330	1.55367	1.66301	2.0776	1.56737	1.63062	1.62869
3360	3.43166	3.13463	3.64376	3.16862	3.20451	3.30679		3360	3.31499	0.193871			3360	1.71583	1.56731	1.82188	1.58431	1.60226	1.65339
3390	3.34751	3.56276	3.85826	3.32384	3.60614	3.27663		3390	3.49586	0.222544			3390	1.67375	1.78138	1.92913	1.66192	1.80307	1.63832
3420	3.31218	3.82488	4.29586	3.03346	3.25168	3.4303		3420	3.52473	0.459285			3420	1.65609	1.91244	2.14793	1.51673	1.62584	1.71515
3450	3.26494	3.43792	3.73572	3.02019	3.59868	3.1847		3450	3.37369	0.2677			3450	1.63247	1.71896	1.86786	1.51009	1.79934	1.59235
3480	3.35129	3.62206	3.67142	3.50238	2.94598	3.14126		3480	3.3724	0.284376			3480	1.67564	1.81103	1.83571	1.75119	1.47299	1.57063
3510	3.4033	3.41567	3.92514	3.35678	3.27842	2.91825		3510	3.38293	0.323423			3510	1.70165	1.70784	1.96257	1.67839	1.63921	1.45912
3540	3.34742	3.59862	4.00254	3.40558	3.8602	2.89951		3540	3.51898	0.395635			3540	1.67371	1.79931	2.00127	1.70279	1.9301	1.44976
3570	3.41475	3.53751	4.30559	3.24975	3.80285	3.0738		3570	3.56404	0.440233			3570	1.70737	1.76875	2.15279	1.62488	1.90143	1.5369		Sums of total CO2 production during past 720 min (=12 hours)							mean	S.D.
3600	3.41405	3.54146	3.63798	3.35519	3.79376	3.13328		3600	3.47929	0.231224			3600	1.70703	1.77073	1.81899	1.67759	1.89688	1.56664		39.2739	42.4237	46.6012	38.4459	40.362	37.3508		40.7429	3.06133
3630	3.48507	2.9633	3.86509	3.60213	3.28593	3.08369		3630	3.38087	0.336443			3630	1.74254	1.48165	1.93254	1.80107	1.64297	1.54185
3660	3.13112	3.30305	3.54028	3.35334	3.25689	2.93352		3660	3.25303	0.205932			3660	1.56556	1.65152	1.77014	1.67667	1.62844	1.46676
3690	2.84296	3.02881	3.47849	3.08161	3.2414	2.66349		3690	3.05613	0.287652			3690	1.42148	1.51441	1.73925	1.5408	1.6207	1.33174
3720	2.92082	2.79059	3.61501	3.08228	3.41442	3.07045		3720	3.14893	0.309438			3720	1.46041	1.39529	1.8075	1.54114	1.70721	1.53523
3750	3.22291	2.91726	3.56013	3.24749	3.16717	2.81482		3750	3.15496	0.264456			3750	1.61145	1.45863	1.78006	1.62375	1.58359	1.40741
3780	3.31553	3.11951	3.60002	3.15858	3.14141	2.75237		3780	3.18124	0.276856			3780	1.65776	1.55976	1.80001	1.57929	1.57071	1.37618
3810	3.08262	3.28636	3.62248	3.10585	3.07575	2.77126		3810	3.15739	0.281761			3810	1.54131	1.64318	1.81124	1.55293	1.53788	1.38563
3840	3.0599	3.06969	3.5044	3.09905	3.04217	2.74603		3840	3.08687	0.242352			3840	1.52995	1.53484	1.7522	1.54952	1.52109	1.37301
3870	3.43259	2.40122	3.73378	3.06882	3.16728	2.72084		3870	3.08742	0.479354			3870	1.7163	1.20061	1.86689	1.53441	1.58364	1.36042
3900	2.94398	2.99349	3.43385	2.91963	3.11409	2.62822		3900	3.00554	0.264168			3900	1.47199	1.49674	1.71693	1.45982	1.55704	1.31411
3930	3.0868	3.63337	3.61826	2.99828	3.01258	2.78154		3930	3.18847	0.353747			3930	1.5434	1.81668	1.80913	1.49914	1.50629	1.39077
3960	2.99584	3.32118	3.56916	2.9344	2.89366	2.83998		3960	3.09237	0.288839			3960	1.49792	1.66059	1.78458	1.4672	1.44683	1.41999
3990	3.16935	3.35794	3.57894	3.03734	3.01981	2.95347		3990	3.18614	0.240012			3990	1.58467	1.67897	1.78947	1.51867	1.5099	1.47673
4020	3.05091	3.31461	3.54295	3.10321	3.04612	2.79371		4020	3.14192	0.257238			4020	1.52545	1.6573	1.77148	1.5516	1.52306	1.39686
4050	3.24003	3.32457	3.64355	3.11998	3.23005	2.95086		4050	3.25151	0.231221			4050	1.62001	1.66229	1.82178	1.55999	1.61502	1.47543
4080	3.39121	3.26714	3.6317	3.13546	3.15164	2.78083		4080	3.22633	0.284776			4080	1.69561	1.63357	1.81585	1.56773	1.57582	1.39042
4110	3.18275	3.11281	3.48625	3.05858	3.01513	2.79819		4110	3.10895	0.226154			4110	1.59137	1.55641	1.74312	1.52929	1.50757	1.39909
4140	3.25129	2.98849	3.38981	3.07471	2.99237	2.92736		4140	3.10401	0.17958			4140	1.62564	1.49424	1.6949	1.53736	1.49619	1.46368
4170	3.16314	3.29622	3.33271	3.11916	3.16067	2.8355		4170	3.15123	0.176014			4170	1.58157	1.64811	1.66635	1.55958	1.58033	1.41775
4200	2.97062	2.95838	3.36474	3.08282	3.05527	2.8418		4200	3.04561	0.177817			4200	1.48531	1.47919	1.68237	1.54141	1.52764	1.4209
4230	3.0674	3.19097	3.49918	3.0573	2.96336	2.87961		4230	3.10964	0.217804			4230	1.5337	1.59549	1.74959	1.52865	1.48168	1.43981
4260	2.95998	3.26187	3.66498	3.24239	2.92785	2.92585		4260	3.16382	0.290107			4260	1.47999	1.63093	1.83249	1.62119	1.46392	1.46292
4290	3.01654	2.97031	3.627	3.30344	3.04773	2.83653		4290	3.13359	0.285754			4290	1.50827	1.48516	1.8135	1.65172	1.52386	1.41827		Sums of total CO2 production during past 720 min (=12 hours)							mean	S.D.
4320	3.1151	2.9638	3.55908	3.06294	3.01699	3.02812		4320	3.12434	0.218818			4320	1.55755	1.4819	1.77954	1.53147	1.5085	1.51406		37.5492	37.4175	42.7309	37.5244	37.2199	34.179		37.7702	2.51799
																					mean	S.D.						mean	S.D.
													TOTALS:	216.666	206.43	236.473	211.913	234.6	204.176		218.376	12.7785						218.376	12.7785

## Sheet: Cryopreservation (LN)
Analysis of CO2 production: cryopreservation (LN)
(LN)		Carbon dioxide production [µl CO2/mg FM/h]												Total CO2 production per mg FM during past 30 min							Statistical analysis of rhythmicity
time [min]	1	2	3	4	5	6		time [min]	mean	SD	L:D cycle		time [min]	1	2	3	4	5	6		(only days 2 and 3 were considered for statistical analysis)
30	-1.59984	0.926331	3.16398	2.14112	2.13441	2.2409		30	1.50115	1.67746			30	-0.799921	0.463165	1.58199	1.07056	1.0672	1.12045
60	3.55828	4.69554	5.99927	4.44224	3.60981	2.7225		60	4.17128	1.1384			60	1.77914	2.34777	2.99964	2.22112	1.80491	1.36125				ANOVA Circwave
90	4.675	5.1457	5.98062	4.38808	4.17897	3.08245		90	4.57513	0.972723			90	2.3375	2.57285	2.99031	2.19404	2.08948	1.54122		Replicate	F	p	R2
120	4.33954	3.97084	5.3276	4.16127	3.79124	2.8468		120	4.07288	0.80576			120	2.16977	1.98542	2.6638	2.08063	1.89562	1.4234		1	1.36	0.1	0.4
150	4.48953	5.21552	5.56325	4.35817	4.20551	3.00558		150	4.47293	0.891999			150	2.24476	2.60776	2.78163	2.17908	2.10276	1.50279		2	0.78	0.83	0.28
180	4.29572	5.12619	5.24429	4.14398	3.89109	3.02575		180	4.28784	0.823247			180	2.14786	2.5631	2.62215	2.07199	1.94554	1.51287		3	0.73	0.88	0.26
210	4.01352	5.43161	5.06306	4.41853	4.13104	2.96952		210	4.33788	0.865912			210	2.00676	2.7158	2.53153	2.20926	2.06552	1.48476		4	0.83	0.76	0.29
240	4.71995	5.62506	5.31119	4.06003	4.05125	2.89051		240	4.443	0.99379			240	2.35997	2.81253	2.6556	2.03001	2.02562	1.44525		5	0.46	0.99	0.18
270	4.73521	5.07464	5.03517	4.28343	3.82431	2.93564		270	4.31473	0.826641			270	2.36761	2.53732	2.51758	2.14171	1.91216	1.46782		6	0.7	0.91	0.26
300	4.34637	5.12708	4.78107	3.82524	3.81956	2.68249		300	4.09697	0.865203			300	2.17319	2.56354	2.39054	1.91262	1.90978	1.34124
330	3.75519	5.0005	4.78971	3.9418	3.90369	2.75433		330	4.0242	0.805656			330	1.8776	2.50025	2.39485	1.9709	1.95184	1.37717
360	3.66984	5.43306	4.3436	3.95232	3.33783	2.68858		360	3.9042	0.936614			360	1.83492	2.71653	2.1718	1.97616	1.66891	1.34429				Lomb Scargle
390	3.64647	5.50766	4.72985	4.06064	3.78954	2.72794		390	4.07702	0.955112			390	1.82324	2.75383	2.36492	2.03032	1.89477	1.36397		Replicate	tau	PN actual	PN target	p
420	3.94115	5.07671	4.52819	3.87695	3.59996	2.71347		420	3.95607	0.807525			420	1.97057	2.53835	2.26409	1.93847	1.79998	1.35674		1	24	17	5	<0.01
450	4.00827	4.85365	4.64885	4.00965	3.5378	2.69699		450	3.9592	0.781202			450	2.00414	2.42683	2.32443	2.00483	1.7689	1.34849		2	24	8	5	<0.01
480	3.77606	5.53871	4.48726	4.09827	3.49534	2.74619		480	4.02364	0.947439			480	1.88803	2.76935	2.24363	2.04913	1.74767	1.3731		3	24	8	5	<0.01
510	3.81611	5.03926	4.5066	4.11671	3.52823	2.67977		510	3.94778	0.816496			510	1.90806	2.51963	2.2533	2.05835	1.76412	1.33989		4	24	3	5	ns
540	3.57081	5.17903	4.61427	3.97362	3.59969	2.57137		540	3.91813	0.907012			540	1.78541	2.58951	2.30714	1.98681	1.79984	1.28568		5	24	18	5	<0.01
570	3.25984	4.39717	4.5741	3.7604	3.61445	2.58341		570	3.69823	0.735058			570	1.62992	2.19858	2.28705	1.8802	1.80722	1.29171		6	24	3	5	ns
600	3.51165	4.82525	4.52938	3.22562	3.34803	2.39771		600	3.63961	0.895828			600	1.75582	2.41263	2.26469	1.61281	1.67401	1.19886
630	3.2237	3.89368	4.44878	3.4691	3.15057	2.45267		630	3.43975	0.682595			630	1.61185	1.94684	2.22439	1.73455	1.57529	1.22634
660	3.2525	4.61472	4.45171	3.41722	3.26185	2.43626		660	3.57238	0.821378			660	1.62625	2.30736	2.22585	1.70861	1.63093	1.21813
690	3.36992	4.40676	4.3635	3.18997	3.16526	2.45883		690	3.49237	0.758504			690	1.68496	2.20338	2.18175	1.59498	1.58263	1.22941		Sums of total CO2 production during past 720 min (=12 hours)							mean	S.D.
720	3.45168	4.6627	4.16763	3.07282	3.0948	2.51239		720	3.49367	0.790157			720	1.72584	2.33135	2.08382	1.53641	1.5474	1.25619		43.9132	57.3837	57.3265	46.1936	43.0321	32.411		46.71	8.68632
750	3.01794	3.694	4.32231	2.86293	3.12103	2.36197		750	3.23003	0.686074			750	1.50897	1.847	2.16115	1.43146	1.56052	1.18098
780	2.95103	3.55861	4.10283	3.24298	3.07601	2.51659		780	3.24134	0.544003			780	1.47551	1.77931	2.05141	1.62149	1.538	1.2583
810	2.77262	4.11266	4.14783	2.85203	3.15993	2.51126		810	3.25939	0.705674			810	1.38631	2.05633	2.07392	1.42602	1.57996	1.25563
840	2.92667	4.00506	4.11026	3.4882	2.86389	2.4088		840	3.30048	0.680123			840	1.46334	2.00253	2.05513	1.7441	1.43195	1.2044
870	2.76099	3.86837	4.00659	2.85237	2.79619	2.23684		870	3.08689	0.696399			870	1.3805	1.93419	2.00329	1.42619	1.3981	1.11842
900	2.92949	3.86465	4.11253	3.30365	3.07676	2.45508		900	3.29036	0.613103			900	1.46474	1.93232	2.05626	1.65183	1.53838	1.22754
930	2.84668	3.8392	4.11366	3.06914	3.07007	2.43152		930	3.22838	0.630542			930	1.42334	1.9196	2.05683	1.53457	1.53504	1.21576
960	2.73005	3.87891	4.08894	2.79896	2.94133	2.36851		960	3.13445	0.6878			960	1.36502	1.93946	2.04447	1.39948	1.47066	1.18425
990	2.87336	3.78568	3.97611	3.23612	2.9367	2.39697		990	3.20082	0.594565			990	1.43668	1.89284	1.98805	1.61806	1.46835	1.19849
1020	2.76159	3.88785	3.91267	2.91084	2.88688	2.37815		1020	3.123	0.631625			1020	1.3808	1.94393	1.95634	1.45542	1.44344	1.18908
1050	2.71328	3.73597	4.13237	3.01238	2.95541	2.37577		1050	3.1542	0.656546			1050	1.35664	1.86798	2.06618	1.50619	1.4777	1.18789
1080	2.70316	3.93362	4.03005	2.92505	2.85205	2.37085		1080	3.1358	0.683147			1080	1.35158	1.96681	2.01503	1.46253	1.42602	1.18543
1110	2.76568	3.52141	4.05884	3.32263	2.85889	2.35047		1110	3.14632	0.610793			1110	1.38284	1.76071	2.02942	1.66131	1.42945	1.17524
1140	2.84479	3.48845	3.86783	3.01153	2.81924	2.33464		1140	3.06108	0.54202			1140	1.4224	1.74422	1.93392	1.50577	1.40962	1.16732
1170	2.72068	3.1518	3.98724	3.08165	2.90214	2.49911		1170	3.0571	0.514449			1170	1.36034	1.5759	1.99362	1.54083	1.45107	1.24955
1200	2.77608	3.91418	4.00984	2.95353	2.99641	2.38158		1200	3.17194	0.650059			1200	1.38804	1.95709	2.00492	1.47677	1.4982	1.19079
1230	2.71855	3.35654	4.02173	2.94399	2.83156	2.30456		1230	3.02949	0.593331			1230	1.35927	1.67827	2.01087	1.472	1.41578	1.15228
1260	2.68404	3.47488	4.04664	3.01049	2.90104	2.40245		1260	3.08659	0.590383			1260	1.34202	1.73744	2.02332	1.50525	1.45052	1.20123
1290	2.54037	3.25984	3.9758	2.91584	2.70306	2.24888		1290	2.94063	0.611437			1290	1.27018	1.62992	1.9879	1.45792	1.35153	1.12444
1320	2.58219	3.1811	3.87965	3.01181	2.88292	2.38345		1320	2.98685	0.524232			1320	1.29109	1.59055	1.93983	1.50591	1.44146	1.19173
1350	2.69057	3.12257	3.89058	3.03511	2.86632	2.37903		1350	2.99736	0.51158			1350	1.34529	1.56128	1.94529	1.51756	1.43316	1.18951
1380	2.64614	3.11549	3.80534	2.86221	2.79442	2.45018		1380	2.94563	0.476014			1380	1.32307	1.55774	1.90267	1.4311	1.39721	1.22509
1410	2.4998	3.29822	3.75786	2.77754	2.66591	2.28512		1410	2.88074	0.547781			1410	1.2499	1.64911	1.87893	1.38877	1.33295	1.14256		Sums of total CO2 production during past 720 min (=12 hours)							mean	S.D.
1440	2.65205	3.04957	3.9528	2.94417	2.73595	2.41717		1440	2.95862	0.535464			1440	1.32602	1.52479	1.9764	1.47209	1.36798	1.20859		33.0539	43.0493	48.1552	36.2126	34.8471	28.6245		37.3237	6.47275
1470	2.51484	3.31415	3.80496	3.07494	2.64101	2.38446		1470	2.95573	0.54473			1470	1.25742	1.65708	1.90248	1.53747	1.3205	1.19223
1500	2.92426	3.99313	4.11804	3.17943	2.70488	2.43255		1500	3.22538	0.68972			1500	1.46213	1.99657	2.05902	1.58971	1.35244	1.21628
1530	3.22335	3.85274	4.10281	3.26017	2.86654	2.50518		1530	3.3018	0.596172			1530	1.61167	1.92637	2.05141	1.63009	1.43327	1.25259
1560	2.95432	3.75383	4.02212	3.05173	2.55094	2.3765		1560	3.11824	0.651811			1560	1.47716	1.87692	2.01106	1.52587	1.27547	1.18825
1590	3.18618	3.05102	4.03489	3.15407	2.58831	2.40474		1590	3.06987	0.570359			1590	1.59309	1.52551	2.01745	1.57704	1.29415	1.20237
1620	3.02064	3.74703	3.97388	2.96644	2.59534	2.36632		1620	3.11161	0.632236			1620	1.51032	1.87352	1.98694	1.48322	1.29767	1.18316
1650	2.6963	3.25243	3.96308	2.89547	2.57576	2.32045		1650	2.95058	0.586773			1650	1.34815	1.62621	1.98154	1.44773	1.28788	1.16023
1680	2.97451	4.59965	3.98608	3.13406	2.71712	2.49678		1680	3.31803	0.809475			1680	1.48725	2.29982	1.99304	1.56703	1.35856	1.24839
1710	2.99862	3.5816	3.91854	2.90751	2.77285	2.47473		1710	3.10897	0.537919			1710	1.49931	1.7908	1.95927	1.45375	1.38642	1.23736
1740	2.79811	3.27775	3.71633	2.72744	2.6242	2.39224		1740	2.92268	0.485809			1740	1.39906	1.63887	1.85817	1.36372	1.3121	1.19612
1770	2.83751	3.41922	3.75989	2.88882	2.56217	2.49151		1770	2.99319	0.498381			1770	1.41876	1.70961	1.87995	1.44441	1.28109	1.24576
1800	2.78077	3.6157	3.65842	2.6898	2.48665	2.37923		1800	2.93509	0.562228			1800	1.39038	1.80785	1.82921	1.3449	1.24332	1.18961
1830	2.89947	3.34704	3.81312	2.77068	2.61681	2.47269		1830	2.98664	0.50361			1830	1.44974	1.67352	1.90656	1.38534	1.30841	1.23635
1860	2.79671	3.43586	3.93367	2.77181	2.57784	2.5483		1860	3.0107	0.554377			1860	1.39835	1.71793	1.96683	1.38591	1.28892	1.27415
1890	2.77458	3.65177	3.84897	2.60215	2.40914	2.35735		1890	2.94066	0.647401			1890	1.38729	1.82588	1.92448	1.30108	1.20457	1.17868
1920	2.97645	3.09906	3.95493	2.84711	2.47834	2.57034		1920	2.98771	0.529427			1920	1.48823	1.54953	1.97746	1.42356	1.23917	1.28517
1950	2.71167	3.14687	3.86444	2.81632	2.5335	2.52743		1950	2.93337	0.509902			1950	1.35584	1.57343	1.93222	1.40816	1.26675	1.26371
1980	2.61427	3.05098	3.82774	2.74753	2.3991	2.3809		1980	2.83675	0.544932			1980	1.30713	1.52549	1.91387	1.37376	1.19955	1.19045
2010	2.69111	2.92998	4.01251	2.72038	2.49335	2.57004		2010	2.9029	0.563676			2010	1.34556	1.46499	2.00625	1.36019	1.24668	1.28502
2040	2.9624	3.14911	3.78456	2.63721	2.40343	2.55717		2040	2.91565	0.505987			2040	1.4812	1.57456	1.89228	1.31861	1.20171	1.27858
2070	2.82316	2.61985	3.79866	2.71004	2.37125	2.52009		2070	2.80717	0.509955			2070	1.41158	1.30993	1.89933	1.35502	1.18562	1.26004
2100	2.69617	3.48014	3.72843	2.7266	2.51879	2.58932		2100	2.95658	0.513248			2100	1.34808	1.74007	1.86422	1.3633	1.2594	1.29466
2130	2.86221	3.68958	3.87181	2.76005	2.29134	2.62745		2130	3.01707	0.624721			2130	1.43111	1.84479	1.9359	1.38002	1.14567	1.31373		Sums of total CO2 production during past 720 min (=12 hours)							mean	S.D.
2160	2.87743	2.97026	3.8284	2.8894	2.36085	2.54575		2160	2.91202	0.506517			2160	1.43871	1.48513	1.9142	1.4447	1.18043	1.27288		34.2975	41.0144	46.6632	34.4646	30.5698	29.6458		36.1092	5.97069
2190	2.8259	3.04541	3.86808	2.76489	2.55338	2.51375		2190	2.92857	0.499299			2190	1.41295	1.5227	1.93404	1.38245	1.27669	1.25688
2220	2.59648	2.34191	3.73547	2.50538	2.32151	2.42211		2220	2.65381	0.539759			2220	1.29824	1.17096	1.86774	1.25269	1.16076	1.21106
2250	2.54278	2.84206	3.67237	2.57232	2.36976	2.53949		2250	2.75646	0.473795			2250	1.27139	1.42103	1.83619	1.28616	1.18488	1.26974
2280	2.53222	3.46408	3.6683	2.45585	2.17914	2.43744		2280	2.78951	0.61666			2280	1.26611	1.73204	1.83415	1.22793	1.08957	1.21872
2310	2.65132	2.79788	3.78291	2.65589	2.41244	2.54305		2310	2.80725	0.494956			2310	1.32566	1.39894	1.89146	1.32794	1.20622	1.27152
2340	2.59836	2.89176	3.75369	2.5887	2.19819	2.47761		2340	2.75139	0.539478			2340	1.29918	1.44588	1.87685	1.29435	1.0991	1.23881
2370	2.52695	2.67667	3.79344	2.49563	2.11397	2.5311		2370	2.68963	0.572569			2370	1.26348	1.33833	1.89672	1.24781	1.05698	1.26555
2400	2.57933	2.56942	3.63784	2.57591	2.04935	2.41745		2400	2.63822	0.530438			2400	1.28967	1.28471	1.81892	1.28795	1.02467	1.20873
2430	2.44264	3.06527	3.77515	2.55256	2.00078	2.4096		2430	2.70767	0.624535			2430	1.22132	1.53264	1.88757	1.27628	1.00039	1.2048
2460	2.58775	2.9499	3.55632	2.66454	2.08796	2.5108		2460	2.72621	0.493123			2460	1.29388	1.47495	1.77816	1.33227	1.04398	1.2554
2490	2.55901	2.66897	3.63396	2.60555	2.07809	2.46047		2490	2.66768	0.517673			2490	1.2795	1.33449	1.81698	1.30278	1.03904	1.23024
2520	2.67109	2.70734	3.62591	2.60491	2.2179	2.44459		2520	2.71196	0.482501			2520	1.33555	1.35367	1.81295	1.30245	1.10895	1.22229
2550	2.54137	3.00878	3.60875	2.48744	2.0955	2.44529		2550	2.69785	0.533251			2550	1.27069	1.50439	1.80437	1.24372	1.04775	1.22265
2580	2.5455	3.47552	3.7428	2.48127	2.11895	2.56982		2580	2.82231	0.636456			2580	1.27275	1.73776	1.8714	1.24064	1.05948	1.28491
2610	2.65642	2.65367	3.67091	2.59806	2.08644	2.46514		2610	2.68844	0.526863			2610	1.32821	1.32684	1.83546	1.29903	1.04322	1.23257
2640	2.59482	2.89018	3.74902	2.71293	2.13562	2.40272		2640	2.74755	0.55519			2640	1.29741	1.44509	1.87451	1.35647	1.06781	1.20136
2670	2.49085	3.29429	3.83377	2.61088	2.05855	2.47203		2670	2.79339	0.648288			2670	1.24543	1.64714	1.91688	1.30544	1.02928	1.23602
2700	2.60696	2.81007	3.67931	2.69385	2.11307	2.51333		2700	2.7361	0.519882			2700	1.30348	1.40504	1.83966	1.34692	1.05653	1.25666
2730	2.52473	2.94285	3.78713	2.65862	2.18742	2.45838		2730	2.75985	0.560871			2730	1.26237	1.47142	1.89356	1.32931	1.09371	1.22919
2760	2.52572	2.48325	3.77118	2.6577	2.07411	2.38489		2760	2.64947	0.583487			2760	1.26286	1.24162	1.88559	1.32885	1.03705	1.19244
2790	2.521	2.47862	3.67434	2.62157	2.0695	2.44105		2790	2.63435	0.543189			2790	1.2605	1.23931	1.83717	1.31078	1.03475	1.22052
2820	2.52872	2.57589	3.71779	2.5646	2.13509	2.45504		2820	2.66286	0.542185			2820	1.26436	1.28795	1.8589	1.2823	1.06755	1.22752
2850	2.57283	2.75982	3.66611	2.68413	2.18804	2.55276		2850	2.73728	0.495747			2850	1.28642	1.37991	1.83306	1.34207	1.09402	1.27638		Sums of total CO2 production during past 720 min (=12 hours)							mean	S.D.
2880	2.53556	2.67213	3.63834	2.73005	2.07076	2.4249		2880	2.67863	0.524992			2880	1.26778	1.33607	1.81917	1.36502	1.03538	1.21245		30.8792	34.0329	44.5214	31.2716	25.9578	29.6464		32.7182	5.7974
2910	2.53935	2.47698	3.55783	2.81331	2.05061	2.38541		2910	2.63725	0.514066			2910	1.26968	1.23849	1.77892	1.40665	1.0253	1.1927
2940	3.23829	3.36454	3.82168	3.43963	2.21062	2.49394		2940	3.09478	0.613745			2940	1.61915	1.68227	1.91084	1.71981	1.10531	1.24697
2970	3.14177	2.78853	3.72716	3.15397	2.09291	2.43196		2970	2.88938	0.581265			2970	1.57088	1.39426	1.86358	1.57698	1.04646	1.21598
3000	2.81027	2.72803	3.7825	3.38632	2.12414	2.47449		3000	2.88429	0.605718			3000	1.40514	1.36402	1.89125	1.69316	1.06207	1.23725
3030	2.66414	2.63399	3.75824	3.37006	2.26318	2.42317		3030	2.85213	0.583623			3030	1.33207	1.31699	1.87912	1.68503	1.13159	1.21158
3060	2.69924	2.95956	3.88559	3.18254	2.36699	2.38462		3060	2.91309	0.57337			3060	1.34962	1.47978	1.9428	1.59127	1.18349	1.19231
3090	2.62383	3.15067	3.80534	3.21691	2.20275	2.43399		3090	2.90558	0.593686			3090	1.31191	1.57533	1.90267	1.60846	1.10137	1.217
3120	2.74746	3.21991	3.85514	3.13618	2.20365	2.36109		3120	2.92057	0.610977			3120	1.37373	1.60996	1.92757	1.56809	1.10183	1.18055
3150	2.49592	2.88372	3.6322	3.02666	2.1314	2.32769		3150	2.7496	0.547407			3150	1.24796	1.44186	1.8161	1.51333	1.0657	1.16385
3180	2.65522	3.34582	3.70983	3.04505	2.32108	2.33385		3180	2.90181	0.564127			3180	1.32761	1.67291	1.85492	1.52252	1.16054	1.16693
3210	2.57846	3.55718	3.85339	3.06258	2.2346	2.32349		3210	2.93495	0.669097			3210	1.28923	1.77859	1.92669	1.53129	1.1173	1.16174
3240	2.85664	2.76421	3.74392	3.16088	2.19078	2.23648		3240	2.82549	0.584899			3240	1.42832	1.38211	1.87196	1.58044	1.09539	1.11824
3270	2.61762	3.12726	3.60184	3.13925	2.08738	2.28514		3270	2.80975	0.578056			3270	1.30881	1.56363	1.80092	1.56962	1.04369	1.14257
3300	2.49018	3.0111	3.58615	3.11497	2.24581	2.25529		3300	2.78392	0.540385			3300	1.24509	1.50555	1.79308	1.55749	1.12291	1.12765
3330	2.72036	2.82429	3.84803	3.31348	2.33318	2.34528		3330	2.89744	0.589353			3330	1.36018	1.41215	1.92402	1.65674	1.16659	1.17264
3360	2.73018	2.44457	3.6765	3.06171	2.16275	2.15711		3360	2.70547	0.588853			3360	1.36509	1.22228	1.83825	1.53086	1.08137	1.07856
3390	2.82306	2.30119	3.75941	2.94451	2.20366	2.20899		3390	2.7068	0.607206			3390	1.41153	1.1506	1.8797	1.47226	1.10183	1.1045
3420	2.79854	2.51655	3.75861	3.13592	2.19374	2.19247		3420	2.76597	0.606927			3420	1.39927	1.25827	1.8793	1.56796	1.09687	1.09624
3450	2.66848	3.02139	3.97501	3.2765	2.09968	2.21413		3450	2.87586	0.703301			3450	1.33424	1.5107	1.9875	1.63825	1.04984	1.10707
3480	2.7659	2.92165	3.84404	3.25251	2.0772	2.19497		3480	2.84271	0.66156			3480	1.38295	1.46082	1.92202	1.62626	1.0386	1.09748
3510	2.72429	2.91468	3.86519	3.87001	2.2677	2.13992		3510	2.96363	0.755887			3510	1.36215	1.45734	1.93259	1.935	1.13385	1.06996
3540	2.67197	3.00948	3.76054	3.58254	2.12204	2.17873		3540	2.88755	0.692084			3540	1.33598	1.50474	1.88027	1.79127	1.06102	1.08937
3570	2.90378	2.51385	3.66369	3.32139	2.10016	2.1962		3570	2.78318	0.626597			3570	1.45189	1.25693	1.83185	1.6607	1.05008	1.0981		Sums of total CO2 production during past 720 min (=12 hours)							mean	S.D.
3600	2.78114	2.50239	3.72183	3.26264	2.1807	2.20366		3600	2.77539	0.614535			3600	1.39057	1.25119	1.86092	1.63132	1.09035	1.10183		32.873	34.4908	45.0968	38.6348	26.2333	27.591		34.1533	6.42114
3630	2.83345	3.11118	3.6823	3.2389	2.11373	2.14903		3630	2.85476	0.62382			3630	1.41673	1.55559	1.84115	1.61945	1.05686	1.07452
3660	2.34663	2.80037	3.58998	3.05821	2.08206	2.11048		3660	2.66462	0.596189			3660	1.17331	1.40019	1.79499	1.52911	1.04103	1.05524
3690	2.36381	2.48014	3.4689	2.9186	1.9833	2.02586		3690	2.5401	0.568342			3690	1.1819	1.24007	1.73445	1.4593	0.991648	1.01293
3720	2.4865	2.59553	3.62813	3.14209	2.1534	2.19043		3720	2.69934	0.578237			3720	1.24325	1.29777	1.81406	1.57104	1.0767	1.09521
3750	2.42724	2.82718	3.57963	3.03399	2.00665	2.13118		3750	2.66765	0.595628			3750	1.21362	1.41359	1.78981	1.51699	1.00333	1.06559
3780	2.42567	2.72058	3.54239	3.07975	2.02717	2.20432		3780	2.66665	0.569428			3780	1.21284	1.36029	1.77119	1.53988	1.01358	1.10216
3810	2.42508	2.87777	3.63706	3.18822	2.07928	2.12408		3810	2.72192	0.622531			3810	1.21254	1.43889	1.81853	1.59411	1.03964	1.06204
3840	2.38422	2.98477	3.66472	2.95814	2.08712	2.10422		3840	2.6972	0.617845			3840	1.19211	1.49238	1.83236	1.47907	1.04356	1.05211
3870	2.41179	3.22951	3.64202	3.20615	2.20708	2.17984		3870	2.81273	0.623589			3870	1.2059	1.61475	1.82101	1.60307	1.10354	1.08992
3900	2.47334	2.77738	3.70175	3.11749	2.01222	2.17193		3900	2.70902	0.630328			3900	1.23667	1.38869	1.85088	1.55875	1.00611	1.08597
3930	2.50717	2.89408	3.81831	3.14491	2.05243	2.15074		3930	2.76127	0.666621			3930	1.25358	1.44704	1.90915	1.57246	1.02621	1.07537
3960	2.5257	2.70778	3.88809	3.10398	2.05674	2.14307		3960	2.73756	0.681277			3960	1.26285	1.35389	1.94405	1.55199	1.02837	1.07154
3990	2.49175	2.69729	3.89319	3.10471	1.99413	2.01046		3990	2.69859	0.721742			3990	1.24588	1.34864	1.94659	1.55235	0.997067	1.00523
4020	2.4589	2.61182	3.93051	3.19471	1.89759	2.02106		4020	2.68577	0.765298			4020	1.22945	1.30591	1.96526	1.59735	0.948796	1.01053
4050	2.55932	2.61915	3.92114	3.13377	2.04097	2.07133		4050	2.72428	0.711572			4050	1.27966	1.30958	1.96057	1.56689	1.02048	1.03566
4080	2.49873	3.35695	3.83928	3.13686	1.93461	2.10487		4080	2.81188	0.751768			4080	1.24936	1.67847	1.91964	1.56843	0.967306	1.05244
4110	2.46914	2.89787	4.01396	3.09849	2.0962	2.06467		4110	2.77339	0.736702			4110	1.23457	1.44893	2.00698	1.54924	1.0481	1.03233
4140	2.57996	2.8105	3.91493	3.22747	1.91707	2.02362		4140	2.74559	0.753512			4140	1.28998	1.40525	1.95746	1.61374	0.958533	1.01181
4170	2.59693	2.51062	3.74597	3.03783	1.95404	1.93293		4170	2.62972	0.688461			4170	1.29846	1.25531	1.87299	1.51892	0.977022	0.966466
4200	2.67816	2.69545	3.87885	3.3047	1.91438	1.96327		4200	2.73914	0.762447			4200	1.33908	1.34773	1.93942	1.65235	0.957189	0.981636
4230	2.63093	2.78906	3.95389	3.39181	2.07415	2.00726		4230	2.80785	0.757014			4230	1.31546	1.39453	1.97695	1.69591	1.03707	1.00363
4260	2.65978	2.60094	3.83815	3.42036	2.03041	1.96182		4260	2.75191	0.748709			4260	1.32989	1.30047	1.91908	1.71018	1.01521	0.980911
4290	2.59269	2.71834	4.04774	3.24375	2.03898	2.02295		4290	2.77741	0.772441			4290	1.29634	1.35917	2.02387	1.62187	1.01949	1.01148		Sums of total CO2 production during past 720 min (=12 hours)							mean	S.D.
4320	2.72613	2.90587	3.89738	3.28818	1.8783	1.94192		4320	2.77296	0.779832			4320	1.36306	1.45294	1.94869	1.64409	0.939148	0.970961		30.2765	33.6101	45.3591	37.8865	24.316	24.9057		32.7257	7.3586
																					mean	S.D.						mean	S.D.
													TOTALS:	205.293	243.581	287.122	224.664	184.956	172.824		219.74	38.194						219.74	38.194
