# Supplementary material for: Recovery from supercooling, freezing, and cryopreservation stress in larvae of the drosophilid fly, Chymomyza costata
Source: Sci Rep. 2018 Mar 13;8:4414. doi: 10.1038/s41598-018-22757-0 (PMC5849770; doi:10.1038/s41598-018-22757-0)
Supplement: Supplementary file 3 — Dataset S2 [file 41598_2018_22757_MOESM3_ESM.xlsx]

## Sheet: Raw data
Raw metabolomics data: concentrations expressed in nmol.mg-1 FM
			Control (C)																					Supercooling (S)																					Freezing (F)
	Metabolite		C0a	C0b	C0c	C0d		C12a	C12b	C12c	C12d		C36a	C36b	C36c	C36d		C72a	C72b	C72c	C72d			S0a	S0b	S0c	S0d		S12a	S12b	S12c	S12d		S36a	S36b	S36c	S36d		S72a	S72b	S72c	S72d			F0a	F0b	F0c	F0d
	Arg		2.99856	2.64181	3.30575	3.40728		3.73265	3.96341	3.92714	3.35124		3.64699	3.81756	4.00262	4.04082		5.26324	4.96351	4.66552	4.81326			3.60422	3.7436	3.02398	2.98313		3.29356	3.74677	4.35973	2.34725		3.14448	2.9126	3.2368	3.09294		4.24832	3.50153	4.07308	4.05056			4.85911	5.76857	5.50795	5.9755
	Pro		204.258	218.05	218.563	228.196		239.361	265.644	256.758	243.781		202.399	193.105	212.313	211.07		196.364	186.986	216.855	199.025			224.682	224.671	186.453	174.299		231.402	244.378	236.688	166.156		236.852	211.402	262.5	185.489		229.424	245.2	240.965	263.988			202.994	285.116	230.102	220.487
	Va		0.27669	0.440525	0.502895	0.326004		0.39689	0.351712	0.570391	0.557773		0.696235	0.769413	1.19664	0.994579		2.23014	1.76212	2.29859	1.31336			0.571644	0.438706	0.495786	0.382138		0.956836	1.52193	0.90452	0.0923396		1.41106	0.817368	0.616822	1.99015		1.04772	1.1649	1.20284	1.05645			0.791249	0.957256	0.888706	0.642482
	Ile		0.217343	0.226088	0.200231	0.178569		0.309352	0.268886	0.281544	0.301812		0.411006	0.370634	0.442721	0.409955		0.782393	0.58094	0.806923	0.445381			0.354291	0.248032	0.210381	0.177495		0.615526	0.633199	0.358635	0.147649		0.587337	0.39743	0.307323	0.690063		0.472832	0.310779	0.378814	0.357078			0.47547	0.436131	0.432613	0.374457
	Asp		0.132511	0.0823867	0.0952526	0.0925262		0.128304	0.177146	0.12629	0.111236		0.071529	0.0643484	0.092253	0.110477		0.118122	0.0757701	0.0859844	0.0572428			0.121334	0.0881908	0.0660194	0.0704039		0.245813	0.337444	0.234847	0.158703		0.570796	0.331617	0.392266	0.391214		0.217713	0.284866	0.222957	0.193311			0.160902	0.140978	0.0768384	0.0893152
	Ala		2.22314	1.83476	2.2063	2.20864		6.04742	6.21444	6.11402	5.75377		4.84904	5.56455	5.62471	6.07552		6.38095	5.95704	6.71921	5.2308			7.38402	7.22299	5.89061	5.61398		3.17769	3.20334	2.50402	1.86755		7.18981	4.67731	4.63019	7.17038		5.87599	5.24569	5.10501	5.52889			7.88759	9.97025	9.22166	8.15006
	3-Ala		0.126466	0.112652	0.141555	0.12773		0.156477	0.156568	0.144519	0.158119		0.148101	0.131247	0.179454	0.181167		0.286054	0.268525	0.333464	0.195713			0.184547	0.167446	0.131355	0.124644		0.268481	0.274575	0.194494	0.131201		0.347241	0.252699	0.222065	0.414324		0.293905	0.204923	0.32815	0.356326			0.160347	0.150527	0.143418	0.15726
	Leu		0.206653	0.218796	0.198716	0.193457		0.316484	0.313605	0.325303	0.359803		0.354055	0.340947	0.396777	0.396588		0.575825	0.46505	0.67106	0.403909			0.330889	0.246154	0.219214	0.192799		0.52957	0.550997	0.371111	0.168048		0.45031	0.338345	0.292774	0.567852		0.392285	0.289729	0.297192	0.320733			0.420876	0.40361	0.406054	0.363475
	Asn		10.45	9.67706	7.23642	8.62185		14.4843	15.2644	13.1457	11.6077		6.09449	5.91179	9.02586	9.69711		11.08	7.77588	9.54895	7.31389			13.1154	10.9376	12.6595	13.0954		9.57792	8.6626	7.22731	9.91862		9.69587	7.48522	7.77251	10.5383		7.78741	7.83532	5.10608	5.07285			7.10695	7.97095	7.81613	7.17579
	Gln		27.0954	22.5233	26.9527	26.1718		25.748	31.9543	23.6087	29.2639		23.5269	20.8449	25.0032	27.7168		20.8189	18.9006	21.2581	25.9092			27.3598	34.5962	27.5549	23.852		28.6489	30.0063	35.8033	26.4097		19.4622	19.8977	25.9176	14.2503		16.3674	16.2405	19.4599	20.2899			29.2694	31.0651	33.7798	35.4477
	Glu		3.92444	4.28581	4.18126	4.44663		4.65765	5.46523	4.88045	4.73709		3.113	3.21612	3.64123	4.15042		4.08142	3.60892	4.88703	3.85529			3.7309	3.91431	3.21888	2.97914		4.76097	4.84895	4.87675	3.687		5.48557	4.35331	4.44204	4.79381		4.98051	4.95953	5.09095	6.10479			4.2336	4.75716	4.59192	4.12774
	Tyr		0.622637	0.480711	0.691927	0.673725		0.604852	0.781578	0.826706	0.699009		0.663464	0.545585	0.787885	0.85881		1.05472	0.920112	1.03985	0.964679			0.942906	0.985006	0.932055	0.853907		1.01581	1.11703	0.902732	0.512392		1.0578	0.697691	1.14937	0.882596		0.992877	1.16214	0.964333	1.00463			0.582922	0.78412	0.648552	0.789876
	Orn		0.0983068	0.103802	0.116827	0.122766		0.157172	0.199904	0.215115	0.136612		0.113891	0.126682	0.123094	0.151609		0.15138	0.139072	0.162041	0.144766			0.213267	0.131065	0.129187	0.135922		0.288711	0.288432	0.19995	0.160853		0.186123	0.0999712	0.234124	0.111298		0.10465	0.123243	0.260682	0.118989			0.217016	0.24473	0.202981	0.19893
	Ser		0.738495	0.715719	0.715666	0.474841		0.662816	0.97208	0.759938	0.701489		0.334204	0.622083	0.676295	0.708995		0.897608	0.710592	0.856836	0.626041			1.24666	0.767268	0.518271	0.495128		0.831782	0.731072	0.633843	0.559321		0.801437	1.06831	0.759627	0.558645		0.826236	0.731396	0.795428	0.988992			0.775182	1.16426	0.955774	0.540184
	His		1.27212	1.27674	1.17079	1.40031		1.29744	1.40781	1.80874	1.17561		1.38234	1.37427	1.38718	1.08801		1.08004	1.17762	1.38047	1.45483			1.42371	0.84095	0.693252	0.737948		1.26001	1.36006	0.950562	0.698124		1.4558	1.01724	1.39604	1.38623		1.68241	2.20681	1.65789	2.37874			0.970468	1.11228	1.05128	1.04039
	Lys		0.907567	1.09375	1.17099	1.20214		1.32242	1.16328	1.22745	1.39745		1.38001	1.42168	1.7051	1.49278		2.99559	2.77356	2.82789	2.30229			0.959987	1.35946	0.890968	0.757304		1.86285	2.02501	1.91747	1.00765		2.5498	2.10526	2.60525	2.27756		2.88593	2.9182	3.00128	3.22905			1.62019	3.00499	2.12763	2.24919
	Gly		0.704999	0.579448	0.565616	0.613227		0.888487	0.7032	0.800465	0.741287		0.482571	0.497113	0.513991	0.4882		0.881501	0.789814	1.07175	0.692788			0.983039	0.745118	0.672554	0.606229		0.951051	0.939804	0.684169	0.603904		1.18516	0.847562	0.829425	1.02936		1.16889	1.05894	1.22609	1.21861			1.42145	1.23247	1.02571	1.17039
	Phe		0.597017	0.58019	0.589537	0.621268		0.640504	0.734304	0.749279	0.778199		0.713489	0.697555	0.781564	0.811958		0.686803	0.689069	0.713815	0.644447			0.603443	0.580573	0.479684	0.443624		0.651651	0.72073	0.565955	0.467981		0.82235	0.630644	0.726389	0.68882		0.735385	0.713901	0.684252	0.812425			0.493526	0.565652	0.506554	0.457667
	Trp		0.483966	0.537072	0.478507	0.419392		0.421857	0.254547	0.538683	0.335912		0.292606	0.501236	0.600528	0.330496		0.654734	0.656172	0.608861	0.521578			0.589716	0.537197	0.309915	0.0953867		0.207813	0.288905	0.403751	0.195774		0.140667	0.164333	0.498638	0.0913146		0.128747	0.264181	0.322853	0.478879			0.233862	0.387355	0.499273	0.156348
	Thr		0.0935034	0.117161	0.147468	0.100638		0.192783	0.187862	0.20888	0.192579		0.20133	0.211058	0.220306	0.186589		0.291455	0.2826	0.328307	0.187976			0.164137	0.132244	0.120395	0.101108		0.230173	0.278917	0.163296	0.0999335		0.234802	0.135216	0.141163	0.337942		0.11539	0.146822	0.215719	0.203323			0.128817	0.13575	0.103562	0.139908
	Met		0.0199975	0.0221878	0.0275166	0.017757		0.0172628	0.0412747	0.0303785	0.0217819		0.0216264	0.0276196	0.043363	0.0338388		0.0206352	0.0181607	0.0222763	0.0182895			0.032623	0.0250696	0.0192536	0.0225561		0.0364121	0.0277009	0.0239643	0.0154064		0.0232183	0.0197907	0.0287859	0.0150148		0.0221253	0.0148161	0.0174721	0.0243079			0.0337469	0.0304213	0.0195575	0.0290017
	Cys		0.0975017	0.102798	0.09539	0.106557		0.291757	0.380907	0.413091	0.299424		0.297875	0.380346	0.378391	0.344318		0.428085	0.453822	0.528952	0.386366			0.518875	0.463743	0.443611	0.386889		0.0971807	0.0957213	0.0959645	0.08225		0.108064	0.129617	0.103502	0.0856156		0.238931	0.147959	0.187896	0.305663			0.456709	0.816007	0.717304	0.700593
	Sarcosine		0.142432	0.178506	0.130967	0.117026		0.297278	0.405365	0.178237	0.121019		0.107451	0.0447644	0.0468986	0.0521477		0.0267533	0.0384836	0.0131222	0.0378075			0.072594	0.0490539	0.0757051	0.0607542		0.0765315	0.0812011	0.0823075	0.0741785		0.0762281	0.063747	0.0844261	0.0819026		0.0116749	0.0817158	0.0300073	0.0183761			0.0321561	0.0550738	0.132627	0.0702357
	Pipecolate		0.412153	0.474608	0.466059	0.540553		0.489222	0.740281	0.649824	0.569364		0.563005	0.593865	0.894953	0.828999		0.652263	0.730309	0.871942	0.759285			0.498497	0.675997	0.649558	0.51801		0.876274	1.04234	0.825563	0.481868		0.936953	0.610102	1.16639	0.524645		0.709273	1.08232	1.15553	1.20117			0.409137	0.470912	0.47888	0.391202
	ABA		0.0477611	0.0299743	0.0343839	0.0495398		0.0536036	0.0137543	0.0405256	0.029059		0.0397204	0.0205548	0.0470483	0.0344716		0.0371593	0.0410267	0.0283327	0.0338264			0.0457038	0.0246079	0.0215918	0.0139928		0.025841	0.0313602	0.0268273	0.0428987		0.0383674	0.0263532	0.0256639	0.0395119		0.0538219	0.0442007	0.0449863	0.032351			0.0338571	0.043957	0.0257525	0.0515023
	Glycerol		1.49735	1.73134	2.07421	2.16108		2.49884	2.5219	2.4205	2.54463		1.96596	2.51655	2.32197	2.27699		2.60178	2.42995	2.78194	2.59327			74.4914	67.478	58.8484	69.0515		2.26739	2.56783	2.43652	2.56304		2.53488	2.35357	2.32581	2.38749		2.39657	2.03606	2.51426	2.54411			2.47077	2.07481	2.56792	2.28878
	Fructose		0.876809	0.792971	0.972532	0.960756		1.22091	1.33162	1.33502	1.34498		1.02966	0.950675	0.917165	0.894376		0.801697	0.806483	0.914714	0.92063			3.54096	3.94152	3.65622	3.81153		0.597908	0.69714	0.819192	0.734792		0.611224	0.586741	0.652296	0.666878		0.815141	0.83297	0.951869	1.11552			1.56296	1.72818	1.53546	1.52316
	Glucose		1.86051	1.87274	2.1044	1.93153		3.4081	3.51825	3.30972	3.36656		2.81301	2.95404	2.67898	2.57466		2.82709	2.55631	3.12795	3.08883			7.84214	8.41882	7.62221	8.26371		1.38693	1.53695	1.59363	2.05901		1.59898	1.63233	1.62402	1.98153		0.546575	2.91078	3.2215	3.94054			6.579	6.20785	5.98638	5.97774
	Trehalose		21.9365	23.9416	24.427	23.0206		23.3437	29.5535	25.357	25.8668		24.7624	25.6427	25.1429	24.7012		26.8851	25.7721	33.6155	25.9578			25.1802	29.4911	30.013	28.5108		26.1724	30.8992	32.4554	31.7266		24.6293	28.0748	27.122	28.2193		27.4777	21.6278	22.1732	26.3913			28.711	28.7065	27.1875	29.9247
	myo-Inositol		0.180415	0.188163	0.201059	0.205661		0.258512	0.279193	0.265679	0.259257		0.228097	0.230029	0.219536	0.205373		0.19936	0.199751	0.250836	0.196663			0.193853	0.160919	0.177823	0.203488		0.197153	0.243164	0.213734	0.241236		0.235394	0.253329	0.220658	0.253167		0.160572	0.179145	0.18655	0.215224			0.184852	0.176767	0.189803	0.234947
	chiro-Inositol		0.201386	0.172281	0.152654	0.128699		0.176636	0.152538	0.161339	0.18519		0.131726	0.275836	0.12452	0.135735		0.210741	0.141953	0.340767	0.28745			0.159785	0.150462	0.129354	0.103457		0.13283	0.147095	0.160435	0.166395		0.153745	0.137922	0.156637	0.128257		0.114878	0.0669875	0.163842	0.122757			0.125182	0.106813	0.141216	0.132196
	Sorbitol		0.977481	0.80897	1.00191	0.951359		1.30279	1.66881	1.5238	1.46575		1.29826	1.22362	1.33543	1.27424		0.826013	0.86065	0.977006	0.869599			3.84612	4.12131	3.99533	4.07988		0.830834	0.899244	0.935723	0.894798		0.691126	0.688905	0.70045	0.759151		0.902315	0.693691	0.829604	0.952439			2.60551	2.57162	2.3995	2.60524
	Pyruvate		0.449818	0.409684	0.42067	0.399107		0.616081	0.699519	0.639859	0.594072		0.499585	0.599608	0.406307	0.58094		0.672576	0.533498	0.727394	0.515715			0.633869	0.599705	0.454497	0.470626		0.380717	0.369393	0.425259	0.370209		0.51237	0.409454	0.570415	0.47123		0.554957	0.468781	0.500217	0.591493			0.930241	1.09636	1.07096	0.896669
	Fumarate		0.174197	0.0966438	0.109938	0.209859		0.299835	0.358548	0.38759	0.276102		0.286293	0.30821	0.356496	0.424973		0.436454	0.364704	0.417974	0.35906			0.310404	0.303728	0.230141	0.24197		0.302772	0.295717	0.479942	0.216763		0.76341	0.409628	0.66246	0.596475		0.702388	0.594148	0.766958	0.565877			0.368532	0.543736	0.386571	0.537138
	Succinate		0.166413	0.114404	0.120271	0.191907		0.776038	0.736174	0.820327	0.647698		0.604686	0.621653	0.672128	0.705952		0.97191	0.777462	0.985865	0.758312			0.932525	0.860484	0.616864	0.622303		0.136814	0.109443	0.0797418	0.142791		0.39425	0.166328	0.193461	0.242914		0.388472	0.185498	0.264458	0.407332			0.709849	0.978197	0.796837	0.805897
	Lactate		0.0287239	0.181317	0.0181664	0.0996946		1.91476	1.52431	1.36758	1.39712		1.81575	1.85226	1.19946	1.17542		2.40589	2.10944	2.26786	2.61783			3.20845	2.34561	1.3908	1.5224		0.6	0.5	0.706179	0.7		0.566629	0.482759	0.218521	0.294869		1.04837	0.452347	1.88223	1.55229			1.84074	2.59261	1.94611	1.98085
	Maleate		0.125262	0.0531025	0.104238	0.197242		0.153674	0.196228	0.238098	0.157412		0.154656	0.155116	0.217185	0.216879		0.257935	0.161461	0.209114	0.188339			0.242121	0.224423	0.127126	0.153131		0.158296	0.155551	0.420612	0.147301		0.379682	0.188405	0.321471	0.297288		0.370081	0.267354	0.585307	0.261787			0.206678	0.315891	0.191908	0.317239
	Citrate		1.87443	1.95208	2.02652	2.17314		2.00779	2.22272	2.28349	1.82393		2.14207	2.25417	2.33098	2.68831		2.96063	2.61948	2.77481	2.57506			2.09713	2.50882	1.86299	1.45364		3.15988	3.25994	2.95056	2.28063		4.36333	3.02663	4.84523	3.22087		3.89884	4.33216	3.78659	4.14982			2.72997	3.46979	2.95884	3.01202
	Malate		0.167728	0.13577	0.139524	0.168103		0.385219	0.550053	0.497915	0.382342		0.414279	0.484986	0.510444	0.674648		0.653271	0.617049	0.622934	0.445836			0.39195	0.302084	0.346588	0.321165		0.47502	0.482605	0.405629	0.259345		1.22036	0.558172	1.04193	0.934366		1.12992	0.852088	0.761658	0.772796			0.610554	0.93389	0.718919	0.825607
	Aconitate		0.522709	0.636444	0.665829	0.777518		1.03366	1.11111	1.07626	1.03463		1.21043	1.11801	1.24089	1.23347		1.41765	1.15577	1.30664	1.10513			1.53101	1.42365	1.21537	1.14686		1.36346	1.37196	1.31656	1.21954		1.57705	1.41368	1.80745	1.31129		1.65529	1.40426	1.27155	1.50314			1.34215	1.44594	1.25127	1.2745
	Ketoglutarate		0.386054	0.348327	0.356821	0.441278		0.476687	0.446461	0.53107	0.370483		0.572381	0.909768	0.906649	0.845739		0.843565	0.715065	0.882974	0.522723			0.477423	0.449814	0.48414	0.456658		0.718277	0.717994	0.536492	0.321684		0.834837	0.470652	0.919812	0.526878		0.556193	0.521081	0.642297	0.57079			1.29128	1.68083	1.41528	1.26162
																								extremely high levels of glycerol in the
																								S0 sample were caused by exposing the
																								larvae to supercooling conditions at -10°C
																								in 50% solution of glycerol
																								(in order to prevent formation of ice
																								crystals in the moist cellulose wrapping)
																								to avoid an influence on results, we excluded
																								the glycerol data from further
																								statistical analysis
[truncated: 28 more columns]

## Sheet: Results
List of targeted metabolites and results of analysis. *
			Control (C)										Supercooling (S)										Freezing (F)										Cryopreservation (LN)
Class	Metabolite **		C0		C12		C36		C72				S0		S12		S36		S72				F0		F12		F36		F72				LN0		LN12		LN36		LN72
			mean	S.D.	mean	S.D.	mean	S.D.	mean	S.D.			mean	S.D.	mean	S.D.	mean	S.D.	mean	S.D.			mean	S.D.	mean	S.D.	mean	S.D.	mean	S.D.			mean	S.D.	mean	S.D.	mean	S.D.	mean	S.D.
Amino-compounds	Arg		3.08835	0.298513	3.74361	0.242936	3.877	0.157365	4.92638	0.221189			3.33873	0.339086	3.43683	0.734084	3.09671	0.118127	3.96837	0.280192			5.52778	0.420104	4.82538	0.919741	3.97678	0.541886	4.50871	0.544837			5.00795	0.500036	3.80118	0.68728	3.43503	0.498058	2.85644	0.386441
	Pro		217.267	8.52886	251.386	10.4233	204.721	7.71809	199.808	10.8106			202.526	22.5635	219.656	31.2312	224.061	28.6757	244.894	12.4444			234.675	30.7011	232.221	36.6693	209.277	28.4109	199.898	11.9218			248.938	22.1814	213.422	33.0055	217.292	17.245	196.614	9.71504
	Val		0.386528	0.0897001	0.469192	0.0963288	0.914216	0.196662	1.90105	0.397184			0.472068	0.0701399	0.868907	0.509534	1.20885	0.53737	1.11798	0.067315			0.819923	0.118215	1.83819	0.632628	1.01951	0.438231	0.964697	0.180094			0.782872	0.265151	1.3306	0.333809	2.30787	0.145175	1.31335	0.337418
	Ile		0.205558	0.0181466	0.290398	0.0160519	0.408579	0.0255602	0.653909	0.148938			0.24755	0.0664889	0.438752	0.200137	0.495538	0.151094	0.379876	0.0590257			0.429668	0.0360436	0.732433	0.194688	0.418831	0.0998731	0.420338	0.0595375			0.345999	0.0388646	0.490685	0.0733145	0.773022	0.0843335	0.453796	0.11663
	Asp		0.100669	0.0189988	0.135744	0.0247965	0.0846518	0.018091	0.0842797	0.0220884			0.0864869	0.0217645	0.244202	0.0634315	0.421473	0.0896386	0.229712	0.0337512			0.117008	0.0349346	0.264013	0.0558308	0.209412	0.0280486	0.0978591	0.00366175			0.106174	0.012824	0.22483	0.011981	0.281033	0.0479617	0.249613	0.089644
	Ala		2.11821	0.163776	6.03241	0.17151	5.52845	0.439163	6.072	0.55569			6.5279	0.783818	2.68815	0.550536	5.91692	1.2633	5.4389	0.294942			8.80739	0.836957	4.78099	0.724633	5.14576	0.325673	5.63512	0.483624			8.14505	0.546113	9.83471	1.43688	11.3425	2.32385	9.39313	2.19175
	3-Ala		0.1271	0.0102286	0.153921	0.00546712	0.159992	0.0211827	0.270939	0.0495042			0.151998	0.0248617	0.217188	0.0588069	0.309082	0.0762941	0.295826	0.0569476			0.152888	0.00651941	0.283548	0.0609198	0.195915	0.0373518	0.222258	0.0212149			0.165253	0.0152977	0.173154	0.0225662	0.538613	0.06093	0.54607	0.127632
	Leu		0.204406	0.00954456	0.328798	0.0184118	0.372092	0.0250238	0.528961	0.102605			0.247264	0.0518356	0.404932	0.153401	0.41232	0.106533	0.324985	0.0405057			0.398504	0.0212756	0.624894	0.163338	0.369542	0.0627265	0.364292	0.0353925			0.327322	0.0417353	0.463	0.07194	0.729183	0.0725841	0.417174	0.0924602
	Asn		8.99634	1.20562	13.6255	1.38972	7.68231	1.69709	8.92969	1.49579			12.452	0.893102	8.84661	1.04164	8.87299	1.28331	6.45041	1.36111			7.51745	0.380827	8.12486	1.70136	8.19265	1.57362	7.32788	0.295331			13.5077	0.685478	9.21783	1.89256	10.3598	1.92353	8.21793	0.233304
	Gln		25.6858	1.85939	27.6437	3.20474	24.273	2.48502	21.7217	2.57506			28.3407	3.90061	30.2171	3.4715	19.8819	4.13283	18.0894	1.80999			32.3905	2.38613	30.9475	4.89294	22.7533	2.2431	17.771	0.978857			28.7477	8.11162	21.4807	4.89087	21.7483	0.695295	19.8811	3.65938
	Glu		4.20954	0.189808	4.9351	0.31631	3.53019	0.409178	4.10816	0.479723			3.46081	0.37721	4.54342	0.496295	4.76868	0.445473	5.28395	0.476537			4.42761	0.256495	4.73969	0.518888	4.15416	0.480608	4.70674	0.249055			4.76282	0.286002	4.93035	0.142872	5.18217	0.66111	5.0812	0.775841
	Tyr		0.61725	0.082822	0.728036	0.084586	0.713936	0.119736	0.994841	0.055013			0.928469	0.0473742	0.886992	0.229176	0.946865	0.172869	1.031	0.0771226			0.701367	0.0887421	0.752087	0.215904	0.925452	0.0870345	0.878899	0.177328			0.976917	0.128859	0.790605	0.222677	1.08553	0.097469	0.92084	0.168242
	Orn		0.110425	0.00979813	0.177201	0.0316289	0.128819	0.0139606	0.149315	0.00854139			0.15236	0.0352503	0.234486	0.0558236	0.157879	0.0550775	0.151891	0.0631872			0.215914	0.0179394	0.29029	0.108116	0.14569	0.0356926	0.119086	0.0121953			0.18558	0.010138	0.293512	0.0356834	0.498005	0.0726466	0.547856	0.19848
	Ser		0.66118	0.107985	0.774081	0.119429	0.585394	0.148309	0.772769	0.109598			0.756832	0.302259	0.689004	0.102489	0.797005	0.181549	0.835513	0.0949857			0.858851	0.229794	0.710362	0.17275	0.831126	0.509152	0.657721	0.13632			0.931437	0.258177	1.10576	0.247135	1.14079	0.229265	1.53399	0.664968
	His		1.27999	0.0813541	1.4224	0.237692	1.30795	0.127069	1.27324	0.150782			0.923965	0.293457	1.06719	0.261134	1.31383	0.173294	1.98146	0.317312			1.0436	0.0503355	1.24619	0.440014	1.54633	0.234956	1.09529	0.144994			1.36839	0.200996	1.42599	0.228211	1.90466	0.270712	1.99534	0.191855
	Lys		1.09361	0.114432	1.27765	0.0893857	1.49989	0.12515	2.72483	0.257315			0.991929	0.224355	1.70325	0.405817	2.38447	0.203389	3.00862	0.134046			2.2505	0.495391	2.39024	0.483626	2.38174	0.43068	2.83727	0.173694			1.42225	0.287763	1.73986	0.314734	2.63074	0.312895	2.91429	0.193973
	Gly		0.615823	0.054321	0.78336	0.0698929	0.495469	0.0118847	0.858963	0.139804			0.751735	0.142291	0.794732	0.153396	0.972876	0.145376	1.16813	0.0667643			1.2125	0.142059	1.3308	0.175596	0.967824	0.16604	1.04352	0.120675			0.889997	0.0628592	0.815111	0.137418	0.921462	0.0938191	0.871896	0.0822828
	Phe		0.597003	0.0152251	0.725572	0.0515858	0.751141	0.0472054	0.683534	0.0249302			0.526831	0.0669025	0.601579	0.0946329	0.717051	0.0697106	0.736491	0.0474512			0.50585	0.0388915	0.615563	0.130051	0.665963	0.0871053	0.666178	0.0373835			0.728401	0.0468443	0.742875	0.110502	1.04205	0.110549	0.863342	0.189301
	Trp		0.479734	0.0416779	0.38775	0.105326	0.431216	0.125426	0.610336	0.0546633			0.383054	0.196578	0.274061	0.0830022	0.223738	0.160885	0.298665	0.125622			0.319209	0.133112	0.380781	0.0799116	0.184641	0.0654723	0.208948	0.0896525			0.540912	0.140554	0.460086	0.132352	0.69441	0.107634	0.496788	0.260987
	Thr		0.114693	0.0207778	0.195526	0.00795757	0.204821	0.0124826	0.272585	0.0517687			0.129471	0.0228923	0.19308	0.0676521	0.212281	0.0826056	0.170314	0.040987			0.127009	0.0141052	0.276815	0.0934616	0.169879	0.0606302	0.0757672	0.00388877			0.153201	0.0225701	0.227972	0.0302593	0.290442	0.0502259	0.186219	0.0345508
	Met		0.0218647	0.00361968	0.0276745	0.009157	0.0316119	0.008042	0.0198404	0.00171699			0.0248756	0.00492561	0.0258709	0.0075433	0.0217024	0.00502129	0.0196803	0.00373932			0.0281819	0.00526868	0.0250329	0.00567778	0.0186134	0.00483972	0.0225337	0.00325967			0.0320887	0.00315767	0.0450565	0.0130047	0.0445482	0.00653752	0.0323532	0.00878045
	Cys		0.100562	0.00438899	0.346295	0.052036	0.350232	0.0334514	0.449306	0.0519028			0.453279	0.0472053	0.0927791	0.00610407	0.1067	0.0156671	0.220112	0.0589854			0.672653	0.132247	0.145849	0.0276038	0.116222	0.0103576	0.284084	0.0343795			0.832174	0.0725033	0.257879	0.0774197	0.156817	0.025965	0.245204	0.029857		Fig. S1	The time course of changes in sum-concentrations of targeted metabolite classes:
	Sarcosine		0.142233	0.0227927	0.250475	0.109726	0.0628154	0.02591	0.0290416	0.0103036			0.0645268	0.0105318	0.0785546	0.00332911	0.0765759	0.00797968	0.0354435	0.0275087			0.0725232	0.0372549	0.0767373	0.0280294	0.0923851	0.0592241	0.0322833	0.0216496			0.0910853	0.039485	0.133895	0.0474861	0.15877	0.0605484	0.166276	0.0698649			amino-compounds, sugars and polyols, and organic acids, during recovery after cold stress.
	Pipecolate		0.473343	0.0455962	0.612173	0.0932454	0.720206	0.144089	0.75345	0.0788173			0.585516	0.0781306	0.806511	0.203862	0.809523	0.257156	1.03707	0.193947			0.437533	0.0380022	0.836406	0.121141	0.711181	0.207617	0.616747	0.0888258			0.584711	0.171751	0.49496	0.151706	0.48422	0.0568752	0.638486	0.0269884
	ABA		0.0404148	0.00840551	0.0342356	0.0146711	0.0354488	0.00968996	0.0350863	0.00465789			0.0264741	0.0117567	0.0317318	0.00677485	0.0324741	0.00648278	0.04384	0.00763347			0.0387672	0.00978016	0.0320843	0.00645063	0.034612	0.00499967	0.0315225	0.00556717			0.0262277	0.00556874	0.0148832	0.00470275	0.0161525	0.00342063	0.0335827	0.00676353
		Totals	268.737	13.0058	316.487	16.9859	258.871	14.1448	258.632	17.8582			264.551	30.5763	279.042	40.1913	278.218	38.4167	297.212	18.184			303.748	36.6315	298.492	48.6226	264.505	36.2059	250.486	15.8233			319.6	34.1357	273.917	44.3229	285.058	25.2564	256.471	19.8524
Sugars and polyols	Glycerol		1.86599	0.266673	2.49647	0.0467529	2.27037	0.197469	2.60173	0.124555					2.45869	0.122358	2.40044	0.0806352	2.37275	0.202065			2.35057	0.188117	2.14368	0.119793	2.01573	0.0611514	2.14792	0.222085			2.20857	0.160659	2.3395	0.134178	2.41027	0.118073	2.46568	1.32936
	Fructose		0.900767	0.0723581	1.30813	0.0505969	0.94797	0.0512397	0.860881	0.0568547			3.73756	0.151934	0.712258	0.0794466	0.629285	0.0319332	0.928874	0.119893			1.58744	0.0825227	0.926368	0.0389554	0.455985	0.0378328	0.563886	0.102722			1.82388	0.0978538	2.93247	0.164854	2.25103	0.374997	1.51524	0.47333
	Glucose		1.94229	0.0973646	3.40066	0.0763478	2.75517	0.142551	2.90004	0.229705			8.03672	0.319064	1.64413	0.251152	1.70922	0.157698	2.65485	1.27323			6.18774	0.243995	1.02339	0.184345	1.19535	0.146194	1.50267	0.269604			9.25369	0.375251	9.69663	1.32278	2.10227	0.308351	3.18329	0.184921
	Trehalose		23.3314	0.950681	26.0302	2.24224	25.0623	0.375415	28.0576	3.23644			28.2988	1.87954	30.3134	2.45336	27.0113	1.43847	24.4175	2.55343			28.6324	0.970746	27.0937	1.07857	26.2907	1.99477	26.3802	2.29175			23.9757	2.11448	24.8865	0.967669	27.8248	2.37391	26.2661	1.8672
	myo-Inositol		0.193824	0.010054	0.26566	0.00829501	0.220759	0.00972112	0.211652	0.0226536			0.184021	0.0161845	0.223822	0.0193028	0.240637	0.0136446	0.185373	0.0196619			0.196592	0.0226278	0.263449	0.0147177	0.21541	0.0176401	0.158948	0.00792149			0.322134	0.0181809	0.446556	0.0180213	0.465336	0.0467979	0.25096	0.0625497
	chiro-Inositol		0.163755	0.0266506	0.168925	0.0127486	0.166954	0.0629913	0.245228	0.0754413			0.135765	0.0216671	0.151689	0.0129378	0.14414	0.0116123	0.117116	0.0343983			0.126352	0.0126318	0.170949	0.0468992	0.160392	0.0143287	0.199734	0.0798739			0.142773	0.0330275	0.137886	0.0211917	0.124186	0.00795614	0.141637	0.0451865
	Sorbitol		0.93493	0.0748875	1.49029	0.131101	1.28289	0.0405729	0.883317	0.0564874			4.01066	0.105289	0.89015	0.0377481	0.709908	0.0287587	0.844512	0.097415			2.54547	0.0853941	0.928055	0.0403997	0.653958	0.0526263	0.575535	0.0586468			2.517	0.130851	2.06471	0.0946597	1.4984	0.234651	1.09536	0.327221
		Totals	29.333	1.49867	35.1604	2.56809	32.7064	0.87996	35.7605	3.80214			44.4035	2.49367	36.3941	2.97631	32.845	1.76275	31.521	4.30009			41.6266	1.60603	32.5496	1.52368	30.9875	2.32455	31.5289	3.03261			40.2437	2.9303	42.5043	2.72336	36.6763	3.46474	34.9183	4.28976
Organic acids	Pyruvate		0.41982	0.0189232	0.637383	0.0393593	0.52161	0.0764583	0.612296	0.0900252			0.539674	0.0782612	0.386394	0.0228788	0.490867	0.0587448	0.528862	0.0475235			0.998556	0.086393	0.643253	0.0587943	0.587239	0.074626	0.795125	0.0866668			0.666946	0.0548991	0.510703	0.0964227	0.489089	0.0509288	0.56117	0.0516698
	Fumarate		0.147659	0.0463641	0.330519	0.0445685	0.343993	0.0532067	0.394548	0.0333727			0.271561	0.0358286	0.323798	0.0962652	0.607993	0.129037	0.657343	0.0812467			0.458994	0.0817252	0.546471	0.132077	0.46854	0.0492094	0.480387	0.151918			0.309025	0.020273	0.46998	0.0684545	0.534921	0.0504151	0.551468	0.0821823
	Succinate		0.148249	0.0322653	0.745059	0.0636064	0.651105	0.0402254	0.873387	0.105833			0.758044	0.140797	0.117197	0.0250144	0.249238	0.0881104	0.31144	0.0911014			0.822695	0.0972959	0.427596	0.0437597	0.258016	0.0687563	0.381967	0.0363094			0.765925	0.0937513	0.451689	0.104968	0.544344	0.119115	0.812053	0.139417
	Lactate		0.0819754	0.0653644	1.55094	0.218149	1.51072	0.323654	2.35025	0.186729			2.11681	0.728773	0.626545	0.0843438	0.390694	0.139871	1.23381	0.540127			2.09008	0.294691	0.657505	0.49216	0.735864	0.313149	2.23915	0.618443			4.00082	0.353614	1.38152	0.585822	0.798288	0.393768	1.58572	0.359023
	Maleate		0.119961	0.0517633	0.186353	0.0342076	0.185959	0.0310734	0.204212	0.0353192			0.1867	0.0478812	0.22044	0.11564	0.296712	0.0693322	0.371132	0.130956			0.257929	0.0588702	0.349563	0.129448	0.310467	0.104311	0.30304	0.137752			0.244561	0.0309533	0.324365	0.0981066	0.286022	0.0393564	0.315724	0.0603274
	Citrate		2.00654	0.110194	2.08448	0.181991	2.35388	0.204433	2.73249	0.151155			1.98064	0.382134	2.91275	0.38165	3.86401	0.762715	4.04185	0.213043			3.04266	0.26841	3.37243	0.578613	2.92725	0.288242	3.12524	0.322359			1.72708	0.253544	1.43471	0.286055	1.68687	0.170001	2.29239	0.322052
	Malate		0.152781	0.0151928	0.453882	0.0724916	0.521089	0.0954011	0.584773	0.0813841			0.340447	0.0336666	0.40565	0.0896376	0.938705	0.242284	0.879115	0.14894			0.772242	0.120379	0.755261	0.123951	0.575177	0.0827047	0.497085	0.0730665			0.295223	0.021762	0.473025	0.0676642	0.77838	0.108539	0.666833	0.126366
	Aconitate		0.650625	0.0906872	1.06392	0.03222	1.2007	0.0490455	1.2463	0.12362			1.32922	0.154798	1.31788	0.0605674	1.52737	0.187436	1.45856	0.140186			1.32846	0.0755942	1.336	0.102137	1.22435	0.0415601	1.26125	0.124262			1.36058	0.173595	1.16046	0.267846	1.18804	0.123165	1.23389	0.142982
	Ketoglutarate		0.38312	0.0363769	0.456175	0.058025	0.808634	0.138769	0.741082	0.140529			0.467009	0.014184	0.573612	0.163263	0.688045	0.192678	0.572591	0.0441143			1.41225	0.165429	0.527811	0.0967406	0.356532	0.0757623	0.514493	0.0742935			0.621735	0.0533404	0.320259	0.0837738	0.278723	0.044718	0.348206	0.0634978
		Totals	4.11073	0.467131	7.50871	0.744618	8.09769	1.01227	9.73934	0.947966			7.99012	1.61632	6.88427	1.03926	9.05364	1.87021	10.0547	1.43724			11.1839	1.24879	8.61589	1.75768	7.44343	1.09832	9.59773	1.62507			9.99189	1.05573	6.52671	1.65911	6.58468	1.10001	8.36746	1.34752
	Grand totals		300.126		355.402		295.626		299.262				312.95		318.878		315.59		333.76				350.967		335.349		299.214		286.814				364.84		319.685		325.026		295.573
	Total of five principal metabolites		277.398		324.718		267.268		264.589				278.146		291.721		285.744		299.29				312.023		303.168		271.66		257.012				323.314		278.841		288.567		260.373
	Proportion of five prinicipal metabolites [%]		92.4274		91.3665		90.4073		88.4137				88.8787		91.4836		90.5428		89.6723				88.9038		90.4037		90.7911		89.6092				88.6181		87.2239		88.7827		88.0909
																																										Fig. S2	The time course of changes in concentration of four principal metabolites
			* Concentrations are expressed in nmol. mg-1 FM (fresh mass)										67.4673	5.61543																													during recovery after cold stress.
													data for glycerol in S0 sample were
				The results are shown as means ± S.D. of four biological									excluded from further analysis
				replicates (four samples of five pooled larvae)
			** Standard abbreviations are used for protein amino acids

## Sheet: PRC analysis
Results of PRC analysis*: summary of Resp and Cfit parameters for all metabolites.
Metabolite **	PRC 1			Metabolite **	PRC 2			Metabolite **	PRC 3
	Resp	Cfit			Resp	Cfit			Resp	Cfit			* Principal Response Curves (PRC) analysis is a part of Canoco 5 software (v. 5.04) for multivariate data exploration, testing and summarization.
Ala	2.0896	0.7722		Ketoglutarate	1.9624	0.4293		Cys	2.0419	0.3386
Fructose	1.6818	0.5003		Citrate	1.8462	0.3799		Lactate	1.7944	0.2615			Resp	The parameter of PRC analysis describing the magnitude of response of a given metabolite in the statistical model. The more it deviates from 0, the stronger is the response.
myo-Inositol	1.6076	0.4571		Aconitate	1.7879	0.3563		Succinate	1.7279	0.2425				Metabolites with 1.5 < Resp < -1.5 are highlighted in yellow fields.
Succinate	1.5802	0.4416		Gly	1.7791	0.3528		Glucose	1.248	0.1265
Orn	1.5714	0.4367		Arg	1.7616	0.3459		chiro-Inositol	1.0172	0.084			Cfit	The parameter of PRC analysis describing the proportion of explained variance by the statistical model.
Met	1.3645	0.3293		Pyruvate	1.7474	0.3403		Sorbitol	0.9979	0.0809				metabolites with Cfit > 0,5 are highlighted in pink fields.
Sorbitol	1.3371	0.3162		Malate	1.6207	0.2928		Ketoglutarate	0.9346	0.0709
Glucose	1.3	0.2989		Fumarate	1.3013	0.1888		Arg	0.8737	0.062
Lactate	1.2203	0.2634		Lys	1.0394	0.1204		Asn	0.757	0.0465			** metabolites are ordered from highest to lowest Resp
Leu	1.1425	0.2309		Lactate	1.0066	0.1129		Pyruvate	0.7179	0.0419
Cys	1.1411	0.2303		Maleate	0.9653	0.1039		Fructose	0.4427	0.0159
Ser	1.1267	0.2245		Trehalose	0.8779	0.0859		Ala	0.4246	0.0146
Val	1.0319	0.1883		Ile	0.8517	0.0808		Trp	0.3395	0.0093
Ile	0.9675	0.1656		ABA	0.7375	0.0606		Gln	0.3104	0.0078
Phe	0.9608	0.1633		Cys	0.7236	0.0584		Met	0.1432	0.0016
Fumarate	0.9533	0.1607		Pipecolate	0.6995	0.0545		Aconitate	0.0259	0.0001
3-Ala	0.9421	0.157		Leu	0.6822	0.0518		Trehalose	-0.0112	0
Trp	0.8702	0.1339		Gln	0.595	0.0395		Thr	-0.0967	0.0007
Thr	0.8592	0.1306		Val	0.5189	0.03		ABA	-0.1081	0.001
Malate	0.8436	0.1259		Pro	0.5064	0.0286		Pipecolate	-0.1734	0.0025
Maleate	0.8353	0.1234		Succinate	0.4295	0.0206		Phe	-0.3048	0.0075
Aconitate	0.7107	0.0893		Ala	0.3821	0.0163		Tyr	-0.3904	0.0124
Glu	0.6751	0.0806		Asp	0.1593	0.0028		Leu	-0.4173	0.0142
His	0.662	0.0775		Tyr	0.1147	0.0015		Ile	-0.4861	0.0192
Tyr	0.6192	0.0678		chiro-Inositol	0.0132	0.0001		myo-Inositol	-0.4925	0.0197
Asn	0.6076	0.0653		Glu	-0.0497	0.0003		Pro	-0.4956	0.02
Pyruvate	0.5995	0.0636		Sorbitol	-0.115	0.0015		Sarcosine	-0.5544	0.025
Gly	0.507	0.0455		3-Ala	-0.1561	0.0027		Val	-0.5811	0.0275
Sarcosine	0.5025	0.0447		Thr	-0.1616	0.0029		Malate	-0.6741	0.0369
Lys	0.4652	0.0383		Glucose	-0.365	0.0149		Ser	-0.8055	0.0527
Asp	0.3644	0.0235		Orn	-0.4283	0.0205		Fumarate	-0.8477	0.0584
Arg	0.3312	0.0194		Ser	-0.5272	0.031		Citrate	-0.8528	0.0591
Trehalose	0.1407	0.0035		Met	-0.7518	0.063		Maleate	-0.9148	0.0679
Pro	0.1307	0.003		Fructose	-0.8024	0.0717		His	-0.9991	0.0811
Gln	-0.0923	0.0015		Asn	-0.8064	0.0725		Lys	-1.192	0.1154
Ketoglutarate	-0.2941	0.0153		His	-0.8615	0.0827		Orn	-1.2198	0.1208
chiro-Inositol	-0.5865	0.0608		myo-Inositol	-0.91	0.0923		3-Ala	-1.5652	0.1989
Pipecolate	-0.6437	0.0733		Trp	-1.0199	0.116		Gly	-1.6671	0.2257
Citrate	-1.0836	0.2077		Phe	-1.114	0.1383		Glu	-1.6754	0.228
ABA	-1.1746	0.244		Sarcosine	-1.3182	0.1936		Asp	-2.3524	0.4494
