# Supplementary material for: Recovery from supercooling, freezing, and cryopreservation stress in larvae of the drosophilid fly, Chymomyza costata
Source: Sci Rep. 2018 Mar 13;8:4414. doi: 10.1038/s41598-018-22757-0 (PMC5849770; doi:10.1038/s41598-018-22757-0)
Supplement: Supplementary file 4 — Dataset S3 [file 41598_2018_22757_MOESM4_ESM.xlsx]

## Sheet: Raw data
Raw Cos2 microarray data: log2 normalized fluorescence values.
			The green field highlights the example of one-sequence-data-segment containing values for three biological replicates:
			replicated samples of five pooled larvae analysed on different microarrays (a, b, c) each with three technical replicates (spots or arrays: 1, 2, 3)
			Control (C)																	Supercooled (S)															Frozen (F)
Spot on Array	Seq.ID_FBgn.ID		C0a	C0b	C0c		C12a	C12b	C12c		C36a	C36b	C36c		C72a	C72b	C72c			S0		S12a	S12b	S12c		S36a	S36b	S36c		S72a	S72b	S72c			F0		F12a	F12b	F12c		F36a	F36b	F36c		F72a	F72b	F72c
1	Seq101405_FBgn0035491		6.89178	6.7955	6.80843		6.7955	6.77479	6.78081		6.78027	6.77972	6.80198		6.90589	6.91289	6.91488			7.07682		7.22497	6.9573	7.37909		7.12653	7.06537	6.90689		6.93074	6.91807	7.03782			6.74685		6.97652	7.05709	7.08037		6.89401	6.87365	6.89684		6.91807	6.82443	6.88264
2	Seq101405_FBgn0035491		6.81911	6.82867	6.80843		6.7955	6.81485	6.81485		6.80198	6.81911	6.80198		6.82443	6.81271	6.81911			7.07682		7.13545	7.04549	7.28108		6.94486	6.92085	6.93938		6.93074	6.93467	7.10364			6.79442		6.97652	7.01941	7		6.75489	6.76995	6.87365		6.80047	6.74685	6.75756
3	Seq101405_FBgn0035491		6.89178	6.82867	6.81911		6.82761	6.81485	6.81485		6.82867	6.80198	6.81698		6.80843	6.90137	6.89986			7.06465		7.22497	7.03819	7.26866		7.10957	7.08321	6.99624		6.93074	6.91807	7.03782			6.79442		7.02237	7.08286	7.06752		6.89401	6.90849	6.77171		6.84716	6.80993	6.92442
1	Seq101672_FBgn0040377		7.63118	7.75711	7.71711		7.56605	7.6027	7.77808		7.42696	7.54142	7.51898		7.67301	7.47438	7.5597			7.66249		7.71058	7.62887	7.71562		7.85217	7.75778	7.6907		7.8125	7.88874	7.50779			7.52199		7.73899	7.52356	7.61422		7.63856	7.55254	7.50117		7.57944	7.63081	7.61887
2	Seq101672_FBgn0040377		7.49052	7.76846	7.66089		7.58371	7.66237	7.66534		7.45909	7.68153	7.49018		7.4567	7.64265	7.56891			7.61275		7.64578	7.56834	7.69743		7.81975	7.79961	7.61422		7.78964	7.88874	7.52252			7.71653		7.61667	7.45943	7.49159		7.60536	7.53812	7.55152		7.5744	7.44239	7.55459
3	Seq101672_FBgn0040377		7.70707	7.81965	7.73132		7.61777	7.64566	7.74707		7.48045	7.62936	7.55107		7.5937	7.65314	7.5265			7.6544		7.62936	7.51465	7.72656		7.83184	7.74506	7.74483		7.80478	7.86872	7.49292			7.63227		7.64985	7.42794	7.51937		7.64722	7.56986	7.50117		7.57944	7.60979	7.59345
1	Seq101684_FBgn0035957		6.88009	6.86728	6.83289		6.86831	6.82867	6.84706		6.85902	6.85175	6.86831		7.11634	7.04166	7.08304			7.26115		7.14364	7.16424	7.25424		7.30743	7.27364	7.27053		7.28046	7.19048	7.16256			7.10224		7.13955	7.15245	7.22239		7.04476	7.02975	7.05601		7.06967	7.04148	7.04476
2	Seq101684_FBgn0035957		6.96	6.88162	6.87036		6.8806	6.86315	6.96482		6.87088	6.87036	6.89986		6.98584	7.09276	7.07459			7.22689		7.15313	7.2062	7.29278		7.26491	7.27364	7.25676		7.25927	7.21529	7.26115			7.13682		7.13955	7.23745	7.24539		7.03636	7.02975	7.01011		7.04294	7.10783	7.07753
3	Seq101684_FBgn0035957		7.00562	6.82867	6.94837		6.86831	6.85279	6.84706		6.84654	6.85175	6.99624		6.96482	7.01774	7.02606			7.24286		7.20294	7.2062	7.25424		7.2724	7.26491	7.21981		7.26928	7.24603	7.14568			7.08605		7.18917	7.1286	7.22239		7.003	7.08994	7.0711		7.06967	7.0268	7.07753
1	Seq101716_FBgn0043783		6.92877	7.44225	7.65344		7.32867	7.51043	6.95128		6.99671	8.08636	7.14805		8.87447	8.16407	7.84601			7.96771		8.4156	8.53216	9.15634		8.85476	7.91249	8.53916		8.40102	9.15059	9.15634			6.8932		7.73064	8.22352	7.9654		8.43087	6.94017	7.0711		7.19147	7.65726	8.5947
2	Seq101716_FBgn0043783		7.75182	7.54142	7.65045		7.44915	7.4182	7.36267		7.66207	7.97871	7.63844		7.87191	8.67125	8.51849			8.36661		8.45258	8.57693	8.78964		8.64985	8.7364	8.65344		8.80521	9.10573	9.14483			8.08958		7.8859	7.78572	8.03287		8.83616	8.36996	9.00525		9.51136	9.11287	8.93585
3	Seq101716_FBgn0043783		7.81698	7.56065	7.64265		7.34207	7.39625	7.24		7.55938	7.62358	7.75294		7.87601	8.58151	8.54045			7.29278		8.56402	8.55023	8.62303		8.71859	8.70183	8.75911		8.79917	9.03746	9.1639			8.02956		7.64193	7.67384	7.94525		8.868	8.31621	9.04184		9.56643	9.05754	8.92689
1	Seq101721_FBgn0250862		8.24357	7.86393	8.07169		7.78681	7.84444	7.62022		7.66207	7.87293	7.51898		7.69291	7.52715	7.43185			8.006		7.96924	8.01421	7.97193		7.55228	7.87652	8.0268		8.17858	8.23394	7.94291			8.42038		7.87672	7.853	7.9866		7.61275	7.79701	7.96232		7.8413	7.88346	7.91269
2	Seq101721_FBgn0250862		8.25069	7.91289	8.0786		7.87191	7.93148	7.96723		7.73697	7.85071	7.65284		7.73753	7.49918	7.46828			8.06304		8.00862	8.05673	7.87713		7.61176	7.70598	8.05727		8.12084	8.15987	8			8.44681		7.8859	7.90949	7.9386		7.67619	7.79701	7.99586		7.7464	7.89805	7.88448
3	Seq101721_FBgn0250862		8.22601	7.8862	8.1011		7.90489	7.93615	7.90839		7.88417	7.9386	7.66237		7.5937	7.42136	7.54754			8.09944		7.9386	7.94876	7.91528		7.5744	7.63759	7.89865		8.06322	8.108	7.9902			8.36763		7.83836	7.84004	7.89865		7.62254	7.82273	8.03048		7.8274	7.85922	7.91847
1	Seq101745_FBgn0012344		7.81698	7.30606	7.3873		7.35168	7.35462	7.27457		7.35682	7.36486	7.39303		7.68212	7.51504	7.50051			8.43352		8.54535	8.19574	8.53502		7.80155	7.93192	7.94017		7.93703	7.74483	8.19574			8.44681		8.3599	8.27907	8.40642		8.32133	8.27053	8.31711		8.13408	8.0954	8.24508
2	Seq101745_FBgn0012344		7.91936	7.44225	7.42487		7.40514	7.4182	7.2503		7.39303	7.41433	7.32118		7.65045	7.46489	7.5597			8.51188		8.38428	8.20343	8.52408		7.09311	7.90629	7.94291		7.9885	7.83162	8.24476			8.4125		8.16424	8.01085	8.21578		8.41898	8.39146	8.31409		8.17526	8.06178	8.31756
3	Seq101745_FBgn0012344		7.74651	7.32905	7.31553		7.37721	7.38406	7.22802		7.41785	7.31553	7.3443		7.46828	7.29653	7.36486			8.59495		8.27984	8.26037	8.45313		7.76642	7.73335	7.82209		7.65392	7.7046	8.31455			8.43129		7.99133	7.80864	7.87652		8.46951	8.36399	8.22304		8.0954	7.98109	8.25109
1	Seq101773_FBgn0052064		6.91986	6.92778	6.99624		6.93664	6.97059	6.91687		6.88874	6.95177	6.91787		6.95128	6.91289	6.89077			7.2062		7.11444	7.15245	7.28108		7.02459	7.09592	7.00824		6.99699	7.09628	7.214			6.87693		7.03195	6.95264	6.93349		7.01941	6.98868	6.97881		7.03159	6.87365	6.84382
2	Seq101773_FBgn0052064		6.88009	6.96963	6.96578		6.93664	6.98963	6.91687		6.90288	6.95177	6.91787		6.96482	6.92283	6.96145			7.1416		7.05239	7.17526	7.16859		7.02459	7.06537	7.02459		7.01272	7.01309	7.05166			6.9331		6.83036	6.85715	6.83836		6.95226	6.87365	7.05601		6.97804	7.0268	6.95575
3	Seq101773_FBgn0052064		6.88009	6.96963	6.94837		6.93664	6.95517	6.95128		6.92778	6.99718	6.91787		6.92135	6.88976	6.89077			7.22689		7.0924	7.11617	7.16859		7.10957	7.08321	7.04731		7.05166	7.06788	7.14568			6.91966		6.92045	6.97919	6.94291		6.98868	7.06106	7.04294		7.01495	6.84967	6.99925
1	Seq101789_FBgn0013772		12.0262	12.2642	11.8889		11.7497	12.3008	12.6481		12.2157	11.8733	11.5533		10.3223	10.172	10.1472			10.188		9.52904	9.7373	9.33569		9.27209	10.1328	9.4308		9.47708	9.45052	9.53683			11.6597		10.2378	10.1911	9.73832		9.37952	9.45286	9.41306		9.51839	9.62668	9.52239
2	Seq101789_FBgn0013772		12.1299	12.3646	11.82		11.605	12.0547	12.528		12.4325	11.9228	11.4251		10.3551	9.87664	10.0548			10.1809		9.5544	9.95031	9.26084		9.20563	10.0082	9.21351		9.51346	9.33636	9.59966			11.9267		10.2774	10.1372	9.70136		9.56643	9.37032	9.58928		9.69697	9.76874	9.69697
3	Seq101789_FBgn0013772		12.1004	12.3273	11.9849		11.5928	12.1434	12.4202		12.2703	11.5563	11.5139		9.99694	9.80359	9.83473			10.1964		9.49765	9.8505	9.29737		9.1236	9.80079	9.1261		9.31213	9.32426	9.53683			11.7353		10.2595	10.1387	9.70926		9.49085	9.55062	9.57957		9.66758	9.76426	9.62668
1	Seq101797_FBgn0035490		6.81911	6.81378	6.80843		6.7955	6.80628	6.79333		6.81378	6.7955	6.80198		6.95128	6.93074	6.87036			7.04367		7.04148	7.06322	7.01755		7.02459	6.92085	7.04731		7.09381	6.91807	7.06681			6.75933		7.03195	6.88387	6.97804		6.91409	6.85964	6.75845		6.90368	6.84967	6.84382
2	Seq101797_FBgn0035490		6.81911	6.81378	6.80843		6.82761	6.80628	6.80628		6.81378	6.81911	6.81698		6.8392	6.83815	6.88162			7.04367		6.94798	7.09276	7.07468		6.94486	6.93231	6.93938		6.98565	6.91807	7.08037			6.77435		6.98868	6.87365	6.94291		6.89401	6.88346	6.79917		6.88753	6.75667	6.75756
3	Seq101797_FBgn0035490		6.81911	6.89482	6.87036		6.8806	6.86315	6.84706		6.87088	6.8806	6.86831		6.86419	6.94934	6.92778			7.1416		7.04731	7.08037	7.13545		7.12653	7.11409	6.98565		6.99699	6.97116	7.10364			6.81335		7.0761	6.87365	7.01272		6.93742	6.95109	6.78398		6.90368	6.89482	6.90769
1	Seq101800_FBgn0030761		9.57159	9.42539	9.32193		9.87088	9.65762	9.67522		9.4308	9.69653	9.33613		9.82151	9.60162	9.45361			9.57655		9.6729	9.56351	9.78038		9.50674	9.74539	9.65881		9.49065	9.47769	9.43588			9.51235		9.90699	9.98546	9.90358		10.031	10.1133	9.97604		9.6014	9.48314	9.49452
2	Seq101800_FBgn0030761		9.57869	9.67875	9.34688		9.90426	9.72671	9.70087		9.63103	9.78095	9.9491		9.39142	9.71711	9.36213			9.38241		9.61949	9.56758	9.80349		9.68796	9.67172	9.68527		9.42066	9.39225	9.33077			9.42682		9.85133	10.0093	9.8805		9.98878	10.035	9.89421		9.53586	9.41799	9.39432
3	Seq101800_FBgn0030761		9.42539	9.56669	9.33278		9.83124	9.68606	9.67838		9.55251	9.81645	9.43732		9.0921	9.49619	9.39428			9.35506		9.57969	9.6865	9.75978		9.73109	9.7203	9.68942		9.47708	9.45642	9.40854			9.53229		9.77802	9.92857	9.77446		10.0619	10.1047	9.99685		9.62376	9.49305	9.43352
1	Seq101802_FBgn0032845		7.88519	7.73697	7.71711		7.8087	7.88162	7.74707		7.96193	8.10809	7.96627		8.00305	7.92852	7.87139			8.40585		8.49772	8.19935	7.22657		8.03416	8.00862	8.261		8.37967	8.3814	8.16038			8.22288		8.50343	8.40996	8.53657		8.31802	8.36063	8.24888		8.18686	8.25723	8.23458
2	Seq101802_FBgn0032845		7.88519	7.72395	7.74203		7.81698	7.84444	7.75628		7.93713	8.11699	8.10504		8.00305	7.79685	7.82628			8.35373		8.51228	8.26037	8.54123		8.03067	8	8.00562		8.44543	8.39346	8.23585			8.16172		8.43087	8.36399	8.44832		8.42291	8.40003	8.34193		8.30925	8.27752	8.30955
3	Seq101802_FBgn0032845		7.8629	7.75711	7.70851		7.74371	7.84444	7.77808		7.81592	8.02606	7.84601		7.98157	7.71796	7.65284			8.35373		8.46216	8.23681	8.57894		8.00862	7.96155	7.91588		8.33151	8.36952	8.19574			8.25582		8.41799	8.36938	8.453		8.36632	8.44488	8.32793		8.28971	8.2914	8.25912
1	Seq101822_FBgn0035265		7.4608	7.35938	7.40088		7.37141	7.38406	7.37141		7.44915	7.73584	7.58778		7.81832	7.69116	7.57806			7.51465		7.58846	7.65774	7.73606		7.87016	7.95768	7.88468		7.7252	7.86005	7.6965			7.48543		7.40372	7.28971	7.45834		7.63856	7.84841	7.83373		7.87836	7.80585	7.65726
2	Seq101822_FBgn0035265		7.39981	7.42557	7.42487		7.44156	7.45121	7.49185		7.46795	7.62358	7.82151		7.55683	7.67154	7.53008			7.47465		7.6223	7.65249	7.74371		7.85217	7.94486	7.85674		7.7252	7.79917	7.73787			7.47357		7.50038	7.28971	7.47789		7.62254	7.83247	7.83078		7.75489	7.89805	7.59345
3	Seq101822_FBgn0035265		7.44846	7.37721	7.47675		7.44156	7.39625	7.37793		7.40159	7.62358	7.66237		7.56701	7.65314	7.51833			7.49506		7.59694	7.62887	7.71562		7.87016	7.94915	7.85674		7.69	7.7942	7.74842			7.5136		7.52356	7.32553	7.43657		7.61275	7.72383	7.87652		7.81634	7.87611	7.64073
1	Seq101823_FBgn0039783		8.09584	8.33036	8.43827		8.2827	8.134	8.49052		8.32193	8.99741	8.33874		9.19701	8.69262	9.08171			8.38859		8.77775	8.83247	8.40173		9.10661	9.21075	9.34991		9.64217	9.91663	9.28278			8.78899		8.70655	8.81656	8.69116		8.82718	8.89462	9.02754		9.72599	9.72133	9.75166
2	Seq101823_FBgn0039783		8.32867	8.56288	8.53008		8.26757	8.23262	8.64701		8.43602	8.88137	8.56351		8.94386	8.90714	9.24694			8.46896		8.81602	9.03333	8.44543		9.17842	9.29768	9.31877		9.51346	9.83052	9.2178			8.75177		8.76177	8.83152	8.69616		8.7968	8.94895	9.00263		9.67366	9.70136	9.72871
3	Seq101823_FBgn0039783		8.19763	8.6251	8.48113		8.30568	8.27224	8.48516		8.46455	8.96061	8.47184		9.02998	8.96241	9.26718			8.38053		8.81014	8.95768	8.3653		9.05655	9.35828	9.34237		9.59034	9.59966	9.25723			8.89219		8.73268	8.86078	8.70851		8.81592	8.96405	9.1489		9.68732	9.50277	9.78616
1	Seq101841_FBgn0025373		10.9747	10.8563	11.1764		10.4903	10.6676	10.9348		10.8	11.0989	11.3634		11.3033	10.2024	10.9809			10.9346		10.4705	10.7533	10.5505		10.7264	10.7283	11.1342		11.2277	10.9694	11.1342			11.2926		10.6755	10.4953	10.6804		10.7465	11.1225	11.0173		11.0606	11.3343	11.224
2	Seq101841_FBgn0025373		11.0335	10.8634	11.188		10.4878	10.6344	10.6377		10.825	11.3292	11.3428		11.1108	10.6635	11.0261			10.8759		10.4279	10.75	10.5452		10.9416	10.6501	11.1213		11.2402	11.0049	11.1074			11.3052		10.7797	10.5997	10.6344		10.6075	11.1819	11.1063		11.0978	11.3398	11.299
3	Seq101841_FBgn0025373		11.0663	11.0294	11.1307		10.5987	10.7002	10.6153		10.9962	11.1941	11.061		10.7749	10.1163	10.6864			10.9401		10.3937	10.7435	10.3471		10.7603	10.5903	10.8993		11.1064	10.9085	11.1124			11.3167		10.6275	10.5548	10.5548		10.7965	11.1001	11.1467		11.1143	11.3371	11.2687
1	Seq101844_FBgn0003984		7.73809	7.81965	7.90739		8.01495	8.02121	8.21189		7.92531	7.93271	7.87293		7.81832	7.70102	7.82151			7.82443		8.3397	8.06896	8.16892		7.80757	8.09979	7.96943		7.88631	7.83162	7.85964			7.72769		8.28479	8.2049	8.24935		7.76995	7.94642	7.89441		7.79051	6.94408	7.79788
2	Seq101844_FBgn0003984		7.77066	7.83579	7.92728		8.0089	8.03388	8.19168		7.93713	7.92605	7.92926		7.88519	7.49918	7.85565			7.87631		8.28293	8.02015	8.156		7.84465	8.14245	7.98223		8.00862	7.84925	7.85341			7.64073		8.39375	8.29493	8.31031		7.7252	7.90489	7.89441		7.8274	7.82146	7.81293
3	Seq101844_FBgn0003984		7.75739	7.9211	7.93172		8.00305	8.01495	8.1626		7.92531	7.80843	7.83815		7.81832	7.55906	7.6987			7.79442		8.32882	8.05673	8.11444		7.80155	8.0116	8.01662		7.9769	7.83162	7.84883			7.73877		8.30165	8.2349	8.21578		7.74506	7.84841	8.01346		7.835	7.82485	7.82252
1	Seq101856_FBgn0035150		6.92877	6.89482	7.01866		6.97728	6.85279	6.88519		6.95128	6.87036	6.95226		7.07815	7.07236	7.09232			7.27829		7.22497	7.24127	7.1918		7.26491	7.19048	7.27053		7.22271	7.19048	7.08037			7.03195		7.15279	7.1286	7.11617		7.02975	7.04294	7.11617		7.01495	7.04148	7.01421
2	Seq101856_FBgn0035150		6.94934	6.94934	6.93123		7.02745	6.97059	6.89986		6.98584	6.92531	7.00375		6.99624	7.0625	7.08304			7.24286		7.214	7.25519	7.24127		7.25424	7.25582	7.20065		7.21075	7.09628	7.22754			7.08605		7.13955	7.1375	7.16591		7.03636	7.11617	7.11617		7.05998	7.10014	7.03195
3	Seq101856_FBgn0035150		6.92877	6.94934	7.04485		7.00656	6.95517	7.02837		6.93615	7.00749	7.01449		6.93762	7.10198	7.0598			7.3339		7.20294	7.26616	7.22657		7.24222	7.33777	7.28108		7.22271	7.11409	7.1964			7.11756		7.13955	7.09029	7.13408		6.93742	7.09733	7.1334		7.05998	7.07361	7.03195
1	Seq101859_FBgn0023529		9.83124	10.258	9.66445		11.008	10.8212	11.0294		10.7867	10.8231	10.6581		10.619	10.4707	10.4319			10.2007		10.6396	10.791	11.024		11.0631	11.0718	10.7659		10.395	10.4189	10.357			9.64		10.8267	11.2033	10.8508		11.376	11.4023	11.4013		10.9854	10.5221	10.6927
2	Seq101859_FBgn0023529		9.87664	10.2371	9.62822		10.825	10.6864	10.7896		10.6648	10.4878	10.6262		10.5116	10.6064	10.4741			10.1711		10.6337	10.8389	11.0983		10.8637	11.1467	10.7723		10.4024	10.3196	10.3586			9.60733		10.8137	11.2015	10.8484		11.464	11.4385	11.464		11.0294	10.5709	10.6691
3	Seq101859_FBgn0023529		9.70894	10.2371	9.73231		10.708	10.6558	10.948		10.6031	10.708	9.96795		10.4211	10.4993	10.2902			10.1163		10.5283	10.7979	11.1124		10.8835	11.0631	10.75		10.2764	10.2981	10.3249			9.61777		10.9075	11.2553	10.9293		11.5513	11.5057	11.3697		10.9983	10.4579	10.5196
1	Seq101876_FBgn0030506		7.26092	7.27418	7.40088		6.96627	7.53592	7.4865		7.49018	7.65314	7.67272		7.62144	7.61225	7.53592			7.67337		7.63687	7.61029	7.49825		7.71836	7.65487	7.51123		7.56224	7.49825	7.64386			7.507		7.53034	7.54818	7.45834		7.34902	7.4156	7.50117		7.4657	7.41419	7.35872
2	Seq101876_FBgn0030506		7.30378	7.30606	7.37721		7.51373	7.49719	7.44708		7.57333	7.50151	7.56351		7.28771	7.69116	7.51833			7.56224		7.5306	7.62887	7.51228		7.77786	7.58946	7.57238		7.50991	7.62303	7.64386			7.5597		7.4714	7.56935	7.50091		7.44543	7.35902	7.63081		7.39917	7.48355	7.25361
3	Seq101876_FBgn0030506		7.26092	7.18281	7.37721		7.48583	7.20864	7.39232		7.53592	7.44708	7.36486		7.21108	7.56605	7.45772			7.63662		7.61618	7.63759	7.51228		7.65869	7.61422	7.57743		7.45066	7.51123	7.72542			7.53761		7.4714	7.52356	7.40088		7.47789	7.59544	7.55152		7.44543	7.48355	7.35872
1	Seq101883_FBgn0085434		7.33836	7.45121	7.46421		7.34207	7.35462	7.40088		7.40868	7.26366	7.21836		7.91936	7.84078	7.78518			8.07824		7.80413	7.67172	8.05709		7.99247	7.90629	7.8172		7.83415	7.92303	7.76022			7.75489		7.45505	7.47357	7.68042		7.55023	7.61348	7.50117		7.61667	7.6014	7.63324
2	Seq101883_FBgn0085434		7.30378	7.35938	7.27457		7.31817	7.26366	7.33017		7.32867	7.29959	7.21836		7.32493	7.83342	7.71195			8.06304		7.76576	7.67172	7.94895		7.99868	7.94915	7.83668		7.92362	7.87652	7.65249			7.82655		7.44128	7.51596	7.53476		7.44543	7.57743	7.44653		7.55561	7.51202	7.52748
3	Seq101883_FBgn0085434		7.36778	7.37721	7.35719		7.34207	7.28963	7.39232		7.32867	7.25699	7.12153		7.28771	7.71796	7.80467			8.06304		7.8125	7.65774	7.96193		7.9472	7.94095	7.82612		7.89865	7.84382	7.67101			7.73877		7.42766	7.55919	7.58896		7.56453	7.60684	7.49239		7.54303	7.53579	7.44239
1	Seq101884_FBgn0030486		8.12928	8.11114	7.99906		7.9629	8.04849	7.83815		8.16784	8.19229	8.11201		7.93271	7.90639	7.87139			7.9936		8.04367	8.06322	7.97957		8.12619	8.24571	8.11374		8.14737	8.15313	8.06304			8.18454		8.09838	7.99548	8.06178		8.10329	8.17459	8.21448		8.17526	8.14568	7.95865
2	Seq101884_FBgn0030486		8.10154	8.02468	8.01727		8.0089	7.94422	7.76266		8.20498	8.11157	7.92926		7.68212	7.85305	7.83842			8.03122		8.05275	8.03067	7.91089		8.11721	8.27302	8.11617		8.1592	8.14602	8.06304			8.131		8.09381	8.00169	8.00637		8.17393	8.25644	8.24063		8.23697	8.12516	7.84674
3	Seq101884_FBgn0030486		7.95759	7.81965	7.92728		7.943	7.90388	7.26405		8.07548	7.97106	7.67272		7.69291	7.73471	7.70822			8.04148		8.003	8.10189	7.87713		7.98261	8.0745	8.01662		8.06322	8.09522	8.11444			8.15347		7.95284	7.92442	7.92817		8.1489	8.20587	8.23202		8.2301	8.13237	7.90368
1	Seq101892_FBgn0000579		11.6614	11.025	11.4579		11.9721	12.2157	12.0023		12.1654	12.462	12.3935		12.0547	12.2642	12.3988			11.8521		12.2463	12.3309	11.9271		12.1442	11.4097	11.7243		11.8863	12.6669	12.6081			11.6316		12.115	12.1962	12.0552		12.6602	12.7291	12.6769		13.1335	13.1685	13.1335
2	Seq101892_FBgn0000579		11.5707	11.0989	11.5091		12.0262	12.2818	12.2762		12.2439	12.4573	12.3168		12.6101	12.7246	12.5364			11.8729		12.2676	12.1967	12.0362		12.2416	11.8061	11.8206		12.0413	12.8026	12.466			11.6777		12.1059	12.0874	12.1878		12.5861	12.6935	12.6935		12.9897	13.1234	13.0373
3	Seq101892_FBgn0000579		11.5139	11.235	11.5488		12.0815	12.2122	12.2863		12.3168	12.4671	12.462		11.8733	12.3273	12.5597			11.9139		12.2416	12.2416	12.0744		12.3535	11.7685	11.7829		12.5001	7.51123	12.5407			11.5734		12.162	12.2174	12.0746		12.6453	12.7744	12.6138		13.0744	13.103	13.1234
1	Seq101905_FBgn0003371		10.7398	11.0867	10.7585		10.0225	10.228	10.4993		10.3037	10.5664	10.4268		10.3971	10.2485	10.0906			10.1684		10.1817	9.80079	10.0104		10.0571	10.2764	10.0931		10.1021	9.48489	9.75978			10.8678		10.8889	10.7716	10.7339		9.96574	9.93123	9.85881		10.0653	10.0769	10.0619
2	Seq101905_FBgn0003371		10.7846	11.008	10.6662		10.074	10.1521	10.5539		10.5416	10.6542	10.4669		10.172	10.2706	10.1264			10.1647		10.1982	9.81357	10.1129		10.2054	10.2706	10.1277		10.0865	10.1445	9.94915			10.799		10.8975	10.6721	10.6825		10.1938	10.0423	9.85362		10.0102	10.0669	10.1351
3	Seq101905_FBgn0003371		10.7963	11.0682	10.8278		9.99694	10.1146	10.5416		10.3037	10.6461	10.3341		9.88582	10.1874	10.1155			10.1584		10.2419	9.78605	10.0286		10.1622	10.2684	10.1081		10.0973	10.1121	9.76852			10.7193		10.8751	10.7489	10.6148		10.1489	10.0669	9.89077		10.0273	10.0513	10.0619
1	Seq101994_FBgn0032603		8.29347	8.64716	8.96747		9.05528	9.05212	9.31213		9.60764	9.67036	10.1914		9.11353	8.48516	9.75294			8.69093		8.7982	9.08888	8.66888		8.94915	9.00319	9.28432		9.18834	9.04612	9.15161			8.76487		9.0268	9.01662	9.24777		9.38284	9.48998	9.38938		9.3345	9.84256	9.52239
2	Seq101994_FBgn0032603		8.88188	8.64205	8.80883		8.91339	8.93295	9.12971		9.77293	9.58965	9.43732		8.81458	8.73188	8.83421			8.66829		8.75466	9.04858	8.62887		8.86779	8.93801	9.33159		9.21132	9.00319	9.18198			8.71149		8.93379	8.89522	9.05817		9.41306	9.46352	9.37887		9.38061	9.76874	9.48314
3	Seq101994_FBgn0032603		8.88188	8.49419	8.82031		8.86328	8.81752	9.20925		9.60979	9.48382	9.86663		8.97346	8.39981	9.12175			8.67854		8.78703	9.13434	8.62887		8.90328	8.97623	9.28432		9.23538	9.08552	9.14873			8.75733		8.82697	8.86078	9.0968		9.34193	9.45779	9.3519		9.34651	9.77654	9.51439
1	Seq102022_FBgn0066101		10.2445	10.6603	10.2854		9.61946	9.63519	9.56534		10.0638	9.70894	9.75147		9.74091	9.8392	9.7894			10.2549		10.2095	9.89285	10.515		10.192	10.289	9.90529		10.2357	10.1277	9.68527			10.6111		11.1143	10.6141	10.5784		10.0741	10.0928	10.3188		10.2262	10.2949	9.98185
2	Seq102022_FBgn0066101		10.2063	10.5124	10.2485		9.58543	9.51504	9.42836		10.0009	9.4413	10.2024		9.24565	9.40921	9.56399			10.156		10.2382	9.77451	10.5372		10.1283	10.1861	9.81538		10.1254	10.0326	9.78103			10.5685		11.1633	10.656	10.5715		10.1625	10.0398	10.2395		10.1556	10.1831	9.93634
3	Seq102022_FBgn0066101		10.0813	10.3472	10.3594		9.54158	9.45772	9.11222		9.9491	9.4413	9.77616		8.62175	9.62996	9.71496			10.0426		10.1711	9.85528	10.4252		10.189	10.2332	9.87785		10.1684	10.0786	9.8647			10.5262		11.0906	10.6172	10.5997		10.1361	10.0163	10.31		10.1901	10.1451	9.91638
1	Seq102033_FBgn0086697		8.02214	8.23562	7.2396		7.91064	7.24555	7.67537		7.90614	7.81752	7.4625		7.50912	7.42136	7.35682			8.15718		7.76576	8.02015	8.20848		7.70506	7.25582	7.76377		7.85133	8.05637	8.2114			8.05745		7.51596	7.54226	7.43657		8.06788	8.23202	8.22304		8.21173	8.27053	8.47032
2	Seq102033_FBgn0086697		8.06429	8.24278	8.00983		7.86419	7.81004	8.03113		7.86754	7.69058	7.943		7.75767	7.35755	7.48884			8.20913		7.74461	8.0268	8.24428		7.88915	7.77786	7.72155		7.7511	7.03269	8.91249			7.94056		7.64193	7.60979	7.49159		8.04967	8.24888	8.26757		8.16289	8.22288	8.39418
3	Seq102033_FBgn0086697		8.07236	8.32249	7.97178		7.09011	7.92135	8.06047		7.02606	7.95323	7.80601		7.72053	7.43602	7.44294			8.10852		7.90006	8.12688	8.23106		7.29278	7.27364	7.2101		7.94992	8.00525	8.22689			7.98014		7.5744	7.57994	7.41419		8.1489	8.20587	8.30955		8.28971	8.34666	8.4814
1	Seq102069_FBgn0004507		12.4325	11.832	11.7551		11.4579	11.4797	11.3402		11.6526	11.7117	11.5563		12.2911	11.7793	11.9603			12.0689		12.1442	11.6481	11.8863		11.5984	11.2621	11.5944		12.0495	11.8162	11.8061			12.2652		12.2395	12.1004	12.1687		11.9765	11.9187	11.7103		12.2144	12.1914	12.2221
2	Seq102069_FBgn0004507		12.4381	12.0913	11.8942		11.4663	11.4462	11.1429		11.6986	11.8552	11.2966		11.9988	11.8775	11.7731			12.0495		12.1042	11.6658	11.8521		11.7829	11.4803	11.5034		12.3202	12.0201	11.9051			12.2322		12.3247	12.0661	12.1268		12.1004	12.0245	11.8215		12.3247	12.2043	12.2322
3	Seq102069_FBgn0004507		12.4125	11.7497	11.6962		11.4929	11.4765	11.3885		11.4835	11.7698	11.1988		12.1434	11.7149	11.649			12.009		12.0689	11.7125	11.6873		11.7909	11.543	11.4958		11.8391	11.951	11.835			12.2221		12.3894	12.0746	12.1435		12.0711	11.986	11.859		12.2569	12.1962	12.2144
1	Seq102079_FBgn0038576		7.05076	7.11287	7.10154		7.41926	7.20864	7.20864		7.13528	7.11634	7.27418		7.21108	7.17783	7.11461			7.1416		7.34725	7.27736	7.51228		7.46434	7.44956	7.39718		7.36311	7.39003	7.17858			7.07361		7.23649	7.23106	7.18057		7.07753	7.09733	7.01011		7.08215	7.11756	7.06717
2	Seq102079_FBgn0038576		7.08037	7.11287	7.08126		7.35168	7.18115	7.22802		7.14636	7.12971	7.14805		7.05393	7.11287	7.11894			7.09099		7.2989	7.30134	7.45066		7.40429	7.37678	7.35697		7.34459	7.36749	7.1964			7.04403		7.21788	7.18917	7.12791		7.07753	7.01495	6.99511		7.05275	7.08676	7.03195
3	Seq102079_FBgn0038576		7.08037	7.12842	7.04485		7.29385	7.18115	7.30606		7.13528	7.17659	7.2388		7.13014	7.08437	7.09232			7.11652		7.30864	7.30134	7.40599		7.48355	7.40429	7.33688		7.34459	7.3505	7.214			7.07361		7.22657	7.20033	7.20163		7.09873	7.06681	6.97881		7.03159	6.99548	7.04476
1	Seq102111_FBgn0016126		8.58934	9.0796	8.80682		9.81945	9.55059	9.98418		9.64491	9.7657	9.72579		9.99459	9.87664	9.65501			8.95109		9.61066	9.33077	9.77599		9.54329	9.63626	9.33159		9.69737	9.82485	9.37822			9.03526		9.44564	9.59911	9.47722		9.10093	9.07289	9.1039		9.5965	9.47938	9.47681
2	Seq102111_FBgn0016126		8.81752	9.09265	8.6518		9.71496	9.4381	9.9824		9.82589	9.97489	9.92531		10.2518	9.7576	9.6512			9.02015		9.55842	9.26569	9.74898		9.73967	9.65296	9.42403		9.7705	9.88407	9.39225			9.05085		9.52036	9.67825	9.58283		9.32905	9.38061	9.06537		9.61777	9.57352	9.46761
3	Seq102111_FBgn0016126		8.90238	9.19188	8.85305		9.73598	9.46318	9.93185		9.80083	9.9824	9.86315		10.1227	10.0049	9.81991			9.24888		9.59569	9.37822	9.79377		9.82634	9.83415	9.53748		9.87232	9.91663	9.54779			8.99228		9.62193	9.77802	9.61189		9.58928	9.53333	9.32095		9.79993	9.6834	9.60004
1	Seq102115_FBgn0025697		7.18157	7.1964	7.24951		7.29385	7.34096	7.33017		7.33762	7.21351	7.39303		7.28771	7.21513	7.21553			7.24286		7.2724	7.44239	7.16859		7.50462	7.37678	7.60634		7.43268	7.47735	7.32193			7.16122		7.27736	7.37967	7.3339		7.30226	7.19377	7.23266		7.15448	7.25487	7.2724
2	Seq102115_FBgn0025697		7.13656	7.12842	7.21917		7.37141	7.35462	7.33017		7.36523	7.37721	7.44225		7.26053	7.27185	7.20539			7.26115		7.26554	7.45066	7.2101		7.55228	7.39117	7.57743		7.43268	7.49825	7.31107			7.20685		7.26772	7.41476	7.42906		7.33211	7.17592	7.29707		7.10538	7.2333	7.2724
3	Seq102115_FBgn0025697		7.11287	7.01495	7.20701		7.38622	7.28963	7.39232		7.29844	7.42347	7.40124		7.19885	7.27185	7.24872			7.22689		7.24127	7.51465	7.2101		7.47465	7.39117	7.51123		7.41447	7.46271	7.1964			7.20685		7.32373	7.44128	7.37098		7.34133	7.2101	7.35872		7.16725	7.26115	6.90769
1	Seq102179_FBgn0002989		7.28386	7.54142	7.36741		7.27457	7.09584	7.2503		7.11287	7.11027	7.13485		7.3873	6.94934	7.21553			7.84214		7.46706	7.48005	7.42599		7.40429	7.39117	7.39003		7.43268	7.47032	7.60807			7.70136		7.40372	7.31711	7.24539		7.43296	7.48596	7.36691		7.32972	7.33866	7.34163
2	Seq102179_FBgn0002989		7.38658	7.44225	7.33911		7.23362	7.13614	7.31741		7.19967	7.15819	7.13485		7.24	7.25188	7.19885			7.74775		7.40372	7.56173	7.48811		7.39289	7.42962	7.43129		7.40599	7.44101	7.60807			7.71653		7.30043	7.28971	7.27488		7.45368	7.51412	7.45505		7.2817	7.2891	6.86542
3	Seq102179_FBgn0002989		7.33836	7.55299	7.36741		7.23362	7.09584	7.21917		6.96675	7.14296	7.09011		7.2503	7.15819	7.16407			7.78768		7.35638	7.46243	7.37909		7.36107	7.37678	7.38082		7.34459	7.45176	7.5952			7.6851		7.25802	7.224	7.19048		7.46815	7.48596	7.38974		7.43685	7.27798	7.29217
1	Seq102233_FBgn0031952		7.07236	7.26366	7.07325		7.21148	7.27535	7.26405		7.24714	7.24872	7.04939		7.28771	7.20457	7.13528			7.32193		7.2555	7.22689	7.32042		7.3345	7.36516	7.33688		7.28046	7.39689	7.26115			7.02237		7.12928	7.10084	7.01272		7.09873	7.19377	7.09029		7.23904	7.11756	7.16054
2	Seq102233_FBgn0031952		7.01866	7.1964	7.02883		7.17493	7.11808	7.02837		7.21634	7.12541	7.07726		7.05393	7.11287	7.1472			7.1918		7.27984	7.21658	7.24127		7.30743	7.36516	7.32373		7.26928	7.34459	7.22754			6.9985		7.06609	7.01941	7.01272		7.05492	7.17592	7.0711		7.20945	7.07361	7.05889
3	Seq102233_FBgn0031952		7.01866	7.15608	7.11504		7.13614	7.11808	7.15186		7.18735	7.19885	7.07726		6.93762	6.96386	7.10416			7.2062		7.23138	7.22689	7.34459		7.28108	7.43407	7.33211		7.29094	7.35755	7.28479			7.03195		7.15279	7.06681	7.08958		7.12722	7.18355	7.0711		7.31892	7.18884	7.13066
1	Seq102251_FBgn0010531		9.46879	10.045	9.68949		9.79252	9.83605	9.92531		9.73992	9.72124	10.1103		10.0217	10.0331	9.88773			9.7016		10.0326	9.79127	9.99058		10.0856	10.1209	9.99944		9.94593	9.84392	9.72542			9.94222		10.2065	10.1958	10.1938		10.1588	10.2629	10.2464		9.98954	9.79322	9.9384
2	Seq102251_FBgn0010531		9.53641	9.82483	9.60718		9.76874	9.80184	9.91052		9.56534	9.94685	9.73104		8.87036	9.99694	9.9719			9.83052		9.95894	9.81121	9.93703		10.1513	10.1584	9.91249		9.96415	9.94798	9.7211			9.90458		10.1466	10.2343	10.1159		10.1361	10.1848	10.1708		9.8805	9.83873	9.97709
3	Seq102251_FBgn0010531		9.60718	9.99034	9.76646		9.78463	9.73598	10.0122		9.69174	9.75001	10.0276		9.60671	9.66696	9.90802			9.87902		9.97346	9.78801	10.0519		10.073	10.1245	10.0299		9.94017	9.91249	9.81121			9.77336		10.2077	10.2182	10.1758		10.1806	10.2284	10.1751		9.86496	9.74696	9.88661
1	Seq102268_FBgn0038130		8.09584	8.3665	8.17513		8.2244	8.26053	8.01402		8.56415	8.25699	8.08569		8.27224	8.07258	8.16407			8.22143		8.61777	8.54638	8.49679		8.31379	8.22946	8.47249		8.81121	8.99181	8.49812			8.57541		8.68533	8.54882	8.59942		8.48945	8.48489	8.46543		8.8717	8.73403	8.87785
2	Seq102268_FBgn0038130		8.26679	8.46828	8.2392		8.16972	8.26053	8.1626		8.31137	8.16972	8.22842		8.16134	7.99341	8.23202			8.34148		8.46216	8.52186	8.34932		8.28324	8.189	8.3837		8.59495	8.90268	8.52539			8.42038		8.62644	8.62071	8.53372		8.53372	8.51452	8.43407		8.82697	8.64842	8.74124
3	Seq102268_FBgn0038130		7.85746	8.0737	8.1011		8.10241	8.17659	8.00562		8.50647	8.29251	8.05438		7.73753	7.82124	7.88315			8.31258		8.19722	8.56732	8.4733		8.04585	7.9542	8.18024		8.17326	8.66557	8.45588			8.51386		8.34104	8.54277	8.54226		8.36311	8.51452	8.53476		8.8557	8.64325	8.96116
1	Seq102284_FBgn0017577		8.11114	7.79982	8.21047		8.02098	7.95638	7.97418		7.6987	7.69986	7.98939		8.0728	8.31175	8.06047			8.37403		8.20848	8.4608	8.40173		8.52408	8.29186	8.60128		8.57238	8.45313	8.38917			8.31198		8.25519	8.68883	8.46189		8.61802	8.58145	8.78256		8.45724	8.3147	8.38097
2	Seq102284_FBgn0017577		8.0786	7.97298	8.18405		8.16972	8.15903	8.05076		7.83131	7.60177	7.96627		7.81832	8.24119	8.1267			8.32613		8.16959	8.47371	8.3653		8.43463	8.31952	8.61643		8.56021	8.47086	8.40102			8.28108		8.24555	8.73155	8.43505		8.66888	8.58721	8.75466		8.43087	8.34666	8.39874
3	Seq102284_FBgn0017577		8.06429	7.82814	8.10634		8.2396	8.03388	8.03113		7.79442	7.61348	7.92926		7.83078	8.0412	7.96915			8.36107		8.08233	8.49492	8.32403		8.38672	8.3342	8.68907		8.5763	8.53502	8.43268			8.26241		8.35109	8.68883	8.41659		8.63215	8.57592	8.76443		8.43407	8.30925	8.40684
1	Seq102294_FBgn0261862		8.77616	9.08603	8.82668		8.42941	8.57806	8.56447		9.06295	9.21006	9.02537		9.08403	8.91339	8.77396			9.05492		8.80338	9.02329	9.27907		9.04512	9.18917	8.52826		8.88976	8.84067	8.73753			9.33955		8.43796	8.35872	8.91986		8.76022	9.54239	8.92916		9.06393	9.11114	8.78202
2	Seq102294_FBgn0261862		8.97549	9.13912	8.90964		8.47168	8.54866	8.56161		9.11764	9.03205	8.95807		8.84405	8.90714	8.81752			9.05492		8.83815	8.97145	9.19967		9.10486	9.19656	8.62193		8.90939	8.87744	8.84977			9.34563		8.52225	8.38097	8.91129		8.80209	9.53968	8.96058		9.03324	9.13477	8.7761
3	Seq102294_FBgn0261862		8.82071	9.11396	8.93209		8.45704	8.42731	8.43706		9.15513	8.8468	8.94898		8.92839	8.80682	8.74062			9.14372		8.87119	8.9629	9.15313		9.02634	9.22673	8.60955		8.87907	8.86419	8.81014			9.31628		8.58772	8.39946	8.87877		8.78114	9.50654	8.89492		9.03883	9.12438	8.80025
1	Seq102333_FBgn0039747		6.89178	7.01495	7.07325		7.05709	7.09584	7.02837		7.05257	7.03434	7.01449		6.96482	6.9542	6.93369			7.47465		7.34282	7.46869	7.25424		7.1639	7.11409	7.15718		7.21075	7.17858	7.3345			7.32613		7.21788	7.21788	7.30043		7.17592	7.19377	7.28879		7.34696	7.38226	7.33062
2	Seq102333_FBgn0039747		7.30378	7.14466	7.12842		7.12584	7.13614	7.05393		7.09628	7.11027	7.09011		7.05393	6.97154	7.00656			7.45176		7.42599	7.45066	7.305		7.18851	7.17891	7.20065		7.15042	7.21529	7.34489			7.3814		6.94798	7.24761	7.3339		7.21075	7.25267	7.32133		7.35872	7.45943	7.35109
3	Seq102333_FBgn0039747		7.28386	7.15608	7.07325		7.09935	7.02883	7.19926		6.95128	6.90889	7.02422		7.00749	6.94934	6.96963			7.45176		7.26554	7.38716	7.28108		7.17659	7.08321	7.17925		7.21075	7.22689	7.31107			7.31651		7.22657	7.20033	7.25802		7.17592	7.2384	7.23266		7.37098	7.41419	7.3814
1	Seq102354_FBgn0036227		9.65501	9.49052	9.64633		9.28077	9.34707	9.46761		9.08835	7.57396	8.40035		8.74497	9.33957	9.16354			9.75978		9.66735	9.44639	8.91149		9.55957	9.5157	10.0318		10.188	9.96924	9.83415			9.90699		9.61348	9.52683	9.49546		9.80483	9.83773	9.73053		9.99299	10.1277	10.1177
2	Seq102354_FBgn0036227		9.62182	9.38028	9.81898		9.29902	9.3819	9.5497		9.27651	9.06182	8.70937		8.89482	9.11396	9.31213			9.61213		9.54946	9.44543	9.0433		9.66415	9.40344	10.0559		10.192	10.1843	9.90207			9.94915		9.48018	9.53417	9.353		9.89719	9.91866	9.84403		10.0415	10.1549	10.1497
3	Seq102354_FBgn0036227		9.66378	9.60069	9.76991		9.2855	9.41045	9.66156		9.06598	9.13357	8.68095		9.69305	9.24436	9.31817			9.61213		9.52016	9.47621	8.96453		9.66841	9.66178	10.0498		10.1982	10.0968	9.91249			9.9471		9.47722	9.63257	9.46168		9.81666	9.88864	9.83773		10.0123	10.1387	10.1541
1	Seq102357_FBgn0031459		12.4236	12.7246	12.5719		12.6754	12.6101	13.02		12.8591	13.02	13.0274		13.0466	12.2911	12.6828			12.5192		12.5726	12.6617	12.6617		12.5192	12.4473	12.5726		12.5306	12.5001	12.0653			12.828		12.5627	12.5355	12.6533		12.3432	12.2569	11.8637		12.568	12.3676	12.6935
2	Seq102357_FBgn0031459		12.4734	12.7004	12.3892		12.6481	12.6187	13.0527		12.9612	13.0983	12.7412		13	12.4671	12.6876			12.2463		12.5918	12.7061	12.6176		12.5889	12.4158	12.5244		12.5859	12.5116	11.9919			12.9006		12.518	12.5061	12.6373		12.4846	12.1794	11.7679		12.465	12.3847	12.518
3	Seq102357_FBgn0031459		12.4866	12.8761	12.653		12.7609	12.7183	13.0855		12.8173	12.8252	12.6325		12.9426	12.6754	12.7609			12.283		12.7359	12.283	12.4519		12.5482	12.6081	12.6176		12.714	12.5407	12			12.9293		12.5861	12.5253	12.6453		12.3613	12.2967	12.0117		12.6293	12.4156	12.7074
1	Seq102370_FBgn0011205		8.99953	9.15461	9.11287		8.97011	8.95371	8.97609		8.77479	8.71653	8.64506		9.43341	9.21998	9.11005			9.10311		9.41898	9.42235	9.62778		9.42808	9.36807	9.3634		9.3717	7.52199	9.15634			9.39832		9.38773	9.62668	9.70021		9.39046	8.97288	9.64265		9.68083	9.63421	9.34563
2	Seq102370_FBgn0011205		8.99953	8.86625	9.11287		9.02652	8.99741	8.74791		8.78409	8.66237	8.65344		8.88328	9.2617	9.0868			9.13434		9.36996	9.52016	9.57529		9.48704	9.34163	9.41616		9.35344	9.41003	9.15355			9.36938		9.33047	9.66302	9.73053		9.62114	9.06896	9.76973		9.71996	9.66959	9.44832
3	Seq102370_FBgn0011205		9.03823	8.87267	9.17732		9.02652	8.99058	8.88328		8.78981	8.66948	8.83052		8.83842	9.28251	9.1718			9.16633		9.38601	9.43775	9.60573		9.28787	9.49532	9.47938		9.32823	9.42066	9.25061			9.38716		9.39832	9.77226	9.80483		9.64866	9.27341	9.65964		9.81084	9.81949	9.58082
1	Seq102400_FBgn0034132		7.07236	7.21836	7.19394		7.03709	7.13614	7.05393		7.12584	7.29309	7.09011		7.00749	7.00469	6.96963			7.35609		7.32042	7.34459	7.46869		7.10957	7.16658	7.17925		7.10154	7.16725	7.36165			7.3814		7.20425	7.17792	7.14398		7.16122	7.22368	7.15987		7.19147	7.2101	7.21917
2	Seq102400_FBgn0034132		7.15861	7.16742	7.22802		7.06788	7.15228	7.13955		7.13528	7.26366	7.2499		6.95128	7.05257	6.98584			7.27829		7.35638	7.36865	7.48811		7.2724	7.37678	7.25676		7.20065	7.24603	7.3345			7.3814		7.23649	7.15245	7.19048		7.22239	7.2724	7.27302		7.2817	7.26115	7.03195
3	Seq102400_FBgn0034132		7.03617	7.08746	7.14381		7.11634	7.18115	7.05393		7.02606	7.22641	7.17326		7.10241	6.90137	6.92778			7.45176		7.30864	7.38716	7.46869		7.17659	7.29033	7.27053		7.15042	7.21529	7.34489			7.4108		7.23649	7.20033	7.24539		7.32133	7.24476	7.37909		7.26897	7.20033	7.20945
1	Seq102499_FBgn0035435		7.05076	7.0598	7.09099		6.89482	7.11808	7.12584		7.04257	7.16909	7.10591		7.19885	7.08437	7.04166			7.61275		7.44984	7.68182	7.45943		7.34755	7.17891	7.33688		7.40599	7.44101	7.78834			7.35872		7.21788	7.18917	7.22239		7.45368	7.53294	7.42766		7.42235	7.39917	7.44956
2	Seq102499_FBgn0035435		7.13656	7.21836	6.88366		7.11634	7.15228	7.13955		7.18157	7.27457	7.2388		7.24	7.12584	7.11027			7.64674		7.44984	7.60486	7.54844		7.29278	7.39117	7.35697		7.48355	7.41954	7.70483			7.37098		7.25802	7.20718	7.26866		7.57541	7.64289	7.5136		7.22368	7.52199	7.56834
3	Seq102499_FBgn0035435		7.06295	7.15608	7.18157		7.24238	7.18115	7.08923		7.08746	7.19311	7.16281		7.19885	7.16658	7.15313			7.71058		7.3704	7.67172	7.58145		7.32042	7.41278	7.3634		7.34459	7.38226	7.81528			7.344		7.25802	7.17792	7.20163		7.47789	7.7069	7.5136		7.32972	7.2891	7.50117
1	Seq1025_FBgn0011361		8.55171	8.08414	8.60887		8.74455	8.52585	8.45327		8.70001	8.67331	8.63466		9.54545	9.4525	9.45138			8.74595		8.99511	8.80971	9.00824		9.65815	9.54599	9.60146		9.53748	9.60573	9.40613			9.00075		8.54329	8.74741	8.93674		9.29017	9.15034	8.98736		9.49639	9.40734	9.8125
2	Seq1025_FBgn0011361		8.50812	8.21654	8.51996		8.75961	8.63994	8.43706		8.8806	8.65821	8.59588		9.10678	9.39892	9.36213			8.76741		8.96627	8.8505	8.87999		9.69151	9.52696	9.52696		9.53748	9.6575	9.35344			8.96357		8.64	8.79658	9.01848		9.31545	9.04066	9.20123		9.4735	9.38938	9.70926
3	Seq1025_FBgn0011361		8.50101	8.30644	8.61839		8.71167	8.58214	8.68095		8.84875	8.46097	8.59074		9.11353	9.50606	9.38514			8.75333		8.87815	8.93241	8.95555		9.74237	9.59414	9.64878		9.57755	9.65988	9.38974			9.05085		8.71333	8.8802	9.08144		9.36676	9.31243	9.08259		9.56643	9.55548	9.83873
1	Seq102543_FBgn0028664		9.83605	10.1323	10.1013		10.2902	10.2698	10.6881		10.3744	10.7198	10.8596		10.69	10.5124	10.3629			9.7155		10.1046	9.81538	10.3788		10.4069	10.475	10.3984		10.2731	10.4662	10.1647			9.99991		10.1958	10.1848	10.4494		10.2742	10.375	10.4069		10.3093	10.4033	10.4263
2	Seq102543_FBgn0028664		9.7021	9.95571	10.1375		10.1604	10.3115	10.6174		10.3399	10.7779	10.8464		10.3063	10.3472	10.2941			9.67719		10.035	9.92204	10.4759		10.4521	10.4414	10.3886		10.2764	10.2655	10.1861			9.96511		10.078	10.1351	10.4532		10.3138	10.3661	10.4494		10.375	10.47	10.4821
3	Seq102543_FBgn0028664		9.76065	10.111	10.1276		10.2063	10.293	10.3944		10.3213	10.7148	10.7682		10.2396	10.4171	10.3213			9.74237		9.99237	9.84172	10.3249		10.3886	10.3827	10.3404		10.2849	10.3285	10.1328			10.0123		10.1022	9.99029	10.3071		10.2897	10.4557	10.3912		10.3586	10.3781	10.4263
1	Seq102543_FBgn0035521		10.6344	9.91737	10.908		10.8898	10.8361	10.3289		10.6872	10.7225	9.76798		10.968	10.6174	10.8118			10.8949		10.6239	10.9063	10.8971		10.6263	10.5716	11.5364		11.0918	10.9016	11.0049			11.1609		10.7877	10.7489	11.0173		11.1966	11.1852	11.1584		11.2286	11.1584	11.2553
2	Seq102543_FBgn0035521		10.3629	10.074	10.6891		10.9747	10.8022	10.1874		10.7381	10.989	9.97142		10.7585	10.884	10.9202			10.843		10.4892	10.9369	10.978		10.8498	10.9324	11.5673		11.3204	11.0631	11.0793			11.1633		11.0238	11.0737	11.2033		11.2385	11.3052	11.2493		11.2318	11.067	11.241
3	Seq102543_FBgn0035521		10.1882	9.81645	10.7446		10.7125	10.7148	10.2292		10.7943	10.8898	10.258		10.434	10.3908	10.5616			11.0219		10.5776	10.9401	10.9146		10.9016	10.8038	11.048		11.1124	11.103	11.2316			11.132		11.0306	11.0342	11.1852		11.2687	11.279	11.2962		11.1819	11.1001	11.3138
1	Seq102567_FBgn0035464		8.38442	8.53981	8.2827		8.82031	8.73188	8.89797		8.587	8.44381	8.67713		8.84405	8.79901	8.58277			8.47519		8.69	8.75266	8.70851		8.78812	8.82146	9.01532		9.06591	9.06133	8.72201			8.60721		8.70333	8.82782	8.75311		9.12516	9.06699	8.90107		8.87488	8.90529	8.98831
2	Seq102567_FBgn0035464		8.39482	8.61379	8.44812		8.98252	8.79279	9.14826		8.65553	8.52356	8.68095		8.96711	8.63904	8.75252			8.60214		8.73944	8.90529	8.78964		8.84319	8.84674	9.08888		9.02144	9.11366	8.7772			8.59109		8.74293	8.80209	8.74124		9.2148	9.0625	8.92303		8.8557	8.93271	9.0015
3	Seq102567_FBgn0035464		8.16533	8.6251	8.28925		8.92901	8.80883	8.80709		8.62251	8.63904	8.50746		8.73146	8.63904	8.57916			8.50224		8.72928	8.8803	8.67678		8.63324	8.73809	9.05655		8.97575	8.92926	8.7969			8.69674		8.71012	8.84036	8.72383		9.24484	9.08144	8.95497		8.8717	8.95652	9.00075
1	Seq102601_FBgn0034644		10.354	10.2324	9.96241		10.0922	9.89545	9.93811		10.3485	10.1538	10.2139		9.36587	9.63979	9.17513			10.3052		10.5467	9.96598	10.1787		10.015	9.74898	9.86542		10.0114	10.0262	10.0786			10.3258		10.5459	10.5238	10.3989		9.76172	10.0559	10.0993		9.79588	10.031	9.75939
2	Seq102601_FBgn0034644		10.1946	10.0763	9.97489		10.0296	9.81004	9.93185		10.0962	10.0538	10.1388		9.95571	9.75001	9.42364			10.2748		10.3721	10.0057	10.4533		9.99308	9.69882	9.90729		10.0342	9.97833	10.0114			10.3421		10.5111	10.5685	10.4772		9.83873	9.98119	9.96574		9.78485	10.0179	9.79993
3	Seq102601_FBgn0034644		10.3063	9.93332	9.96987		9.98555	9.89077	9.76065		9.98418	9.56399	9.82071		9.01193	9.4996	9.12175			10.2151		10.3077	9.97422	10.0465		9.80176	9.53443	9.65881		9.29768	10.1074	10.0433			10.3472		10.5722	10.5722	10.543		9.91508	10.0102	10.1497		9.77588	10.0937	9.70926
1	Seq102633_FBgn0260941		7.51373	7.58496	7.60424		7.60887	7.57302	7.57869		7.87293	7.89734	7.90388		7.54561	7.42136	7.39874			8.08428		7.77588	7.94876	7.84256		7.78267	7.67337	7.65057		7.71836	7.56986	7.97193			7.73877		7.73064	7.73787	7.68042		7.71653	7.66534	7.78049		7.67572	7.63952	7.70321
2	Seq102633_FBgn0260941		7.48113	7.56065	7.54946		7.59712	7.59215	7.5597		7.83842	7.8413	7.90989		7.63057	7.44432	7.32905			8.006		7.75711	7.91986	7.78768		8.08286	7.73335	7.68182		7.68182	7.74483	7.94291			7.8009		7.77698	7.79658	7.69859		7.7069	7.73989	7.79528		7.6865	7.66581	7.5802
3	Seq102633_FBgn0260941		7.34725	7.66118	7.518		7.57428	7.53592	7.70217		7.82231	7.81752	7.92926		7.63057	7.37141	7.32905			8.072		7.69023	7.93742	7.72656		7.75199	7.60634	7.54071		7.51465	7.52199	8			7.70136		7.75533	7.70782	7.62522		7.68323	7.85964	7.824		7.73854	7.56859	7.70321
1	Seq102686_FBgn0035909		9.63904	9.85966	9.70015		10.3037	10.2207	10.1323		10.2764	9.90124	10.2775		10.6226	10.3665	10.4842			9.86841		10.42	10.2849	10.723		10.8065	10.71	10.605		10.395	10.393	10.2302			9.70321		10.6661	10.8333	10.7855		10.8841	10.656	10.6646		10.5364	10.4426	10.6085
2	Seq102686_FBgn0035909		9.84372	9.83473	9.48146		10.1529	9.97489	10.1195		9.9824	9.87818	10.1548		9.96987	10.5448	10.5404			9.89411		10.4414	10.222	10.605		10.8607	10.786	10.6787		10.4369	10.3803	10.2192			9.64368		10.6712	10.8233	10.8175		10.9117	10.7905	10.762		10.5742	10.4243	10.5503
3	Seq102686_FBgn0035909		9.5025	9.71996	9.54545		10.0813	9.94685	9.96012		10.0843	10.0113	9.93418		9.73598	10.5064	10.5202			9.88407		10.4149	10.2277	10.6565		10.8692	10.7757	10.6847		10.4228	10.2825	10.1954			9.60276		10.7004	10.829	10.7976		10.9385	10.7304	10.7443		10.5459	10.4311	10.6465
1	Seq102739_FBgn0028418		8.07236	7.93172	8.14381		8.13912	8.41045	8.21189		8.43602	8.49269	8.42731		7.46828	8.34651	8.20498			8.54869		8.67502	8.9629	8.97575		8.68229	8.36253	8.53346		8.71356	8.50912	9.022			8.85154		9.04876	8.92085	8.82612		9.26209	9.6014	9.79831		10.1996	10.0587	9.34193
2	Seq102739_FBgn0028418		8.2062	8.03365	8.27166		8.46182	7.75767	8.25069		8.3311	8.75322	8.66504		8.67066	8.14932	8.34411			8.53579		8.79528	8.90328	8.78964		8.61961	8.46543	8.45121		8.53761	8.99181	8.97001			8.84423		9.07218	8.91249	8.75311		9.29324	6.85964	9.67119		10.0315	10.0123	9.61416
3	Seq102739_FBgn0028418		8.18611	8.00843	8.33744		8.3645	8.37178	8.53916		8.32531	8.58277	8.6739		8.61164	8.44984	8.49602			8.52448		8.84444	8.92432	8.62887		8.57667	8.53683	8.74595		8.81602	8.60128	8.97001			8.79658		9.10835	8.82782	8.77281		9.20587	9.24587	9.5937		9.99878	10.0398	9.84612
1	Seq102798_FBgn0015714		9.28164	9.44243	9.24347		9.27515	9.24	9.29155		9.53317	9.4786	9.50532		9.63345	9.4654	9.34059			9.50786		9.00206	9.29997	9.02329		9.82337	9.45711	9.71865		9.52487	9.67819	9.99821			9.22239		9.31545	9.12188	9.03048		10.2949	10.1541	10.0195		9.83226	10.0937	9.75366
2	Seq102798_FBgn0015714		9.25601	9.47725	9.20212		9.4786	9.2617	9.37468		9.70592	9.55155	9.43732		9.51225	9.32193	9.39142			9.55408		8.97738	9.33487	9.00122		9.79853	9.48368	9.64482		9.38787	9.6144	10.0632			9.17418		9.24254	9.22673	8.97613		10.2117	10.005	9.97814		9.79831	10.0015	9.70136
3	Seq102798_FBgn0015714		9.17055	9.59697	9.1826		9.4308	9.2855	9.49461		9.80776	9.61463	9.50969		9.49302	9.4381	9.67036			9.63517		8.90458	9.33703	9.0745		9.81784	9.39303	9.73849		9.40152	9.44543	10.0667			7.30195		9.33383	9.21173	9.01848		10.2583	10.1351	10.0286		9.74612	10.0431	9.64187
1	Seq102818_FBgn0029667		7.12584	7.07503	6.96578		7.01866	7.01681	7.01681		7.02606	6.99718	6.98394		7.02144	7.07236	7.21553			7.53086		7.50144	7.36865	7.54844		7.50462	7.54406	7.49825		7.53398	7.39003	7.29523			7.16122		7.19673	7.28971	7.18057		7.04476	7.2301	7.10154		7.23904	7.2333	7.23649
2	Seq102818_FBgn0029667		7.05076	7.04166	6.99624		7.09011	7.10765	7.16407		7.06295	6.86212	7.02422		6.98584	7.09276	6.96145			7.57188		7.35638	7.35697	7.53242		7.47465	7.52774	7.5625		7.59942	7.54071	6.99624			7.32613		7.15279	7.06681	7.26866		7.30226	7.2301	7.12584		7.22368	7.22239	6.8932
3	Seq102818_FBgn0029667		7.01866	7.12842	7.02883		7.04439	7.07771	7.16407		7.07592	6.92531	7.14805		7.04257	7.04166	7.11894			7.03746		7.38313	7.42291	7.73606		7.49132	7.44184	7.52643		7.56224	7.54071	7.47897			7.32613		7.17393	7.56428	7.11825		7.32133	7.27984	7.08286		7.17792	7.30195	7.10783
1	Seq102821_FBgn0029158		8.03342	8.14657	8.20233		8.27457	8.30473	8.36121		8.21229	8.29921	8.28829		8.47725	8.35975	8.31439			8.21302		8.5952	8.53916	8.55075		8.71859	8.56326	8.60955		8.6489	8.72667	8.49812			8.30955		8.46352	8.74741	8.79777		8.453	8.30955	8.44639		8.48704	8.55484	8.40301
2	Seq102821_FBgn0029158		8.00749	8.12089	8.18405		8.42277	8.33744	8.25069		8.18239	8.31156	8.15798		8.60208	8.3916	8.35112			8.22143		8.55817	8.6936	8.40826		8.71859	8.54779	8.6489		8.65093	8.70471	8.45588			8.30545		8.44488	8.71402	8.82845		8.56377	8.34193	8.6394		8.56173	8.62278	8.42108
3	Seq102821_FBgn0029158		8.00749	8.2234	8.23262		8.30568	8.31326	8.37105		8.23182	8.2396	8.33465		8.45755	8.3846	8.41045			8.26037		8.58772	8.58646	8.4733		8.68229	8.67819	8.72928		8.66936	8.66557	8.52539			8.32688		8.45176	8.80209	8.87437		8.57036	8.3966	8.53476		8.47789	8.67502	8.49239
1	Seq102867_FBgn0045038		8.63572	8.09232	8.76929		8.3339	8.29596	8.36121		8.44191	8.14423	8.26679		9.19701	8.98608	8.74455			8.88407		8.64985	8.75711	8.32823		8.92758	8.7783	8.89462		8.12498	8.96627	8.59582			8.90268		8.62071	8.58996	8.66237		8.46543	8.70367	8.74012		8.99624	9.01662	8.86129
2	Seq102867_FBgn0045038		8.73104	8.5884	8.75961		8.34541	8.3283	8.39571		8.4301	8.33651	8.14381		8.5909	9.03101	8.76307			8.8505		8.54972	8.7969	8.39561		8.71859	8.74685	8.88111		9.19229	9.01625	8.62132			9.03526		8.68533	8.61802	8.65619		8.4608	8.62071	8.64842		8.87488	9.08516	8.94251
3	Seq102867_FBgn0045038		8.71324	8.31534	8.73231		8.28829	8.31911	8.26405		8.49152	8.17929	8.30321		8.03113	8.91638	8.84523			8.87119		8.50859	8.73268	8.20848		8.95923	8.87907	8.94681		9.13853	8.95196	8.65821			9.07146		8.56097	8.57667	8.59432		8.55023	8.74012	8.69023		8.89462	9.05411	8.90448
1	Seq102874_FBgn0041723		7.24278	7.21836	7.28386		7.25424	7.69784	7.17576		7.28232	7.21351	7.21836		7.69928	7.6027	7.5597			7.58946		7.53761	7.55203	7.44405		7.74551	7.68299	7.62595		7.67337	7.54071	7.49292			7.48543		7.27736	7.31711	7.38773		7.26959	7.4156	7.58747		7.44543	7.42766	7.34163
2	Seq102874_FBgn0041723		7.30378	7.22882	7.40088		7.34207	7.35462	7.27457		7.35682	7.27457	7.29806		7.31515	7.59246	7.48045			7.60041		7.57188	7.56834	7.49825		7.66605	7.67948	7.66083		7.633	7.59644	7.58496			7.42487		7.26772	7.38888	7.39318		7.29033	7.42794	7.4363		7.43073	7.53579	7.35109
3	Seq102874_FBgn0041723		7.31515	7.15608	7.34873		7.32867	7.26366	7.27457		7.10591	7.21998	7.2499		7.10241	7.64265	7.5597			7.64674		7.44984	7.61029	7.43518		7.78267	7.71425	7.6907		7.76686	7.69674	7.5952			7.507		7.30043	7.36894	7.37098		7.29033	7.43962	7.50117		7.55561	7.55254	7.48811
1	Seq102881_FBgn0001218		11.0261	10.727	10.9809		11.618	11.9181	11.7991		11.6444	11.5473	11.5473		11.4331	11.3121	11.2131			10.8919		11.9583	12.009	11.7144		11.974	12.0689	11.8458		11.5523	11.6781	11.3975			11.0698		12.2911	12.518	12.2569		12.4199	12.3391	12.3797		12.1794	11.593	11.5887
2	Seq102881_FBgn0001218		11.1415	10.989	10.9202		11.6323	11.649	11.5503		11.4479	11.2131	11.5346		11.1369	11.4104	10.9981			10.9016		11.7829	12.0176	11.8234		11.9238	11.9683	11.7655		11.564	11.6984	11.4126			10.9604		12.2449	12.492	12.2967		12.3894	12.2288	12.3213		12.14	11.5784	11.7004
3	Seq102881_FBgn0001218		11.0544	10.4722	10.9326		11.6444	11.5563	11.4167		11.3327	11.3428	11.0261		10.9901	11.2918	10.9506			10.9451		11.6139	12.0321	11.9444		11.5593	12.1751	11.8234		11.6508	11.7517	11.4007			11.0329		12.1557	12.306	12.0117		12.4365	12.3294	12.4156		12.1362	11.3308	11.6744
1	Seq102892_FBgn0010269		10.2689	10.6516	10.4319		9.96879	10.14	10.4496		10.2636	10.6581	10.5073		9.84673	10.4369	10.4023			10.2374		10.073	9.96991	10.0856		10.2434	9.8802	9.96174		10.0082	10.3106	10.1954			10.5444		10.2877	10.3344	10.4253		10.3472	10.561	10.5071		10.3188	10.3701	10.2529
2	Seq102892_FBgn0010269		10.3289	10.5814	10.4707		10.0073	10.1773	10.2348		10.2267	10.7298	10.7148		10.6262	10.3399	6.84654			10.3558		9.99944	10.015	9.92402		10.003	9.92714	10.1725		9.99638	10.2684	10.2192			10.5364		10.2188	10.3407	10.321		10.2864	10.4908	10.47		10.284	10.3559	10.1736
3	Seq102892_FBgn0010269		10.3341	10.3952	10.3791		9.93701	10.0948	10.0331		10.2902	10.563	10.3083		9.61762	10.1103	10.2723			10.2267		9.97068	10.0326	9.82485		10.1825	9.90338	10.0361		10.0246	9.77369	10.1129			10.5539		10.2188	10.2986	10.321		10.2677	10.4116	10.4141		10.2367	10.3672	10.2666
1	Seq102906_FBgn0025777		9.02399	9.29155	9.0796		9.21755	9.06956	9.47278		9.15102	9.12412	9.28338		9.09606	8.71281	8.76763			8.81954		8.78463	8.7662	8.92244		8.84821	8.91847	8.808		8.86779	8.67172	8.76111			8.97613		8.87785	8.73155	8.77808		8.78572	8.90187	8.84036		8.71333	8.70552	8.65785
2	Seq102906_FBgn0025777		8.90714	9.36121	8.93209		9.13293	9.17732	9.32024		9.09265	9.19311	9.02144		8.7016	8.74959	8.68577			8.79885		8.79051	8.78027	8.70851		8.75956	8.91498	8.80284		8.85632	8.77852	8.62972			9.06322		8.81911	8.72304	8.71882		8.74584	8.91757	8.86078		8.67195	8.60041	8.71081
3	Seq102906_FBgn0025777		9.02063	9.34059	9.02468		9.16825	9.12971	9.3819		9.14826	9.34965	9.07637		8.67449	8.71281	8.63662			8.83941		8.77775	8.72201	8.82549		8.70851	8.86923	8.83099		8.77545	8.79593	8.6703			8.90268		8.84036	8.67737	8.72951		8.74584	8.85321	8.83689		8.71333	8.69847	8.57036
1	Seq102935_FBgn0030013		9.25601	8.76432	9.60069		8.21957	8.45018	8.50001		9.01193	8.28193	8.13785		8.42731	8.20701	8.34817			9.04403		8.77105	8.65487	8.26788		8.46407	8.83573	8.46679		8.56529	8.47086	8.33286			10.3028		8.67925	8.53657	8.75311		8.28756	8.43713	8.4608		8.42038	8.61029	8.48489
2	Seq102935_FBgn0030013		9.39892	8.61041	9.4665		8.1626	8.58747	8.24535		8.98157	8.2234	8.71682		8.3665	8.00305	8.00749			9.08481		8.81303	8.68942	8.33628		8.37069	8.94642	8.54689		8.5763	8.44211	8.40769			10.3188		8.72871	8.32493	8.71882		8.23649	8.44901	8.41954		8.44763	8.52278	8.50806
3	Seq102935_FBgn0030013		9.34263	8.8607	9.5025		8.2617	8.56081	8.71711		9.05098	8.38046	8.57994		8.06497	7.8981	8.2234			9.0745		8.72247	8.70667	8.33628		8.36734	8.92679	8.54689		8.58145	8.52722	8.46896			10.3453		8.61361	8.42235	8.70009		8.27395	8.46189	8.37591		8.45258	8.58484	8.55982
1	Seq102956_FBgn0034160		7.14805	7.20701	7.26209		7.39732	7.45121	7.17576		7.50018	7.58434	7.2499		7.62144	7.43602	7.88671			7.58946		9.25432	8.44211	8.39561		7.93899	7.93192	7.7942		8.01588	8.06142	8.07432			7.70759		9.12274	8.43505	9.22432		7.82315	7.92323	7.8584		8.04712	8.20994	8.29493
2	Seq102956_FBgn0034160		7.15861	7.34059	7.29309		7.41926	7.35462	7.16407		7.57806	6.97154	7.32118		7.42417	7.47438	7.44294			7.53993		9.17443	8.40656	8.38298		7.99247	7.9542	7.88468		7.93703	7.99379	8.09135			7.72769		9.13151	8.35109	9.21091		7.82315	7.89966	7.84214		8.11148	8.20994	8.24031
3	Seq102956_FBgn0034160		6.89178	7.40372	7.42487		7.42906	7.45121	7.31741		7.60795	7.59805	7.47708		7.63057	7.38226	7.56415			7.56224		9.26366	8.43407	8.51675		7.96232	8.00862	7.95361		8.02237	8.05637	8.08286			7.67525		9.2293	8.35872	9.21917		7.91906	7.91009	7.87652		8.12911	8.2	8.32867
1	Seq102979_FBgn0011741		7.85746	7.95952	7.89026		7.84601	7.83815	8.11764		7.62662	7.66207	7.85953		7.85902	7.68212	7.65284			7.73787		8.04585	7.83668	8.10381		7.91369	7.99379	7.93192		7.89865	7.91508	7.76022			7.99737		7.94056	7.88448	7.9654		7.81121	7.88183	7.79528		7.60979	7.70321	7.73494
2	Seq102979_FBgn0011741		7.81698	8.04052	7.79387		7.83025	7.93615	8.13528		7.80843	7.81752	7.82151		7.8933	7.54432	7.58559			7.74775		8.03342	7.86481	8.13528		8.11721	7.99379	7.93742		7.8646	7.9333	7.73787			7.97154		7.97154	7.92442	8.00637		7.86419	8.00225	7.84214		7.62303	7.7473	7.74595
3	Seq102979_FBgn0011741		7.83973	7.95952	7.943		8.00305	7.81004	8.05415		7.82231	7.82549	7.92926		7.77945	7.69116	7.72905			7.85508		8.03819	7.88753	8.23681		8.0745	8.04367	8.01662		7.88631	7.90569	7.78114			8.00637		8.09381	7.95148	7.97212		8.00918	8.09557	7.90889		7.6865	7.72429	7.81293
1	Seq102982_FBgn0260499		7.49052	7.27418	7.33911		7.39732	7.3283	7.50018		7.50018	7.50151	7.40124		8.15102	8.03388	7.83184			7.76022		7.67525	7.91448	7.55612		8.06304	7.85508	8.40585		8.46216	8.61912	8.17692			7.71653		7.45505	7.49852	7.56859		8.00094	7.97346	7.99095		8.34459	8.34666	8.29493
2	Seq102982_FBgn0260499		7.50051	7.55299	7.44467		7.5278	7.45121	7.44708		7.64566	7.71138	7.2854		8.14168	8.15735	8.0786			7.77852		7.79268	8.10818	7.5739		8.31379	7.99379	8.32763		8.53177	8.70471	8.33836			7.77039		7.4865	7.47357	7.49159		8.15684	8.04075	8.04184		8.43087	8.37591	8.46679
3	Seq102982_FBgn0260499		7.471	7.49785	7.43671		7.47978	7.43741	7.46625		7.53592	7.62936	7.3443		8.20172	7.75099	7.91936			7.90167		7.67995	8.00056	7.52147		8.14432	7.91588	8.00918		8.5199	8.63916	8.29737			7.77039		7.47897	7.4865	7.52826		8.16289	8.05745	8.03874		8.41165	8.46842	8.41377
1	Seq1030_FBgn0000117		9.34059	9.31213	9.35094		9.32193	9.61463	9.63693		9.53787	9.4381	9.53317		9.43341	9.64896	9.74413			9.22368		9.87785	9.49065	9.27907		10.0407	10.015	9.98774		9.78103	9.82485	9.31877			9.44432		10.123	10.1266	9.96077		9.89077	10.0646	10.0598		9.92857	10.0179	9.91274
2	Seq1030_FBgn0000117		9.39616	9.25552	9.42101		9.33957	9.67139	9.81991		9.4996	9.34059	9.55443		9.56017	9.62685	9.80184			9.19114		9.58803	9.47938	9.25723		10.0233	10.0274	10.0361		9.6796	9.92955	9.34163			9.3733		10.0093	10.1298	9.93938		9.98185	9.91638	10.0228		9.94486	9.9524	9.98052
3	Seq1030_FBgn0000117		9.42539	9.27932	9.4432		9.51996	9.62685	9.74301		9.62266	9.66311	9.16878		9.16134	9.54609	9.7238			9.23378		9.66735	9.52591	9.35828		10.1964	9.98081	9.96924		9.80435	9.8933	9.32763			9.39432		10.1466	10.124	10.0153		10.0371	10.0286	10.1882		9.96511	9.99029	9.91274
1	Seq103006_FBgn0003888		9.58253	9.74189	9.47066		10.0361	9.95135	10.0889		9.61295	9.95686	9.8089		10.1874	10.1024	9.68182			9.54013		10.0908	9.51202	10.5372		9.76332	10.3788	9.54599		9.73849	9.73109	9.23538			9.87036		10.1728	10.0038	10.3818		9.4554	10.073	9.55369		9.45149	9.38169	9.54355
2	Seq103006_FBgn0003888		9.53641	9.87408	9.58371		10.045	10.0331	10.0763		9.69943	10.062	9.8089		10.1998	9.88773	9.41653			9.53112		10.0963	9.5519	10.6138		9.80176	10.3788	9.50131		9.65571	9.65057	9.28278			9.91274		10.1922	9.90804	10.3472		9.42136	10.0928	9.62741		9.43643	9.41799	9.49172
3	Seq103006_FBgn0003888		9.60254	9.80083	9.65583		10.1215	10.0828	10.0638		9.65583	9.93504	9.89545		9.90426	10	9.43584			9.37562		10.2128	9.54863	10.5933		9.85237	10.3204	9.50303		9.6575	9.60573	9.22898			9.89269		10.2561	10.0669	10.33		9.4292	10.1379	9.58646		9.51544	9.385	9.56084
1	Seq103019_FBgn0000543		8.54625	8.98513	8.68854		8.83631	8.81752	9.27224		8.62677	8.66385	9.02998		8.8321	8.66888	8.54045			8.63566		8.88996	8.63324	9.4149		8.79853	8.81762	8.70287		8.67172	8.68463	8.66391			8.71905		9.06797	9.09205	9.11808		8.67678	8.6972	8.49479		8.52278	8.52904	8.58246
2	Seq103019_FBgn0000543		8.58934	8.75906	8.78953		8.96434	8.92184	9.19926		8.62677	8.65613	8.95807		8.78709	8.74147	8.67257			8.67854		8.99181	8.70344	9.39461		8.70229	8.95487	8.755		8.7364	8.76244	8.59582			8.73764		8.99303	9.2533	9.20701		8.6972	8.74012	8.60684		8.51728	8.53579	8.61949
3	Seq103019_FBgn0000543		8.32193	8.90463	8.61839		8.89532	8.96675	9.27049		8.68621	8.59324	8.84758		8.81872	8.70246	8.62419			8.49586		8.92679	8.70943	9.48764		8.85476	8.91498	8.80284		8.72951	8.75266	8.62132			8.80349		9.06393	9.22432	9.13716		8.76022	8.75556	8.59046		8.48704	8.55484	8.61397
1	Seq103030_FBgn0036746		9.0806	9.42993	7.66089		8.23262	8.09188	8.44777		7.67066	8.62251	8.46455		8.84993	8.84993	8.77396			8.95352		8.84737	9.01011	9.18157		8.8759	9.08516	8.62193		8.94798	9.06591	8.72996			9.09838		8.97957	9.02144	9.11018		8.8802	8.9901	9.07146		9.04184	9.02079	8.63215
2	Seq103030_FBgn0036746		8.99953	9.2392	8.37866		7.02745	8.27224	8.57696		7.93172	8.8792	8.34207		8.77917	9.11808	8.74455			8.99812		8.80338	8.99511	8.86779		8.86419	8.94222	8.57667		8.87907	8.94739	8.69279			9.13477		8.92916	8.93487	8.88274		8.95226	9.01169	9.1334		9.15034	8.97365	8.59991
3	Seq103030_FBgn0036746		8.99058	9.15882	8.1525		8.36851	8.3283	8.68621		8.20498	8.85071	8.54786		8.92839	8.95274	8.8778			8.98451		9.24246	8.98071	9.15313		8.82676	9.18702	8.55305		8.65093	8.99586	8.84067			9.08658		9.16633	9.04876	8.75845		8.8932	9.07289	9.12516		9.15558	9.00918	8.5947
1	Seq1057_FBgn0026379		7.90438	8.44243	7.75989		8.19168	8.02121	8.29825		7.99977	8.06497	8.00796		8.02422	7.84078	7.64386			7.94212		7.86295	7.84423	7.82124		8.09381	8.06896	7.88468		7.92362	7.97613	7.71562			7.8718		7.70229	7.72701	7.63275		7.81121	7.76044	7.69766		7.69766	7.63952	7.58696
2	Seq1057_FBgn0026379		7.97322	8.39428	7.80601		8.12928	7.93615	8.33836		7.91289	8.10066	7.96145		7.84156	7.77149	7.64386			7.9769		7.90529	7.92461	7.82824		8.09873	8.10783	7.91588		7.9433	7.96174	7.84883			7.80714		7.70229	7.72701	7.62522		7.79528	7.84841	7.72155		7.75489	7.76818	7.5802
3	Seq1057_FBgn0026379		7.91936	8.41609	7.68182		8.14657	8.00422	8.27224		7.99553	7.99553	7.81698		7.83078	7.82124	7.65284			7.86666		7.92283	7.91448	7.77873		8.14432	8.11617	7.90609		7.95962	7.96982	7.77588			7.7879		7.67148	7.69905	7.59842		7.81121	7.82273	7.66557		7.69766	7.72429	7.5802
1	Seq107075_FBgn0004003		8.8843	8.95807	8.58793		8.89532	8.92778	9.09518		8.828	9.04667	9.19629		9.2855	9.04781	9.07057			7.39203		9.44543	9.00656	9.72894		9.46271	9.17443	9.14185		9.20098	9.17384	9.13682			8.81036		9.35975	9.38392	9.44763		9.46448	9.35079	9.385		9.34651	9.24777	9.31076
2	Seq107075_FBgn0004003		8.85162	8.96434	8.55523		8.82549	8.89204	9.04883		8.93933	9.01193	9.25276		9.04234	9.10678	8.98738			9.33405		9.37518	9.02827	9.73347		9.42976	9.19172	9.11478		9.22673	9.15634	9.26366			8.77808		9.30104	9.32095	9.41306		9.43643	9.31967	9.38226		9.30424	9.18007	9.30743
3	Seq107075_FBgn0004003		8.62905	8.59588	8.45704		8.64686	8.61149	8.58151		8.74385	8.66948	8.79279		8.82602	8.97609	8.86419			9.43588		9.37981	9.02052	9.7016		9.26811	9.04157	8.9725		8.95555	8.97001	9.02827			8.85466		9.34991	9.37032	9.3588		9.36136	9.29539	9.34356		9.27341	9.10591	9.18007
1	Seq107182_FBgn0037874		13.4176	13.5914	13.4261		13.7902	13.6573	13.6898		13.7068	13.2134	13.9859		13.9513	13.5476	13.7068			13.6401		13.5789	13.5614	13.6044		13.5614	13.6787	13.323		13.2226	13.2024	13.4743			13.2383		13.6885	13.7531	13.8292		13.8416	14.014	13.7794		13.5215	13.478	13.3678
2	Seq107182_FBgn0037874		13.1134	13.4261	13.1557		13.4916	13.5655	13.4064		13.5802	13.6478	13.9706		13.3954	13.7461	13.7371			13.5727		13.4532	13.5789	13.4532		13.5309	13.7234	13.3601		13.211	13.1902	13.1813			13.5522		13.8542	13.6749	13.5133		13.7794	14.1076	13.8096		13.4876	13.2973	13.3864
3	Seq107182_FBgn0037874		13.333	13.5476	13.1802		13.5209	13.6478	13.4794		13.4523	13.6573	13.6293		13.2918	13.6898	13.6573			13.4532		13.3937	13.5727	13.4868		13.542	13.7873	13.4532		13.262	13.2162	13.1902			13.4876		13.8292	13.724	13.8096		13.8542	14.0601	13.911		13.5522	13.3905	13.478
1	Seq107223_FBgn0003890		12.543	12.4125	12.5597		11.7133	11.7149	12.012		11.2626	11.504	11.2966		11.7896	11.4535	11.4663			12.5116		11.8162	11.3877	11.7581		11.4994	11.582	11.4763		11.543	11.693	11.3892			12.5555		12.1914	11.893	11.7926		11.2743	11.2687	11.2448		11.4592	11.3885	11.4977
2	Seq107223_FBgn0003890		12.5085	12.359	12.5192		11.7896	11.7991	11.8733		11.3385	11.4515	11.4167		11.2228	11.3751	11.2626			12.209		11.9271	11.3647	11.7144		11.4007	11.4192	11.3906		11.4994	11.4352	11.2437			12.568		12.111	11.9415	11.7455		11.3371	11.1375	10.9769		11.4217	11.3424	11.3052
3	Seq107223_FBgn0003890		12.5837	12.5192	12.5481		11.7459	11.8378	12.163		11.3169	11.4797	11.4999		11.2507	11.3588	11.3327			12.214		11.703	11.4204	11.6658		11.4853	11.5137	11.3975		11.4909	11.4647	11.4192			12.5781		12.0167	11.8433	11.6777		11.3655	11.2584	11.1633		11.3596	11.3697	11.428
1	Seq107244_FBgn0014002		10.9901	11.3634	10.7246		12.4927	12.2019	12.5941		12.2863	12.2642	12.5029		12.3399	12.2564	12.1987			11.3877		12.4239	12.235	12.5859		12.9403	12.7456	12.5333		12.2981	12.4741	12.209			10.8412		12.6668	13.002	12.8633		13.3777	13.1469	13.058		12.8848	12.4101	12.2967
2	Seq107244_FBgn0014002		10.9049	11.3121	10.7665		12.4734	12.2019	12.3778		12.4125	12.5029	12.4325		12.528	12.3988	12.2212			11.3489		12.4086	12.4581	12.5482		12.8935	12.7061	12.5482		12.3263	12.4809	12.2615			10.8817		12.6293	12.9897	12.8529		13.3214	13.0744	13.0628		12.943	12.3733	12.2395
3	Seq107244_FBgn0014002		11.0037	11.1122	10.4903		12.4125	11.9721	12.2439		12.2122	12.3071	12.2703		12.3733	12.359	12.2257			11.5697		12.4519	12.4473	12.5784		12.8405	12.675	12.4741		12.4158	12.1098	12.3716			10.8309		12.6878	13.044	12.868		13.2261	13.069	13.069		12.8018	12.2512	12.2569
1	Seq107256_FBgn0012036		11.6676	11.5877	11.3501		11.8363	11.8695	11.5877		12.6101	12.2375	12.0023		12.5364	12.3646	12.3892			11.8828		12.0256	11.9683	11.8828		12.5244	12.5192	12.3535		12.3933	12.4473	11.9444			11.4533		11.7832	11.938	12.0418		12.3733	12.3676	12.4051		12.428	12.5061	12.3247
2	Seq107256_FBgn0012036		11.6357	11.7551	11.4535		11.9228	11.8514	11.7497		12.6325	12.0961	12.543		11.4765	12.3168	12.2642			11.693		12	12.0029	11.8458		12.4519	12.4741	12.2676		12.3052	12.4415	12.1194			11.5366		11.7796	11.9082	11.9609		12.4498	12.3432	12.3391		12.3645	12.306	12.3294
3	Seq107256_FBgn0012036		11.5766	11.7731	11.4012		11.8645	11.8863	11.6086		12.7412	11.9181	12.1654		11.7991	11.9524	12.2863			11.8028		11.974	11.8828	11.6826		12.4158	12.2676	12.1829		12.2615	12.2521	12.2212			11.3823		11.7874	11.9133	12.1362		12.5982	12.2449	12.2911		12.3733	12.3991	12.3163
1	Seq107259_FBgn0004575		8.46947	7.83579	7.74847		8.01495	7.98963	7.95323		7.71052	7.76956	7.58778		8.65672	8.61624	8.50532			8.94525		8.62205	8.31802	9.01579		8.49386	8.40883	8.261		8.63469	8.43907	8.305			8.40344		8.52669	8.54882	8.6125		8.11027	8.00712	7.96232		8.13989	8.18421	8.29017
2	Seq107259_FBgn0004575		8.73188	7.99435	7.84078		8.08636	8.16595	8.05709		6.95904	7.85591	7.76846		7.73753	8.53073	8.47607			9.03067		8.69	8.35594	8.96924		8.54252	8.46543	8.22946		8.66616	8.45313	8.34843			8.4556		8.6972	8.52904	8.63009		8.0802	8.04912	7.97346		8.12911	8.20994	8.27581
3	Seq107259_FBgn0004575		8.67021	8.02468	8.01727		8.05415	8.02121	7.80386		7.75711	7.77534	7.73527		7.57459	8.77917	8.70405			9.12756		8.59146	8.34252	8.93015		8.6936	8.55023	8.36107		8.68463	8.47695	8.42626			8.5199		8.6972	8.57667	8.66605		8.21578	8.16859	8.03874		8.19344	8.3147	8.47032
1	Seq107264_FBgn0034997		8.02214	7.90388	8.32605		8.29462	8.49685	8.23562		8.02098	8.13357	7.32118		8.28193	8.02214	8.30264			7.71058		8.31621	7.94876	8.03159		8.44501	8.36865	8.28293		8.32463	8.2671	8			7.37098		8.23872	8.25046	8.36516		8.22304	8.4787	8.30955		7.92244	8.33062	8.22271
2	Seq107264_FBgn0034997		8.04781	8.15629	8.3634		8.31534	8.51537	8.40921		8.02098	7.95323	7.98939		7.94203	7.86831	8.17513			7.76022		8.28293	7.91986	8.00862		8.42192	8.39889	8.34725		8.24951	8.19673	7.36165			7.91847		8.26053	8.20994	8.38658		8.20994	8.52055	8.16239		7.96309	8.42962	8.33777
3	Seq107264_FBgn0034997		8.06429	7.95031	8.36778		8.31534	8.44294	8.34411		8.02468	7.91886	7.98939		8.03365	8.14932	8.37576			7.73109		8.27022	7.9542	8.01607		8.53177	8.49065	8.36399		8.46216	8.29615	8.09873			7.84067		8.32208	8.18124	8.32643		8.24824	8.59395	8.19935		8.00562	8.36457	8.22946
1	Seq107279_FBgn0033260		8.87498	8.9237	8.85305		8.69262	8.74385	6.89986		8.55906	8.633	8.62251		8.93664	8.76432	8.54946			8.67854		8.71688	8.70943	8.8934		8.7445	8.7662	8.80284		8.72155	8.67854	8.64169			8.97613		8.62644	8.75689	8.74483		8.6532	8.77149	8.62169		8.56834	8.66154	8.65785
2	Seq107279_FBgn0033260		8.94788	9.03755	8.8647		8.69262	8.73302	8.96482		8.55171	8.74455	8.64985		8.62175	8.6081	8.47201			8.72996		8.53981	8.63324	8.88996		8.81014	8.75188	8.79268		8.66616	8.70885	8.62132			9.1334		8.48623	8.54882	8.71115		8.62388	8.80778	8.6125		8.55241	8.59109	8.68977
3	Seq107279_FBgn0033260		8.92184	8.91289	8.8392		8.64085	8.68095	8.79415		8.47573	8.69262	8.72437		8.67066	8.7585	8.61716			8.75333		8.54535	8.68942	8.85425		8.82315	8.81014	8.91847		8.83131	8.81453	8.62132			6.95807		8.26053	8.21917	8.70009		8.73268	8.77687	8.76089		8.60955	8.66154	8.71081
1	Seq107280_FBgn0037831		7.09628	7.0598	7.0616		7.30606	7.26366	7.26405		7.30606	7.15059	7.18488		7.19885	7.23242	7.07459			7.42962		7.37736	7.35697	7.40599		7.34755	7.4187	7.2989		7.36311	7.40684	7.39174			7.04403		7.10154	7.16256	7.022		7.25676	7.36807	7.3053		7.29585	7.14907	7.04476
2	Seq107280_FBgn0037831		7.08037	7.02606	7.04485		7.3634	7.31515	7.19926		7.26366	7.34577	7.18488		7.19885	7.08437	7.04166			7.40543		7.33539	7.28509	7.39174		7.29278	7.40429	7.27053		7.37156	7.44101	7.36165			7.04403		7.13955	7.1375	6.9654		7.19836	7.36807	7.25864		7.23202	7.05239	7.03195
3	Seq107280_FBgn0037831		7.06295	7.02606	6.93123		7.42906	7.30226	7.2503		7.24714	7.30606	7.17326		7.13014	7.13955	7.02606			7.41785		7.33539	7.36865	7.42599		7.28108	7.40429	7.19048		7.32463	7.37475	7.38313			7.04403		7.12928	7.08286	7.01272		7.18587	7.35902	7.24476		7.31892	7.16323	7.05889
1	Seq107283_FBgn0033885		8.41204	8.72579	8.7789		8.93615	8.70793	8.96097		8.98157	8.95565	8.90964		9.29405	8.81191	8.79631			8.8759		8.97575	8.68942	9.21973		9.02634	8.89714	9.09417		8.92679	9.21416	8.83331			8.56173		8.81911	8.98337	8.8862		9.30363	9.13289	9.12516		8.98831	9.04876	9.07486
2	Seq107283_FBgn0033885		8.27515	8.83473	8.80171		8.98963	8.978	8.95771		8.97418	8.93664	8.82602		8.68854	8.70246	8.80655			8.77072		8.99511	8.82146	9.43657		8.9902	8.89016	9.07066		9.07699	9.12015	8.80521			8.62449		8.81911	8.98641	8.86676		9.29017	9.12188	9.11444		8.99228	9.03131	9.15886
3	Seq107283_FBgn0033885		8.31534	8.84065	8.67449		8.90877	8.91289	8.81565		9.03503	8.81218	8.98062		8.90714	8.99152	8.93529			8.88996		8.88407	8.74752	9.40514		9.04221	9.0607	9.09417		9.01123	9.19509	8.82761			8.6336		8.80864	9.03048	8.8862		9.32418	9.20123	9.19328		9.04621	9.06618	9.0968
1	Seq107283_FBgn0039802		8.50812	8.69131	8.74665		8.90036	8.79279	9.04075		8.82496	9.17055	8.92778		9.40523	9.142	9.1858			8.96212		9.10757	8.94447	9.23697		9.23122	9.15059	9.22078		9.34015	9.34548	9.03746			8.82697		9.06393	9.11444	9.12576		9.34356	9.27705	9.18223		9.05411	9.0968	9.18982
2	Seq107283_FBgn0039802		8.62022	8.57774	8.59246		8.86959	8.88544	9.15661		8.2244	8.24417	8.29596		8.72366	9.41768	9.27049			8.95352		9.07164	8.99086	9.21351		9.20172	9.16499	9.15802		9.40152	9.28178	8.98451			8.97135		9.03883	9.1576	9.11496		9.24484	9.30363	9.2533		9.10669	9.1489	9.27705
3	Seq107283_FBgn0039802		8.49285	8.78013	8.55523		8.79387	8.83999	8.86625		8.78409	8.33166	8.76307		8.67919	9.4525	9.22179			9.0169		9.0924	8.97575	9.21043		9.20563	9.31319	9.32343		9.31492	9.21043	9.01495			9.02827		9.10154	9.15262	9.15634		9.32223	9.30363	9.32763		9.11972	9.15414	9.30211
1	Seq107285_FBgn0003656		8.02214	8.02468	7.98632		8.48751	8.49685	8.65105		8.0786	8.14083	8.26679		8.1927	7.8981	8.10547			7.94837		8.43602	8.43824	8.56732		8.29094	8.40443	8.37243		8.25707	8.31409	8.12084			8.16172		8.55638	8.50157	8.42024		8.47425	8.26194	8.31409		8.32283	8.2533	8.24031
2	Seq107285_FBgn0003656		8.03342	8.14657	7.93394		8.51422	8.55075	8.61991		8.05551	8.0737	8.10066		8.11569	7.76155	7.93172			7.95826		8.42192	8.35123	8.52408		8.33092	8.31952	8.29676		8.26084	8.3339	8.12774			8.19836		8.56097	8.49078	8.43505		8.40741	8.18537	8.24888		8.21852	8.24824	8.18024
3	Seq107285_FBgn0003656		8.0786	7.89381	7.943		8.61379	8.51537	8.48516		8.01495	8.10504	8.04052		8.10547	7.78327	8.03342			8.02385		8.4567	8.39689	8.37359		8.27705	8.31455	8.15987		8.20392	8.25456	8.16038			8.14873		8.58358	8.50806	8.47546		8.5157	8.27953	8.37083		8.31621	8.2854	8.25912
1	Seq107289_FBgn0028741		6.86367	6.90889	6.89986		6.89482	6.92085	6.89986		6.90288	6.95177	6.89986		6.92135	6.90137	6.89077			7.01272		6.99398	7.00787	7.03269		6.98565	7.06537	7.02459		6.99699	7.03269	7.02311			6.79442		6.83036	6.80993	6.8125		6.80821	6.79788	6.79917		6.8312	6.84967	6.82103
2	Seq107289_FBgn0028741		6.88009	6.89482	7.00656		6.91488	6.93958	6.93369		6.90288	6.97154	6.93467		6.92135	6.90137	6.89077			7.01272		7.03306	7.00787	7.03269		7.02459	7.04184	7.00824		7.03195	7.06788	7.02311			6.81335		6.83036	6.82485	6.8125		6.80821	6.80993	6.80993		6.8312	6.82443	6.80564
3	Seq107289_FBgn0028741		6.86367	6.90889	6.91488		6.91488	6.90489	6.93369		6.90288	6.96434	6.89986		6.90589	6.88976	6.87036			7.03048		7.00824	6.98831	7.01755		7.02459	7.01941	7.02459		7.01272	7.06788	6.99624			6.8371		6.86212	6.80993	6.82443		6.80821	6.81634	6.84925		6.81335	6.84967	6.82103
1	Seq107299_FBgn0032387		9.10438	8.92778	9.15165		9.06295	9.00539	8.90388		9.22782	9.46998	9.44657		10.3613	10.1998	9.7657			9.16633		8.93762	9.16113	8.64674		9.66178	9.18198	9.52696		9.96415	10.1021	9.48308			10.0669		8.86728	8.64338	8.75845		9.385	9.35645	8.82718		10.6221	10.4033	10.394
2	Seq107299_FBgn0032387		9.03457	8.69131	9.02237		9.08403	8.99058	8.72366		9.21654	9.32924	9.16512		10.563	10.2689	9.69834			9.26084		8.91099	9.10101	8.64914		9.43518	9.19656	9.54058		10.0246	10.1843	9.46448			10.0102		8.67925	8.54882	8.72247		9.44267	9.29768	9.02246		10.5768	10.3472	10.3407
3	Seq107299_FBgn0032387		9.10438	8.75906	9.12638		9.11005	8.93295	8.82284		9.24347	9.14826	9.31137		10.3399	9.87197	9.47066			9.34548		8.88996	9.16113	8.58459		9.4733	9.23538	9.61839		10.0299	10.1513	9.30599			10.1413		8.83479	8.61324	8.76929		9.49546	9.52761	9.19328		10.7499	10.4864	10.4215
1	Seq107333_FBgn0004611		8.56478	8.76183	8.69842		8.72039	8.79847	8.64085		8.40691	8.44381	8.69784		8.77479	8.64686	8.59246			8.63566		8.71516	8.51017	8.72201		8.55152	8.542	8.61643		8.89462	8.86067	8.91249			8.29493		8.53579	8.85237	8.73832		8.31076	8.19344	8.64842		8.3837	8.83742	8.59991
2	Seq107333_FBgn0004611		8.64085	8.75099	8.72579		8.75252	8.78013	8.80709		8.40195	8.49269	8.59588		8.76114	8.67522	8.60949			8.76741		8.7511	8.5739	8.69778		8.67502	8.53177	8.57667		8.90268	8.80564	8.93546			8.32688		8.54329	8.86975	8.74797		8.33122	8.30955	8.77248		8.42291	8.77028	8.53476
3	Seq107333_FBgn0004611		8.61041	8.56288	8.70793		8.70477	8.74385	8.61456		8.37902	8.4055	8.47184		8.65672	8.73837	8.68343			8.63566		8.6851	8.55982	8.66888		8.71859	8.59793	8.66936		8.95352	8.90619	8.84977			8.37591		8.54882	8.95284	8.78256		8.58859	8.47425	9.01607		8.56834	8.868	8.55408
1	Seq107341_FBgn0004577		6.94105	7.04166	6.87036		7.05709	7.01681	6.99718		6.97728	6.90889	6.88162		7.02144	6.90137	6.93762			7.06465		7.0924	7.02163	7.003		7.14023	7.01941	7.10713		6.99699	6.97116	7.10364			6.94603		6.96155	6.95264	6.87447		6.93742	6.97537	6.80993		6.91807	6.94408	6.9386
2	Seq107341_FBgn0004577		6.94105	6.94934	7.07325		7.02745	7.07771	7.06564		7.02606	6.93762	7.02422		6.90589	6.98584	6.95226			7.11652		7.0924	7.10364	7.12481		7.17659	7.13819	7.11409		7.05166	7.20359	7.16256			6.98261		7.01123	6.94251	6.848		6.92442	7.00225	6.97881		6.97804	7.01495	7.01421
3	Seq107341_FBgn0004577		6.96	7.08746	7.0616		7.07948	6.93958	7.05393		7.02606	6.89986	7.03846		6.89178	6.88976	6.94593			7.1416		7.0924	7.12928	7.01755		7.10957	7.08321	7.10713		7.05166	7.16725	7.12928			7.01048		6.90609	6.91488	6.89603		6.92442	7.01495	6.96424		6.94759	6.96886	6.99925
1	Seq107392_FBgn0028671		10.4722	9.75356	9.98418		10.0557	10.1575	9.6289		10.2971	10.0131	10.3389		11.3834	10.9901	10.8629			10.3424		10.0508	10.2175	10.2731		10.7104	10.723	10.5196		10.718	10.6822	10.386			10.2144		10.1556	10.2273	10.0371		10.5971	10.8695	10.697		10.8781	10.7103	10.7304
2	Seq107392_FBgn0028671		10.3865	9.06519	10.0286		10.0864	10.3183	9.36468		10.4687	9.92728	10.0751		9.71853	11.1789	10.908			10.3052		10.0452	10.2994	10.0908		10.7831	10.7723	10.5979		10.7451	10.7723	10.414			10.2071		9.9524	9.99482	9.97814		10.7053	10.8962	10.7509		10.8716	10.5908	10.735
3	Seq107392_FBgn0028671		10.2786	9.39053	10.004		10.0311	10.062	9.16008		10.1749	10.6795	10.0113		9.77108	11.1067	10.8596			10.3519		9.98774	10.1899	10.0395		10.7533	10.7615	10.4742		10.7216	10.7779	10.4533			10.1901		10.0305	9.95749	10.0062		10.5459	10.762	10.7291		10.7797	10.6172	10.6691
1	Seq107432_FBgn0000064		13.2837	12.9524	13.0855		13.3954	13.5307	13.2918		13.1557	13.4318	13.3214		13.6788	13.6082	13.5655			13.262		13.7161	13.4743	13.4359		13.4633	13.293	13.6787		13.8535	13.9684	13.5028			13.3864		13.724	13.7972	13.7362		13.8292	13.7656	13.478		14.1733	14.1296	14.2525
2	Seq107432_FBgn0000064		13.227	12.6187	13.0367		13.3214	13.5093	13.0744		13.3214	13.1909	13.2837		13.1734	13.4261	13.5993			13.2024		13.6913	13.5165	13.1614		13.4019	13.2226	13.4101		13.7774	13.8147	13.6044			13.4657		13.8416	13.6885	13.6251		13.8096	13.7531	13.7972		14.1997	14.1733	14.2146
3	Seq107432_FBgn0000064		13.2918	12.8591	13.0527		13.2918	13.3806	13.3691		13.2601	13.1201	13.1802		13.1802	13.4176	13.7902			13.2847		13.6044	13.542	13.0544		13.685	13.3104	13.4633		13.5789	13.7933	13.7018			13.3544		13.4657	13.5432	13.6749		13.911	13.8542	13.7362		14.1076	14.1997	14.2817
1	Seq107436_FBgn0051216		9.01193	9.15461	9.27049		8.90036	8.86419	8.27961		8.54045	8.96711	8.69784		8.47725	7.8981	7.96145			8.98906		9.21416	8.97804	9.03159		8.55152	8.60165	8.66936		8.56529	8.25456	8.69778			9.20408		9.52036	9.35506	9.42599		8.7968	9.07289	9.12516		8.88325	8.69023	8.64169
2	Seq107436_FBgn0051216		8.87498	8.41609	9.07258		8.60641	8.56986	8.53349		8.5727	8.21229	8.97609		8.16134	8.0412	8.04052			8.97738		9.31719	8.99812	8.96453		8.58195	8.61912	8.62972		8.33881	8.29109	8.7092			9.1489		9.52683	9.33561	9.43498		8.77083	9.04066	9.11877		8.81762	8.64842	8.65785
3	Seq107436_FBgn0051216		8.84523	8.61379	9.0546		8.67654	8.53349	8.27224		8.633	8.4175	8.57459		8.09055	8.13357	8.07169			9.02015		9.30599	9.00319	9.07066		8.66936	8.79528	8.63324		8.38428	8.54535	8.7092			9.20767		9.58283	9.38061	9.48905		8.78572	9.26733	9.22432		8.86129	8.71859	8.67007
1	Seq107442_FBgn0011826		9.02063	9.16574	9.00047		9.13912	9.21998	9.42014		9.27049	9.23422	9.2737		9.40195	9.0546	9.00047			9.06519		9.3906	8.91568	9.49951		9.06663	9.00319	8.95012		9.06133	9.11366	8.84067			9.20767		9.24587	9.18867	9.34356		8.78572	8.77687	8.64842		8.89926	8.99303	9.02329
2	Seq107442_FBgn0011826		8.99953	7.31817	9.04621		9.35094	9.2566	9.42539		9.32924	9.35407	9.34965		9.38388	9.15566	9.01193			9.15634		9.36691	8.9542	9.4672		9.08888	9.12997	9.04612		9.14372	9.15355	8.94603			9.21989		9.23904	9.22062	9.2755		8.81954	8.92382	8.74483		8.97862	9.11548	9.06393
3	Seq107442_FBgn0011826		8.99058	9.23052	9.00539		9.2566	9.15756	9.35902		9.2662	9.45464	9.30663		9.04234	9.18776	9.04883			9.08835		9.43518	8.9542	9.49951		9.13648	9.13571	9.03581		9.15802	9.18653	8.95012			9.20196		9.1941	9.11201	9.31076		8.81121	8.85964	8.93536		8.96212	9.10093	9.02827
1	Seq107524_FBgn0261278		8.17866	8.25345	8.05754		8.44984	8.27224	8.66962		8.1404	8.23342	8.21937		7.93271	7.86831	7.89633			7.90167		8.23458	8.11444	8.08179		8.08958	8.1375	8.00562		8.02237	8.11478	7.74842			8.32688		8.34755	8.07093	8.14262		7.79528	7.79701	7.63832		7.62303	7.65081	7.67948
2	Seq107524_FBgn0261278		8.13464	8.48851	8.09496		7.03709	8.30473	8.82734		8.19599	8.47843	8.30016		8.01402	7.83342	7.81271			7.50462		8.26366	8.11444	8.06537		8.12619	8.14602	8.10434		7.92362	8.08852	7.84883			8.26241		8.43087	8.1918	8.18355		7.86419	7.80693	7.63832		7.67572	7.65726	7.67948
3	Seq107524_FBgn0261278		7.63118	8.47252	8.12347		8.42277	8.35975	8.60177		8.20498	8.30188	8.2388		7.97322	7.8933	7.93172			7.9262		8.24777	8.11721	8.08179		8.16071	8.16021	8.09944		8.00862	8.108	7.83689			8.21578		8.40372	8.24698	8.2062		7.86995	7.79051	7.78049		7.62303	7.63952	7.72769
1	Seq107526_FBgn0039756		12.9668	13.0744	12.9218		12.2157	12.5719	12.8642		12.9839	13.4176	13.0744		13.0924	12.806	12.543			12.8935		12.4918	12.6914	12.7576		12.7359	12.7663	12.813		12.7576	12.8716	13.0097			13.0534		12.6533	12.718	12.9056		12.7744	12.6769	12.8466		12.476	12.6533	12.5439
2	Seq107526_FBgn0039756		12.9037	13.1201	12.8591		12.2863	12.6406	12.8507		12.9426	13.4064	13.136		12.8591	12.8456	12.5085			12.8828		12.5116	12.6176	12.8068		12.7512	12.7611	12.8068		12.7772	12.8269	12.9753			12.979		12.7685	12.7853	12.9238		12.8325	12.6819	12.8529		12.4698	12.6293	12.5253
3	Seq107526_FBgn0039756		12.9789	13.1672	12.9789		12.462	12.5837	12.4927		13.02	13.3691	13.0466		12.6207	12.9911	12.4077			12.8589		12.5784	12.675	12.7456		12.6617	12.7694	12.8517		12.7663	12.7847	12.9673			12.9056		12.6769	12.7917	12.9114		12.828	12.7455	12.9114		12.6053	12.6769	12.7291
1	Seq107534_FBgn0262955		9.09518	9.18167	9.44588		8.21957	8.76694	7.96145		8.67522	8.16658	8.21937		7.56701	7.32942	7.46828			8.8505		8.78158	9.3037	8.74506		7.89845	7.82443	8.2671		7.93703	7.86872	8.73753			9.23761		9.39832	9.17559	9.10591		9.86496	9.85881	9.89421		9.44763	9.47059	9.50654
2	Seq107534_FBgn0262955		9.3819	9.1252	9.39696		8.53689	8.76114	8.10241		8.39017	8.34059	8.38154		8.30112	7.72423	7.79766			8.70632		8.71688	9.14262	8.51228		8.29094	8.11617	8.36632		7.80478	8.16591	8.66391			9.42136		9.40734	9.30955	8.86026		9.85881	9.76426	9.90699		9.49239	9.39682	9.40826
3	Seq107534_FBgn0262955		9.68329	9.91451	9.70894		8.56986	8.7161	8.37866		8.54045	8.40035	8.32042		8.01402	7.73471	7.90589			8.7364		8.60128	9.11478	8.3653		8.24603	8.36865	8.47654		8.00862	8.04038	8.57289			9.31334		9.23577	9.2628	8.92985		9.70321	9.6014	9.85881		9.44763	9.385	9.55459
1	Seq107617_FBgn0050169		7.01866	7.28386	7.10154		6.96627	7.224	7.34799		7.32118	7.35682	7.27418		7.18488	7.14805	7.16407			7.30864		7.33539	7.28509	7.37909		7.47465	7.50144	7.3634		7.305	7.37475	7.32193			6.90849		7.08958	7.05709	7.01272		7.22239	7.2724	7.17792		7.14262	7.17659	7.09029
2	Seq107617_FBgn0050169		7.12584	7.27418	7.09099		7.26522	7.27535	7.21917		7.33762	7.22641	7.41151		7.22962	7.08437	7.21553			7.30864		7.30864	7.28509	7.32042		7.51465	7.49292	7.38082		7.305	7.40684	7.3345			7.08605		7.03195	7.01941	6.97804		7.21075	7.32313	7.23266		7.25896	7.20033	7.04476
3	Seq107617_FBgn0050169		7.14805	7.24911	7.14381		7.21148	7.26366	7.24		7.33762	7.42766	7.26327		7.31515	7.09276	7.09715			7.29278		7.34725	7.26616	7.35697		7.50462	7.52147	7.38082		7.43268	7.49825	7.34489			7.08605		7.0761	7.03012	6.97804		7.25676	7.2986	7.24476		7.20163	7.22239	7.13066
1	Seq107632_FBgn0027559		8.15524	8.49419	8.08702		8.11114	8.09188	8.13528		8.35627	9.0921	9.0546		8.61164	8.31175	8.53073			8.74595		8.36355	8.4271	8.36048		8.64554	8.63916	8.48328		7.33509	8.82464	8.81014			8.71905		8.26053	8.131	8.19344		8.40741	8.29921	8.35168		8.02126	8.20994	8.27581
2	Seq107632_FBgn0027559		7.81698	8.134	8.01727		7.99577	8.51947	8.67596		8.90964	8.97704	9.12347		8.48851	8.34651	8.44536			8.66829		8.11565	8.47924	8.80392		8.56148	8.29186	8.49372		8.43602	8.72155	8.68907			8.76487		8.10416	8.01625	8.06178		8.37938	8.42038	8.43407		7.95981	8.20994	8.19344
3	Seq107632_FBgn0027559		8.0412	8.67125	7.90739		7.98916	8.22762	8.53349		8.92901	9.06182	9.34624		8.35627	8.37014	8.39089			8.36661		8.07289	8.49492	8.56732		8.34356	8.47289	8.261		8.33479	8.71436	8.64985			8.77435		8.09838	8.00169	8.08233		8.33777	8.32283	8.51452		7.99737	8.10241	8.11374
1	Seq107634_FBgn0260794		9.29405	8.75906	9.0889		8.82549	8.91289	8.64085		8.60733	8.23641	8.07815		9.29902	9.13293	8.85357			9.16113		8.7092	8.98071	8.69778		8.91638	8.76962	8.74079		8.87221	8.74719	8.81014			9.24832		8.75789	8.90268	8.71367		8.8802	8.93487	9.15558		8.99228	9.02079	8.76266
2	Seq107634_FBgn0260794		9.26033	6.89482	7.11504		7.25424	6.85279	6.86419		7.33762	6.91687	6.84967		6.92135	9.02191	8.80655			8.71859		8.67195	8.61692	8.79528		8.89249	8.89714	8.87365		8.89462	8.75032	8.55228			7.5136		8.75645	8.89522	8.60115		8.96212	7.11617	7.0711		7.08215	7.04148	7.02237
3	Seq107634_FBgn0260794		9.20212	8.56653	8.9565		8.74062	8.66178	8.25069		8.50928	8.14423	7.96145		7.66178	9.07347	8.88722			9.12274		8.55228	9.01011	8.52408		8.84821	8.89714	8.89462		8.88305	8.81762	9.10486			9.29017		8.78485	8.69766	8.52722		8.95226	9.08746	9.20123		9.04621	9.01309	8.94691
1	Seq107644_FBgn0031907		10.7061	11.2746	10.8497		10.8352	11.2116	11.1081		10.3961	9.9719	9.90802		9.37938	9.6527	9.57759			10.2994		12.1751	12.6497	12.5192		10.8093	10.5028	11.1432		10.8136	11.5034	10.8401			11.1125		12.0649	12.5555	12.512		11.7926	11.3885	11.8891		11.4465	11.2687	11.455
2	Seq107644_FBgn0031907		10.7461	11.2457	10.8401		10.8322	11.1728	11.0524		10.3848	10.0049	9.62182		10.0843	9.62996	9.44519			10.3699		12.1194	12.5726	12.5001		10.8374	10.566	11.2158		10.7569	11.5137	10.8154			11.1408		12.0552	12.5982	12.4974		11.769	11.3343	11.877		11.4898	11.2892	11.4254
3	Seq107644_FBgn0031907		10.7501	11.2905	10.8352		10.8158	11.2047	11.1081		10.4224	10.038	9.82071		10.1621	9.71711	9.42993			10.3096		12.0321	12.5482	12.561		10.8993	10.3886	11.2353		10.4328	11.3425	10.9054			11.0411		12.0937	12.6293	12.5355		11.8182	11.3281	11.893		11.516	11.2584	11.4826
1	Seq107656_FBgn0039924		8.97549	8.90463	8.99553		9.20661	9.23512	9.43914		9.24347	9.3873	9.37848		8.79008	9.04075	9.06766			8.86419		8.92085	9.05429	9.06591		9.32508	9.22143	8.56478		8.7364	9.04221	9.04403			8.86078		9.27162	9.23904	9.20196		9.07218	9.3232	9.15558		9.02154	9.07387	9.02329
2	Seq107656_FBgn0039924		9.00773	8.95177	8.96024		9.3073	9.2617	9.53714		9.22982	9.42915	9.68256		8.79008	9.03549	9.07637			8.91936		9.02385	9.04549	9.10573		9.1322	9.1549	8.87815		8.94447	8.93801	9.1292			8.91986		9.27806	9.29997	9.22432		9.08746	9.37032	9.11877		9.01104	9.01662	9.05925
3	Seq107656_FBgn0039924		8.95565	8.81658	8.91289		9.2498	8.978	9.32549		9.12412	9.25837	9.54673		8.71711	8.67125	8.88722			8.8759		8.94642	9.11478	8.75789		9.11652	8.67195	8.6936		8.72155	8.87016	9.09064			8.95652		9.11808	9.13921	9.04621		9.19328	9.44135	9.2628		9.11972	9.08516	9.12576
1	Seq107657_FBgn0053092		8.58277	7.30606	8.13849		7.46625	8.35112	7.34799		8.32531	7.55203	7.14805		8.04712	7.25188	8.15903			8.62205		8.74315	8.29063	8.33628		7.49132	8.40443	8.261		8.34193	8.2671	7.92105			8.07628		8.44488	8.39189	8.19935		7.97154	7.73989	7.76509		8.15886	8.18421	8.35946
2	Seq107657_FBgn0053092		8.69928	7.18281	8.06564		7.33613	7.93148	7.29806		8.25345	7.51898	7.10591		7.02144	7.42136	8.04052			8.61299		8.58145	8.41884	8.19918		7.41335	8.10783	8.29676		8.34725	8.2671	7.81528			8.09751		8.39874	8.131	8.09663		8.05998	7.72383	7.80671		8.34991	8.12516	8.56707
3	Seq107657_FBgn0053092		8.76003	7.35094	8.22842		7.54754	8.35112	7.92531		8.06384	7.86367	7.52813		7.27535	7.79685	8.11981			8.69093		8.37764	8.33792	8.10381		7.49132	8.1375	8.41926		8.17326	8.22513	7.96135			8.04585		8.19081	7.82252	8.06178		8.05384	7.73989	8.00787		8.18884	8.16222	8.40301
1	Seq107663_FBgn0000253		12.2642	11.5196	11.8089		11.4204	11.6726	12.3778		11.6838	12.2439	12.3008		12.2375	12.8816	12.6481			12.2981		12.5482	12.1829	12.675		13.211	13.1614	12.9141		12.4239	12.433	12.3686			11.9765		13.0091	12.9362	12.9293		12.8786	13.1973	13.0809		12.9006	12.8786	12.8218
2	Seq107663_FBgn0000253		12.2212	12.4077	11.9181		11.6986	11.9831	12.2122		11.9457	12.1434	12.8173		12.6064	13.0132	12.6226			12.2889		12.6422	12.214	12.7061		12.9199	13.2301	12.7847		12.7512	12.4918	12.3263			12.0117		12.958	12.9608	12.9183		12.9897	13.118	13.0373		12.8303	12.8579	12.7744
3	Seq107663_FBgn0000253		12.2818	12.3071	12.251		11.9435	12.1606	12.3273		12.3444	12.5941	12.2863		12.0622	12.4866	12.528			12.235		12.5244	12.1923	12.6914		13.0686	12.7359	12.8269		12.0536	12.2212	12.3365			12.0061		12.8325	12.6138	12.718		12.8913	13.1109	13.09		12.868	12.6935	12.8018
1	Seq107668_FBgn0032685		7.37721	7.45875	7.32755		8.91712	9.01982	8.46097		8.28963	8.2617	8.07258		8.63087	7.01774	8.39571			7.96771		8.92293	8.90989	9.08401		8.78812	9.00768	8.96627		8.53761	8.57365	8.47924			7.6851		9.20196	9.1576	9.0015		9.23617	9.07682	9.22062		8.54522	8.33628	8.31756
2	Seq107668_FBgn0032685		7.33836	7.31817	7.41222		9.04667	9.06956	8.53349		8.27574	8.29251	8.08569		8.41328	8.37504	8.32531			7.93585		8.88671	8.89158	9.04157		8.70229	8.96627	8.9385		8.55459	8.56973	8.46298			7.64842		9.16633	9.05592	8.90909		9.28479	9.05592	9.23538		8.52904	8.30363	8.28355
3	Seq107668_FBgn0032685		7.32905	7.42557	7.82549		9.04075	9.04621	8.32942		8.47201	8.12197	8.06609		8.20172	8.37866	8.25798			7.9885		8.79051	8.84612	9.0195		8.68229	9.03067	8.97738		8.56262	8.59495	8.47924			7.59991		9.10835	9.07289	8.92985		9.17626	9.17343	9.23538		8.55241	8.26147	8.26913
1	Seq107706_FBgn0039635		8.68241	7.93172	8.64325		8.97489	9.14275	8.68095		8.93933	9.05302	9.08757		9.13838	8.94007	9.5909			8.93762		9.27006	9.38601	8.79528		9.4691	9.82882	10.0048		10.1046	10.1235	9.95187			8.88427		9.0015	9.13477	9.22786		9.88661	9.92857	10.0619		10.1922	10.0769	10.2439
2	Seq107706_FBgn0039635		8.21654	8.09232	8.6518		9.10219	8.83131	8.20396		9.05844	9.02399	9.23272		8.77917	9.44398	9.32362			8.88407		9.05139	9.41982	8.73899		9.44432	9.34459	9.74539		10.0999	10.2072	9.93782			8.81762		8.96058	9.23577	9.15886		9.81666	9.85133	10.0144		10.0415	10.1694	10.2792
3	Seq107706_FBgn0039635		8.25974	8.19414	8.75572		9.12971	9.2737	7.81111		9.40461	9.67243	9.38118		8.63994	8.94386	8.99152			8.88996		9.04612	9.44218	8.67678		9.55727	9.60251	9.5544		10.0667	10.1591	9.98385			8.76487		8.86191	9.12911	9.10241		9.87498	9.77588	10.1289		10.1289	9.86584	10.075
1	Seq107716_FBgn0028961		8.56001	8.71324	8.90551		9.24347	9.04621	8.89077		8.90238	9.13763	9.42539		8.27224	8.61348	8.72366			8.91049		8.64169	8.37562	8.74506		8.68229	7.40429	8.43129		7.14126	9.37518	8.8584			8.49719		8.51096	9.05085	9.03883		8.453	8.224	8.74909		8.48704	8.61545	8.41377
2	Seq107716_FBgn0028961		8.76003	6.86728	8.67449		9.01982	8.81218	8.40921		7.21634	8.55714	9.17513		10.3	8.5581	8.39571			9.50786		8.58145	9.1292	8.65249		9.09908	8.35741	8.60955		7.01272	7.21529	9.06591			8.49719		9.03131	8.5715	8.55241		8.3966	7.11617	8.39618		8.37764	8.56224	8.53476
3	Seq107716_FBgn0028961		8.55171	9.03755	9.15882		9.17513	8.88544	8.73837		8.79387	9.13357	8.98608		8.52356	8.78763	8.96482			8.76111		8.66391	8.5739	9.00122		8.81656	8.36253	8.51149		8.27333	7.57894	8.65821			8.42038		8.37156	8.7673	9.0256		8.65869	8.65487	8.78899		8.8862	8.77808	8.49546
1	Seq107716_FBgn0039595		8.74959	8.53333	8.53008		7.91812	7.95638	7.95662		7.98109	7.98939	7.82972		8.71052	8.54866	8.38154			8.47519		8.60511	8.36865	8.87365		8.41785	8.37359	8.5199		8.54869	8.44626	8.27705			8.77808		8.53812	8.60437	8.55446		8.261	8.19344	8.17526		8.52278	8.54612	8.49719
2	Seq107716_FBgn0039595		8.7265	8.50928	8.53981		7.91064	7.94422	8.07102		7.90614	7.98703	7.92926		8.134	8.58887	8.35462			8.44045		8.47371	8.36253	8.70851		8.53709	8.29921	8.51439		8.58145	8.4857	8.17692			8.73019		8.27829	8.54882	8.5807		8.261	8.18024	8.2854		8.46543	8.64325	8.39418
3	Seq107716_FBgn0039595		8.8321	8.518	8.46896		7.91064	7.98062	7.83815		7.83842	8.01866	7.70851		8.16784	8.49735	8.31439			8.51188		8.45258	8.3336	8.71356		8.59146	8.43907	8.56859		8.54252	8.48166	8.16038			8.76487		8.27829	8.49852	8.43045		8.29967	8.27426	8.34755		8.58721	8.50647	8.4556
1	Seq107722_FBgn0000406		9.43584	8.55619	9.21087		10.8596	10.9981	9.87088		11.3121	10.9043	11.3368		10.3183	10.0889	10.4946			9.19295		9.47708	9.84701	9.19967		10.2531	10.2294	10.1129		10.3997	10.0221	10.3086			8.40798		10.0093	10.7811	10.4378		11.0848	11.321	11.5198		10.6389	10.123	10.4883
2	Seq107722_FBgn0000406		9.41768	8.53333	9.04621		10.5954	10.7298	9.47278		11.0017	10.434	10.692		9.69581	9.67941	10.7298			9.28355		9.49319	9.80349	9.14619		10.003	10.2209	10.1408		10.1153	10.0683	10.375			8.42038		9.9411	10.6774	10.4311		11.1524	11.2286	11.3823		10.5331	10.0966	10.5063
3	Seq107722_FBgn0000406		9.3819	8.40283	9.10438		10.5156	10.7461	9.66696		11.025	10.3037	10.6287		9.63798	9.82377	10.6701			9.2101		9.41257	9.82082	9.13494		10.1094	10.2357	10.1254		9.90338	10.0498	10.3476			8.40003		9.9524	10.8267	10.2752		11.0478	11.2709	11.4328		10.6135	10.1481	10.4772
1	Seq107730_FBgn0051522		10.5108	10.4123	10.6434		11.3292	11.3471	11.2793		10.8953	10.71	10.5881		11.0165	10.7779	10.5238			10.4168		10.6	10.381	10.7149		10.5964	10.3013	10.5527		10.7356	10.6935	10.3619			10.4658		10.3619	10.7025	10.6245		10.3701	10.1289	10.3138		10.4171	10.9871	10.4908
2	Seq107730_FBgn0051522		10.5168	10.709	10.5238		11.1429	11.3169	11.6688		10.8929	10.837	10.7585		10.8278	10.7411	10.5576			10.4279		10.6527	10.4851	10.8692		10.6076	10.3619	10.5911		10.7416	10.7883	10.451			10.4739		10.3978	10.5997	10.4731		10.2182	9.96799	10.2188		10.4215	10.8781	10.3231
3	Seq107730_FBgn0051522		10.4946	10.7749	10.5082		11.0989	11.2892	11.6688		10.8464	10.8819	10.9901		10.968	10.6713	10.4469			10.4559		10.6501	10.6726	10.7831		10.5821	10.3343	10.543		10.6777	10.8119	10.5283			10.4515		10.4412	10.6661	10.6526		10.1743	10.1983	9.89855		10.3619	10.9209	10.5915
1	Seq107752_FBgn0033479		7.38658	7.18281	7.40088		7.30606	7.24555	7.18488		7.30606	7.29309	7.3443		7.14338	7.02883	7.11894			7.57894		7.67337	7.6972	7.62156		7.05166	7.32553	7.43129		7.38082	7.55433	7.54071			7.4108		6.86212	7.54226	7.70598		7.57541	7.63081	7.61912		7.58896	7.58145	7.59345
2	Seq107752_FBgn0033479		7.35682	7.21836	7.42487		7.42906	7.35462	7.42347		7.22561	7.33985	7.49018		7.24	7.05257	7.05257			7.63662		7.61053	7.63759	7.71562		7.36107	7.35697	6.97116		7.39746	7.56986	7.60807			7.5597		7.4865	7.49852	7.6388		7.53138	7.66534	7.63081		7.55561	7.51202	7.66581
3	Seq107752_FBgn0033479		7.2503	7.14466	7.40088		7.35168	7.28963	7.49185		6.95128	7.29959	7.3443		7.06699	6.99624	7.08304			7.58946		7.45889	7.64578	7.5739		7.30743	7.27364	7.34577		7.305	7.3505	7.49292			7.56783		7.47897	7.44128	7.42906		6.83458	7.68159	7.59644		7.45834	7.56326	7.52748
1	Seq107752_FBgn0037916		7.50051	7.49785	7.5343		7.47978	7.57302	7.50912		7.44156	7.39803	7.54174		7.73753	7.57428	7.61102			7.66249		7.84925	7.56173	7.95575		7.78834	7.8371	7.82209		7.75778	7.71058	7.49292			7.52199		7.66534	7.71882	7.86995		7.43296	7.47411	7.4363		7.52095	7.68206	7.66391
2	Seq107752_FBgn0037916		7.44846	7.46625	7.518		7.51373	7.58277	7.53463		7.41785	7.44708	7.51898		7.37793	7.50846	7.59805			7.61275		7.90969	7.51465	7.89664		7.87631	7.76907	7.76377		7.76244	7.6677	7.49292			7.4363		7.68136	7.73132	7.83836		7.45943	7.39917	7.45505		7.49372	7.58772	7.55459
3	Seq107752_FBgn0037916		7.4608	7.46625	7.5343		7.47978	7.49719	7.53463		6.95128	7.40159	7.60548		7.39981	7.55203	7.62022			7.63662		7.89502	7.58246	7.93271		7.81975	7.79073	7.7942		7.79982	7.7046	7.43518			7.50117		7.62303	7.7929	7.89219		7.39146	7.47411	7.4363		7.50462	7.58772	7.64073
1	Seq107752_FBgn0039518		9.74763	10.3223	9.47066		10.1355	10.1096	9.84901		10.3037	10.3895	9.94386		8.04712	7.77862	7.18074			7.85508		7.13545	7.99624	10.3558		7.74551	7.14568	7.7942		10.1377	7.09628	7.76022			8.22946		6.83036	8.45176	9.23577		7.98014	9.49305	9.78687		9.88864	9.47938	8.08534
2	Seq107752_FBgn0039518		9.75294	10.0261	9.41345		9.93332	9.75614	9.85681		9.70592	9.54472	9.65583		6.98584	7.42626	8.30264			7.9885		8.42192	8.27364	7.36574		8.58571	8.7261	8.60511		8.45368	8.34148	7.96135			8.3814		8.64842	8.68883	7		9.17159	9.78551	9.88763		9.87606	9.71379	9.30743
3	Seq107752_FBgn0039518		9.7959	9.94294	9.32998		9.63798	9.47278	9.26718		9.09693	8.44898	7.88137		7.28771	8.01239	8.23202			8.01829		7.7039	8.17725	8.23106		8.42192	8.50383	8.3837		8.39031	8.19673	7.98033			8.29967		8.3814	8.1918	8.26053		9.23026	9.77884	9.73053		9.83226	9.58082	9.28756
1	Seq107831_FBgn0026373		7.98845	8.0737	8.08702		8.29155	8.3916	8.40372		8.09298	8.14423	8.33874		8.30872	7.98703	7.97322			7.78768		8.40684	8.25314	8.55075		8.44501	8.41841	8.3837		8.40656	8.31982	8.542			7.92719		8.61361	8.68253	8.54226		8.44059	8.26194	8.40301		8.07253	8.21594	8.12997
2	Seq107831_FBgn0026373		7.93221	8.17097	8.05076		8.2062	8.28963	8.39981		8.03342	8.12197	8.22842		8.25798	8.02214	7.98014			7.78768		8.34696	8.21852	8.54123		8.35418	8.39074	8.35667		8.3596	8.3339	8.507			7.85964		8.58045	8.7046	8.56021		8.34459	8.25644	8.47032		8.01309	8.20994	8.17526
3	Seq107831_FBgn0026373		7.92679	8.0182	8.07169		8.21634	8.3283	8.36121		8.04917	8.17264	8.24278		8.05822	7.99341	7.98939			7.86666		8.32027	8.24333	8.55766		8.3814	8.39889	8.38816		8.34193	8.35329	8.52539			7.90006		8.66059	8.79658	8.63009		8.3966	8.30955	8.53073		7.99133	8.2	8.0551
1	Seq107845_FBgn0000490		7.59246	7.5708	7.36741		7.58934	7.53592	7.60795		7.54754	7.52748	7.61839		8.10547	7.90639	7.96145			8.16558		8.09522	7.86481	8.23106		8.06304	8.0268	7.89865		8.0802	8.12205	7.89583			7.84067		7.70759	7.80176	7.83836		7.56453	7.59544	7.53372		7.72178	7.76818	7.82252
2	Seq107845_FBgn0000490		7.63118	7.59495	7.42487		7.47978	7.53592	7.70217		7.62662	7.62936	7.66237		7.66178	7.78327	7.83842			8.1255		8.13938	7.88122	8.25408		8.13853	8.01662	7.8806		8.08552	8.08852	7.92639			7.84904		7.72155	7.85632	7.79572		7.55791	7.56986	7.52408		7.65654	7.68206	7.7783
3	Seq107845_FBgn0000490		7.60887	7.49785	7.43671		7.51373	7.48281	7.55139		7.51931	7.62936	7.60548		7.64085	7.98109	8.03342			8.23713		8.21335	7.9433	8.21626		8.16641	8.09979	7.96386		8.05709	8.09522	7.90529			7.91847		7.86171	7.96694	7.89865		7.68323	7.75444	7.72155		7.8859	7.88346	7.86748
1	Seq107882_FBgn0000405		7.64325	7.52813	7.49319		7.51373	7.51931	7.63904		7.49785	7.42347	7.64446		8.16784	7.97274	7.99859			7.94837		8.12015	7.78725	8.31107		8.19443	7.99379	8.03489		8.06322	8	7.81528			7.70136		7.98109	8.18124	8.24095		7.85881	7.80693	7.74909		7.91169	8.01346	7.88448
2	Seq107882_FBgn0000405		7.62144	7.62449	7.59059		7.63057	7.62662	7.7282		7.60363	7.56827	7.76846		7.8933	7.90639	7.91936			7.89077		8.14737	7.76907	8.32403		8.18554	8.08162	8.08481		8.0802	8.07075	7.85341			7.67525		8.08782	8.08233	8.21075		7.85881	7.77127	7.7069		7.86026	8.02163	7.92442
3	Seq107882_FBgn0000405		7.67066	7.5708	7.5343		7.51898	7.5597	7.66534		7.54754	7.46489	7.69726		7.87907	8.02214	8.0182			7.9769		8.22497	7.7942	8.33628		8.16071	8.0745	8.09944		8.10678	8.08162	7.88549			7.6851		8.23872	8.15886	8.32643		7.9331	7.92738	7.73742		7.94876	8.04912	7.92442
1	Seq107883_FBgn0010638		9.52797	10.4496	10.3353		11.0937	11.2492	10.6344		10.6275	10.944	11.7393		12.0262	11.82	11.8495			10.9556		11.0124	11.9919	11.0918		11.9021	12.4415	12.0807		11.5464	11.6743	11.7125			10.419		10.905	12.0711	11.7679		11.8331	11.3371	11.6777		11.6893	11.1852	11.3655
2	Seq107883_FBgn0010638		9.40585	10.281	10.5349		10.7846	10.7363	10.956		11.0568	10.9769	11.2859		10.8652	11.3327	11.67			11		10.9206	12.0362	10.9206		11.8743	12.3263	11.6139		11.2541	11.3056	11.6553			10.4082		11.5855	12.2322	11.827		11.5366	11.3002	11.637		11.6973	11.008	11.3371
3	Seq107883_FBgn0010638		9.06676	9.6764	9.86754		10.6377	10.459	10.3594		10.5669	10.669	10.8212		11.2297	11.2507	11.6281			11.0949		11.6175	12.1098	10.7757		11.7093	12.1142	11.9238		10.7264	10.7059	11.8006			10.4082		11.5057	12.4974	12.2221		11.4732	11.224	11.5887		11.4992	11.0829	11.2463
1	Seq1079_FBgn0040308		10.0591	10.1575	10.256		10.2129	10.2311	10.3971		10.0461	10.1761	10.0976		10.1422	9.84823	10.2292			10.0546		10.1445	10.2569	10.2016		10.2756	10.3106	10.4774		10.3043	10.3633	10.2151			10.1636		10.31	10.4579	10.4171		10.5685	10.5971	10.5949		10.4263	10.3586	10.5177
2	Seq1079_FBgn0040308		10.0652	10.106	10.2302		10.1103	10.1922	10.3645		10.0131	10.0049	10.1388		9.9927	9.81991	10.019			10.015		10.1474	10.293	10.2287		10.2287	10.1738	10.4303		10.3067	10.3086	10.2748			10.2099		10.2997	10.4278	10.3781		10.5908	10.6323	10.6599		10.5121	10.3634	10.5221
3	Seq1079_FBgn0040308		10.0813	10.2636	10.2619		10.1866	10.2129	9.85681		10.0763	10.074	10.1704		10.0361	9.61463	9.90802			10.0931		10.1113	10.2825	10.1647		10.4102	10.1778	10.3481		10.2302	10.2609	10.188			10.168		10.2817	10.4019	10.2897		10.5768	10.599	10.6075		10.4494	10.2997	10.4988
1	Seq107912_FBgn0000479		10.1215	9.67875	10.3152		9.52797	10.0591	6.93369		9.47421	9.53787	10.4806		10.2867	10.3744	10.8176			10.101		10.222	10.2883	10.1283		10.4977	9.89941	10.3481		10.9063	10.8575	10.1662			10.2117		9.9936	9.9641	9.93938		10.4658	10.3897	10.2355		10.7443	10.8841	10.8151
2	Seq107912_FBgn0000479		9.99459	9.89948	9.96987		9.16825	9.90896	9.77108		9.45858	9.64055	10.3289		10.3317	10.7881	10.2472			10.1074		10.263	10.0723	10.0667		10.1419	10.0968	10.2192		10.7603	11.1257	10.289			10.0241		10.0398	10.0286	10.1341		10.4171	10.2188	10.0093		10.7083	10.8872	10.829
3	Seq107912_FBgn0000479		10.1631	10.2826	6.99624		9.32615	9.51504	9.82589		9.41442	9.45687	9.96398		10.3168	9.97489	9.7936			10.2706		10.2277	10.1398	9.93261		9.99577	10.3957	9.93703		10.5004	11.0918	10.5117			9.94222		10.5805	10.4523	10.5221		10.4232	10.1508	10.2327		10.5715	10.7578	10.5255
1	Seq107933_FBgn0027588		10.1685	10.2529	9.87511		10.1866	9.76798	10.1566		10.1013	10.3499	10.5747		10.884	10.7825	10.7258			10.2684		7.48166	10.0963	10.4896		10.6337	10.5556	10.5556		10.451	10.3619	10.3033			10.3559		10.9221	10.8695	10.7592		10.7825	10.7025	10.562		10.5491	10.5331	10.5678
2	Seq107933_FBgn0027588		10.2187	10.2985	9.81345		10.017	9.90896	9.62685		10.0057	10.1227	10.5292		10.07	10.708	10.6826			10.1843		10.605	10.0595	10.4922		10.6396	10.5776	10.4986		10.4832	10.3481	10.3013			10.2688		10.8799	10.8781	10.7291		10.6927	10.6221	10.5742		10.5908	10.4772	10.6417
3	Seq107933_FBgn0027588		10.0652	9.89772	9.85129		9.96711	9.58457	9.49052		9.63345	9.77108	10.2073		10.0113	10.7585	10.7148			10.3439		10.5716	10.2007	10.5651		10.6673	10.4712	10.393		10.42	10.0968	10.3343			10.31		10.9438	10.9475	10.7877		10.697	10.6721	10.6203		10.6135	10.3725	10.6344
1	Seq107992_FBgn0000210		10.07	10.0665	10.1971		9.01193	8.93713	9.04883		8.89583	8.53073	8.35572		9.55443	9.28425	8.9452			9.77736		9.13297	8.89815	8.68697		8.79398	9.17126	9.17916		9.26507	9.31877	8.87437			10.47		9.13921	8.6336	8.86676		8.71859	8.57213	8.45258		9.12576	9.17026	9.13289
2	Seq107992_FBgn0000210		10.1096	10.3399	10.2187		9.10438	8.92778	9.36213		8.9237	8.57317	8.45567		9.43732	9.3696	9.12175			9.7373		9.14372	8.86088	8.68697		8.754	8.99868	9.14483		9.29768	9.22529	8.82231			10.5444		9.2533	8.71402	8.74483		8.6532	8.50608	8.3788		9.01607	9.11548	9.07146
3	Seq107992_FBgn0000210		10.1755	10.5814	10.1882		9.08945	8.99058	9.33734		8.96578	8.90714	8.3634		9.50142	9.8089	9.49885			9.80349		8.98688	8.89815	8.57327		8.99209	8.93015	9.17009		9.30682	9.29883	8.97432			10.4445		9.43498	8.93162	8.96212		8.6972	8.60758	8.60313		9.17418	9.02079	9.15262
1	Seq107996_FBgn0034691		8.21654	8.33036	8.10634		8.48751	8.54866	8.53349		8.53592	8.54094	8.70405		8.80655	8.60069	8.46896			8.31258		8.32882	8.67195	8.62303		8.59793	8.68977	8.43129		8.40102	8.50197	8.38183			8.06322		8.94691	8.70298	8.65964		8.63445	8.6223	8.66948		8.67807	8.57541	8.34799
2	Seq107996_FBgn0034691		8.12928	8.36103	8.0786		8.45413	8.51537	8.4567		8.57916	8.50664	8.64701		8.46998	8.41908	8.29462			8.29063		8.36355	8.53216	8.52408		8.41476	8.58246	8.37243		8.33479	8.44626	8.3596			8.02956		8.86728	8.7673	8.63396		8.52839	8.49971	8.58271		8.41447	8.39418	8.21059
3	Seq107996_FBgn0034691		8.17866	8.40283	8.06564		8.46828	8.50812	8.42801		8.59059	8.49685	8.65896		8.35057	8.49735	8.39571			8.28093		8.38917	8.59644	8.55075		8.43463	8.64938	8.37967		8.38428	8.46352	8.38917			8.00637		8.89875	8.72792	8.67925		8.59171	8.57592	8.58271		8.69928	8.47681	8.29967
1	Seq1083_FBgn0026083		8.12928	7.95952	8.06205		8.15629	8.11829	8.12971		8.20498	8.07948	8.14763		7.69928	7.70102	7.81698			7.8331		8.12412	7.83668	8.14091		8.02422	8.0268	7.94837		7.88631	7.83752	7.85964			7.82655		7.94583	7.85964	7.85881		7.853	7.92323	7.90006		7.75489	7.86645	7.79788
2	Seq1083_FBgn0026083		8.16134	8.19804	8.02144		8.10241	7.99906	7.95031		8.21229	8.07102	8.14381		7.88519	7.77149	7.66059			7.87631		8.08569	7.82972	8.10381		7.96232	7.97193	7.86728		7.91468	7.80392	7.77588			7.80714		7.92323	7.85964	7.76177		7.88448	7.95536	7.88448		7.86026	7.79615	7.82252
3	Seq1083_FBgn0026083		8.0786	8.12089	8.00773		8.12928	8.07726	7.82177		8.16407	7.94349	8.12971		7.87191	7.63057	7.43602			7.89077		8.01495	7.8172	8.00862		7.80757	7.89865	7.7942		7.76686	7.6477	7.76022			7.81933		7.86171	7.82655	7.73787		7.84298	8.07218	7.96232		7.91687	7.75489	7.86748
1	Seq110362_FBgn0026086		7.63118	7.67301	7.73753		8.27457	8.21634	8.11005		7.66207	7.89406	7.38478		8.54866	8.41908	8.46182			8.57693		8.77545	8.64554	8.49679		8.62254	8.63106	8.3837		8.63009	8.61299	8.29737			8.1918		8.56656	8.7252	8.76487		8.05998	8.15684	8.30409		8.4417	8.2	8.24508
2	Seq110362_FBgn0026086		7.69726	7.75711	7.74847		8.3339	8.26053	8.14996		7.79442	7.64325	7.42522		7.74651	8.29405	8.51849			8.528		8.76421	8.69778	8.32403		8.53709	8.58772	8.27364		8.61692	8.59793	8.28417			8.18124		8.58772	8.82082	8.80079		8.10329	8.19935	8.19935		8.37764	8.23872	8.26913
3	Seq110362_FBgn0026086		7.77753	7.37721	7.69407		8.19804	8.15355	7.94154		7.64024	7.78327	7.62875		7.3873	8.42417	8.5965			8.58721		8.76421	8.59644	7.96193		8.6575	8.63916	8.40585		8.56021	8.6489	8.26835			8.23202		8.64842	8.73764	8.81399		8.0802	8.17459	8.19935		8.37011	8.08958	8.25109
1	Seq110583_FBgn0002626		13.0636	13.1977	13.1437		12.4866	12.9355	13.22		12.8705	12.251	12.1731		12.2818	12.8303	12.836			12.9403		12.813	12.9464	12.714		12.8646	12.4239	12.3365		11.8578	12.7409	12.982			13.2564		13.1726	13.1726	13.2892		13.1597	13.453	13.3068		13.103	13.044	13.002
2	Seq110583_FBgn0002626		13.2601	13.0636	13.3538		12.1299	12.8642	12.4325		12.6921	12.4202	12.1833		12.2298	12.653	12.7183			12.813		12.7847	12.9753	12.6972		12.624	11.9919	12.0536		11.9139	12.6497	13.0544			13.3117		13.3214	13.2564	13.1653		13.2746	13.3544	13.3678		13.1885	13.1469	13.1109
3	Seq110583_FBgn0002626		12.9911	13.1437	13.4064		12.9734	12.9789	13.1134		13	12.2212	12.4866		12.5029	12.5364	12.8173			13.044		12.8589	13.0024	12.6669		12.7257	12.3535	12.5279		12.2889	12.675	13.0686			13.2892		13.1973	13.2616	13.2084		13.1925	13.427	13.3315		13.1528	13.1335	13.1399
1	Seq110616_FBgn0051089		7.06295	7.07503	7.19394		7.39732	7.07771	6.99718		6.85902	7.0598	6.83289		6.86419	6.7955	6.89077			7.26115		7.13545	7.15245	7.13545		7.30743	7.15448	7.09628		6.93074	6.93467	7.05166			7.5739		7.49452	6.95264	6.98868		7.25676	8.36996	7.21075		7.03159	7.06106	6.95575
2	Seq110616_FBgn0051089		7.11287	7.24911	7.31553		7.47978	7.16574	7.05393		6.87088	7.11634	7.01449		6.86419	6.85902	6.93762			7.1918		7.16256	7.10364	7.1918		7.30743	7.19048	7.04731		6.98565	6.97116	7.10364			7.64842		7.50038	7.00974	7.05528		7.29033	8.31847	7.22239		7.05998	7.1334	7.09029
3	Seq110616_FBgn0051089		7.07236	7.15608	7.45772		7.53592	7.36741	7.19311		6.96675	7.08746	6.91787		6.95128	6.93566	6.97728			7.27829		7.22497	7.19443	7.1918		7.43296	7.22689	7.21981		7.05166	7.06788	7.17858			7.64842		7.66534	7.05709	7.03195		7.37156	8.41193	7.16892		7.11617	7.20033	7.06717
1	Seq110636_FBgn0037548		8.42347	7.20701	7.64265		7.04439	7.19804	7.01681		7.10591	7.04439	7.02422		8.84993	8.6518	8.56161			8.76111		7.26554	7.42291	7.10957		8.56859	8.37764	8.63566		8.35329	8.6489	8.24476			9.46761		7.44128	7.21075	7.16591		6.89401	6.91648	8.29523		8.59842	8.73403	7.06717
2	Seq110636_FBgn0037548		8.83999	8.70722	9.23601		8.02468	7.91189	7.94154		8.25345	7.15819	8.14763		8.29002	7.52715	8.46386			8.72996		7.65583	7.21658	7.42599		8.60992	7.94486	8.4787		8.88976	8.67502	8.39561			9.42682		8.10416	7.41476	7.38082		8.20587	8.08958	6.82655		8.33985	8.5157	8.453
3	Seq110636_FBgn0037548		8.93529	8.65747	9.12971		7.95613	8.14317	7.87139		8.44812	8.17929	8.2499		7.92679	8.37014	8.45704			8.78202		8.02754	8.09381	7.65392		8.48422	8.54587	8.6262		8.72667	8.63469	8.40769			9.46761		8.20604	8.05673	8.22304		8.19918	8.1179	8.27845		8.32867	8.41066	8.40684
1	Seq110681_FBgn0032147		8.23562	8.38658	8.45704		7.97106	7.98062	7.82177		7.6987	7.97871	8.06609		7.81832	7.88976	7.93172			8.13254		8.261	8.12412	8.315		8.05564	7.98831	7.98887		8.07182	8.108	8.17043			8.40798		8.09381	8.16507	8.15431		8.30545	7.16591	8.24888		8.00562	8.23872	7.84674
2	Seq110681_FBgn0032147		8.3443	8.57033	8.57538		7.84601	7.71711	8.06047		6.95128	8.03365	8.07815		7.81832	7.78327	7.85565			7.67337		8.05275	8.18488	8.28216		8.03892	8.1375	8.14432		7.89441	8.07075	8.26115			8.3814		8.40684	8.30895	8.40642		8.21578	8.00712	8.16239		8.18206	8.2	8.09452
3	Seq110681_FBgn0032147		7.51373	8.2854	8.74231		8.1626	8.21937	8.04621		8.07548	7.98703	8.01959		7.90087	7.56605	7.63269			8.25314		8.03342	8.10189	8.03159		7.92085	7.92639	8.09944		8.01588	8.04803	8.24476			8.36763		8.26053	8.19918	8.31349		8.2533	7.07539	8.12412		8.17526	8.15516	8.01681
1	Seq110744_FBgn0016694		9.44018	9.05607	9.40461		9.49302	9.54158	9.34688		9.39232	9.02399	9.45361		9.47278	9.42539	9.09606			9.45025		9.51274	9.67372	9.74635		9.56262	9.75722	9.69482		9.7211	9.89699	9.61066			9.48018		9.48018	9.58082	9.85133		9.77588	9.74696	9.96309		9.70321	9.89345	9.69256
2	Seq110744_FBgn0016694		9.47725	9.142	9.41539		9.49885	9.69043	9.38856		9.65583	9.27224	8.86882		9.52911	9.2011	9.52274			9.52591		9.50786	9.67372	9.58434		9.27721	9.76951	9.63844		9.69151	9.67172	9.73228			9.39832		9.51235	9.63257	9.74612		9.70586	9.84612	10.0315		9.99878	9.85528	9.65201
3	Seq110744_FBgn0016694		9.64633	8.97489	9.26033		9.59697	9.71782	9.30188		9.50532	9.20477	8.85071		9.04883	8.99953	9.06766			9.48368		9.59966	9.68942	9.54946		9.39382	9.72781	9.69482		9.70194	9.79966	9.6465			9.54239		9.53502	9.7179	9.69442		9.76553	9.80671	10.1133		9.98052	9.86202	9.68732
1	Seq110746_FBgn0010548		11.379	10.6987	11.5346		11.9128	11.8578	11.0778		12.4202	12.8173	12.7246		11.4908	11.1988	11.2966			11.3847		11.5912	12.1508	11.7328		11.3792	11.357	11.2932		11.3942	11.9623	11.5333			11.4267		12.0874	12.3294	11.9466		12.0937	12.1031	12.162		12.0204	11.859	12.0363
2	Seq110746_FBgn0010548		11.1067	10.6781	11.4104		11.8275	11.5196	11.188		12.4866	12.7818	12.528		11.9228	11.2859	11.4417			11.4379		11.5556	12.1544	11.564		11.4598	11.6445	11.4541		11.4541	11.9364	11.5447			11.4992		12.0363	12.0661	11.9415		12.0605	12.0447	12.2322		12.0526	11.8369	12.0204
3	Seq110746_FBgn0010548		11.023	10.6311	11.3698		11.5877	11.5318	10.9049		12.5364	12.7183	12.1924		11.9524	11.1962	11.5503			11.5046		11.5743	12.168	11.5912		11.5402	11.5523	11.5192		11.224	11.2402	11.5769			11.4385		12.0605	11.987	11.7973		12.0117	12.1333	12.3163		12.0321	11.8151	12.115
1	Seq110759_FBgn0002921		11.1268	11.2101	10.5669		11.1728	11.0125	11.4063		11.1962	11.2918	11.0854		11.1921	11.4104	11.2184			11.2541		11.3272	11.1294	11.3489		11.2932	11.336	10.9694		11.0631	10.9565	10.9694			10.9249		11.7988	11.7405	11.5887		11.1296	11.2892	11.3343		11.3398	11.1733	10.857
2	Seq110759_FBgn0002921		11.0823	11.3501	10.6344		11.2271	11.1764	11.4886		11.4296	11.3751	11.3169		11.2131	11.4204	11.1988			11.326		11.3302	11.0367	11.1817		11.1798	11.2472	10.9829		11.0593	10.9623	10.8023			10.9566		11.8046	11.7874	11.4898		11.132	11.3501	11.2844		11.2128	11.132	10.9438
3	Seq110759_FBgn0002921		11.1369	11.3559	10.6244		11.2476	11.188	11.5766		11.379	11.4104	11.2684		11.2966	11.4251	11.2228			11.1467		11.5685	11.0593	11.0172		11.2353	11.3221	11.0109		11.0172	10.9533	10.7149			10.9854		11.7734	11.7312	11.4687		11.0872	11.3243	11.2861		11.2493	11.1035	10.8422
1	Seq110759_FBgn0034732		10.5954	10.9374	10.5842		10.7554	10.7512	10.8989		10.9166	10.7749	10.9166		10.8693	10.7709	10.8418			10.7451		10.9735	10.4414	10.7104		10.9565	10.8389	10.7979		10.6847	10.5844	10.4012			10.6029		11.012	10.9362	10.8333		10.8924	10.829	10.8647		10.9075	10.8389	10.763
2	Seq110759_FBgn0034732		10.6956	11.1095	10.837		10.8693	10.8022	11.0937		10.9017	10.8989	11.0741		10.8	10.8464	10.9136			10.8264		10.9206	10.5736	10.8317		10.7757	11.048	10.9146		10.6892	10.605	10.4859			10.606		11.0492	10.8889	10.829		10.7025	10.7193	10.723		10.7983	10.7877	10.8054
3	Seq110759_FBgn0034732		10.3744	11.1444	10.694		10.8464	10.7764	10.9786		10.9769	10.7709	10.956		10.6603	10.7198	11.0004			10.9063		10.7846	10.5903	10.9369		10.791	10.8859	10.8859		10.5196	10.5623	10.393			10.6344		11.1539	10.9663	10.9486		10.7257	10.762	10.7905		10.8166	10.7193	10.599
1	Seq110759_FBgn0040037		11.1664	11.2131	11.2626		10.8522	11.1016	11.0261		11.1459	11.1618	11.1459		11.4368	11.1789	11.2476			11.2472		11.3585	11.024	11.4097		11.2402	11.2402	11.2621		10.9658	10.8093	10.8023			11.1448		11.5307	11.3733	11.3596		11.3885	11.2962	11.3922		11.3457	11.2097	11.2371
2	Seq110759_FBgn0040037		11.4929	11.4296	11.2699		10.9962	11.2404	11.2404		11.3078	11.2492	11.2746		11.4973	11.1369	11.2987			11.3113		11.3647	11.0267	11.3877		11.3647	11.2765	11.3221		10.8769	11.0267	10.8919			11.1554		11.4898	11.3564	11.2709		11.321	11.2357	11.3474		11.3343	11.1819	11.2097
3	Seq110759_FBgn0040037		11.3751	11.2577	11.2918		10.9924	11.216	11.061		11.0429	11.0011	11.2918		11.3121	11.1677	11.0989			11.2826		11.2968	11.0966	11.3959		11.1599	11.0837	10.9291		10.8264	10.8498	10.9173			11.2033		11.4785	11.3697	11.3072		11.2892	11.3308	11.4465		11.3525	11.0238	11.1106
1	Seq110798_FBgn0260960		10.4903	10.1704	10.2854		10.0131	10.2063	10.3761		10.1538	9.68256	9.45943		9.92975	10.2569	10.1287			10.4922		10.4356	10.1871	10.3204		9.89805	10.1944	10.0559		10.1328	10.019	10.1485			10.6679		10.5548	10.0692	10.1708		9.67455	10.3873	10.1549		10.2133	10.2487	10.0241
2	Seq110798_FBgn0260960		10.4059	10.1323	10.2507		9.9927	10.2472	10.3744		10.1227	9.5143	9.52911		9.60671	10.2613	10.2336			10.4369		10.3681	10.3013	10.1245		9.93261	10.4076	10.0716		10.1485	9.99058	10.0583			10.6085		10.4472	10.1938	10.1104		9.62741	10.394	10.332		10.1451	10.1736	10.1614
3	Seq110798_FBgn0260960		10.4794	10.7794	10.6093		10.6972	10.6392	10.7446		10.281	10.3996	9.60764		9.07748	10.3289	10.3233			10.5161		10.4821	10.2302	10.3013		9.77736	10.4005	10.1021		10.156	10.0262	10.1353			10.5923		10.7212	10.2633	10.1372		9.66758	10.5515	10.2621		10.1856	10.2529	10.078
1	Seq110823_FBgn0043470		10.6781	10.709	10.8194		11.0504	10.9374	10.9202		11.5533	11.1988	11.379		11.7149	12.4381	12.5784			11.6297		11.5231	11.7294	11.2034		12.3861	12.1098	12.4519		12.0948	12.235	12.5918			10.9923		11.4411	11.3922	11.5614		12.9836	12.828	12.9681		12.7744	12.828	12.9293
2	Seq110823_FBgn0043470		11.0728	10.7198	10.6713		10.9055	10.7125	10.4193		11.3428	10.9981	10.69		12.5941	12.4927	12.481			11.604		11.4647	11.8756	11.3056		12.7257	12.5726	12.5859		12.466	12.2615	12.5784			11.0965		11.5102	11.4385	11.6127		13.0534	12.9183	13.0534		12.7685	12.8529	13.058
3	Seq110823_FBgn0043470		10.6434	11.0651	10.9234		11.1236	11.1159	10.8777		11.4251	11.0639	11.0793		11.379	12.4101	12.0453			11.6087		11.4309	11.813	11.1084		12.0607	12.3104	12.561		12.1238	12.4519	12.561			10.937		11.4465	11.376	11.6326		13.2892	12.8153	12.9836		12.7363	12.7685	12.8393
1	Seq110830_FBgn0027580		10.2302	10.7327	10.5762		11.1168	11.3588	11.4368		11.2966	11.3045	11.1814		10.825	11.1921	11.4797			10.9217		10.9324	11.2968	11.2686		11.7467	11.8458	11.6658		11.7196	11.8028	11.7685			10.2877		10.9542	11.379	11.4236		11.9985	11.8046	12.0447		11.7443	11.7502	11.8523
2	Seq110830_FBgn0027580		10.3104	10.8733	10.7312		11.1584	11.3685	11.5091		11.353	11.2892	11.2271		11.4999	11.2715	11.5665			10.9146		11.024	11.3975	11.2541		11.7685	11.8521	11.6627		11.7581	11.8061	11.8108			10.2499		10.9604	11.3167	11.4081		12.0302	11.8331	12.0363		11.7382	11.7679	11.9187
3	Seq110830_FBgn0027580		10.3259	10.8464	10.5416		11.1764	11.3751	11.379		11.1236	11.2626	11.0037		11.3033	11.2322	11.2828			10.7149		10.7846	11.4007	11.2852		11.5059	11.7629	11.5795		11.5333	11.6139	11.6743			10.2024		11.0698	11.4003	11.4533		12.2512	11.8291	12.05		11.7679	11.77	11.8233
1	Seq110861_FBgn0027932		10.042	10.1971	9.9525		11.3224	11.2116	11.6323		11.0089	11.3698	11.5423		10.9337	11.1402	10.7963			10.3471		11.835	10.9694	11.7931		10.8187	11.2316	10.7136		10.4832	10.6214	10.6689			9.95454		11.8124	11.6973	11.5218		10.7175	11.3474	11.0761		10.8356	10.695	10.562
2	Seq110861_FBgn0027932		10.1866	10.1946	9.89242		11.2377	11.0741	11.5196		11.0089	11.2859	11.2047		10.6662	10.4903	10.4533			10.2901		11.7517	10.9747	11.8006		10.5678	11.1817	10.5491		10.7701	10.1769	10.6396			9.99029		11.9245	11.6274	11.4354		10.7415	11.3556	11.1143		10.8975	10.6778	10.4739
3	Seq110861_FBgn0027932		10.1506	10.1375	10.043		11.4535	11.2184	11.6688		11.0504	11.2073	10.9599		10.9115	11.0335	10.7363			10.3586		11.6445	11	11.5402		10.605	10.9694	10.4944		10.5305	10.6263	10.6586			10.0296		11.7353	11.6075	11.3823		10.8661	11.4533	11.2286		10.9355	10.7679	10.588
1	Seq110863_FBgn0027610		11.4296	10.0876	11.1402		11.2828	11.0682	11.3045		11.1307	11.0741	11.216		11.7805	11.3022	11.0221			11.0652		10.8802	10.8769	10.8859		10.6633	11.1342	11.0918		11.5886	11.543	11.4598			11.0579		11.1695	10.8841	11.1695		11.5198	11.5614	11.7382		11.8151	11.8702	11.6953
2	Seq110863_FBgn0027610		11.1496	10.2706	10.8941		11.0182	10.884	10.4806		10.2129	10.4687	8.76805		11.061	11.253	10.825			10.9844		10.7533	10.947	10.5452		10.9494	10.8255	10.8093		10.3886	11.0335	11.3599			11.2603		11.0173	11.1171	11.2015		11.516	11.4785	11.8331		11.8124	11.905	11.6217
3	Seq110863_FBgn0027610		11.293	10.3825	10.9374		11.061	11.0544	10.4687		10.1331	10.4616	11.0975		10.7639	11.2012	11.1584			10.9747		10.6269	10.9291	10.3033		10.888	11	10.7804		11.1986	10.75	11.371			11.1035		11.0761	11.1143	11.224		11.4992	11.5307	11.6597		11.7796	11.8681	11.7103
1	Seq110863_FBgn0033248		11.1584	11.0937	10.8464		10.9126	10.9115	11.2012		10.9981	10.8563	10.7522		11.7731	11.3952	11.4128			11.0837		10.4076	10.8245	10.6881		11.1342	11.2213	11.0198		11.6207	11.5593	11.3459			10.7919		10.7611	10.7279	11.1882		11.7202	11.7074	11.6497		11.7584	11.9398	11.77
2	Seq110863_FBgn0033248		10.7729	11.1444	10.7639		11.0639	10.8629	11.0011		10.884	10.9747	10.9962		11.0763	11.1496	11.3834			11.1342		10.7273	10.9722	10.7517		10.9694	11.1852	11.0551		11.5769	11.4958	11.4453			10.8841		10.7477	10.9293	11.0952		11.6921	11.7034	11.6937		11.8091	11.9911	11.6777
3	Seq110863_FBgn0033248		10.884	11.2047	10.7943		11.0568	10.9265	10.9404		11.0125	11.2778	10.8941		10.7461	11.1236	11.2875			10.9556		10.5036	10.9217	10.4012		10.5407	11.0156	10.9123		11.4647	11.3187	11.336			10.8582		10.6403	10.7564	11.2097		11.6647	11.6973	11.7405		11.8856	11.8433	11.7312
1	Seq110878_FBgn0014010		12.4927	12.5784	12.452		12.2703	12.2212	12.4236		12.2257	12.1576	12.4671		12.4125	12.0815	12.0815			12.3202		12.3134	12.0653	12.4741		11.9413	12.1442	12.0029		11.932	11.7721	11.8578			12.3347		12.4199	12.4051	12.2861		11.9849	12.2093	12.2652		11.9849	11.9564	11.8561
2	Seq110878_FBgn0014010		12.5719	12.6064	12.4125		12.3646	12.3935	12.6187		12.3733	12.3218	12.5364		12.0508	12.0369	12.0369			12.3783		12.3263	12.0607	12.5407		11.9187	12.0478	11.9085		11.8234	11.8578	11.8645			12.2967		12.4498	12.4156	12.3294		12.0245	12.2322	12.1535		11.827	12.0019	11.9012
3	Seq110878_FBgn0014010		12.7004	12.7556	12.5319		12.3444	12.4325	12.6713		12.5456	12.4125	12.4202		12.1987	12.0937	12.0303			12.3134		12.3052	12.0495	12.4239		11.9683	12.0948	11.8926		11.8306	11.8006	11.8264			12.3213		12.4591	12.3613	12.3009		11.9609	12.2144	12.2043		11.93	11.9526	11.8004
1	Seq110895_FBgn0028540		10.2267	10.2324	9.89545		9.57869	9.33855	9.51504		9.89948	9.90989	10.1264		10.0331	9.54609	9.73478			10.3913		9.83162	9.89699	9.76332		9.56865	9.8933	9.48247		9.16926	9.37228	9.89037			10.6739		10.2561	10.2133	10.3108		9.82718	9.79831	9.77517		9.60597	9.58082	9.50011
2	Seq110895_FBgn0028540		10.2952	10.5881	10.1202		9.90426	9.5996	10.1323		10.1604	10.2841	10.0638		10.1331	9.66696	9.63979			10.2515		9.78605	9.80854	9.71367		9.45779	9.84392	9.40613		9.03819	9.35506	9.86078			10.588		10.1708	10.1541	10.3519		9.7179	9.61268	9.75366		9.62668	9.64668	9.58082
3	Seq110895_FBgn0028540		10.1355	10.2669	9.86754		9.55155	9.42539	8.87549		9.7894	9.89242	9.78006		9.41539	9.0806	9.38856			10.3272		9.75883	9.88854	9.58984		9.45025	9.60041	9.16281		8.77852	8.94447	9.85237			10.5768		10.1177	10.078	10.0899		9.80483	9.77099	9.77802		9.76774	9.59818	9.45656
1	Seq110924_FBgn0025885		9.5497	9.71996	9.51742		8.37141	8.26053	8.74147		8.3645	8.18611	8.44777		8.94386	8.81512	8.69726			9.47769		8.89865	8.64169	9.15634		8.94915	8.6125	8.97001		9.16926	9.30682	9.0325			10.3086		8.86191	8.95865	8.70851		8.61802	8.60758	8.60684		9.14466	9.28617	9.07486
2	Seq110924_FBgn0025885		9.35902	9.70087	9.36705		8.35682	8.40283	8.64701		8.42504	8.16658	8.3846		8.60208	8.87498	8.75753			9.4149		8.92293	8.45629	9.11478		8.96819	8.62364	9.02144		9.27372	9.2891	8.95923			10.3912		8.7236	8.92273	8.72247		8.57806	8.53073	8.53942		9.08037	9.2533	9.13716
3	Seq110924_FBgn0025885		9.62182	9.77835	9.54673		8.39268	8.3443	8.69262		8.3443	8.23342	8.44087		8.60208	8.98062	8.72962			9.44543		8.87119	8.4486	9.30172		8.94915	8.64938	9.06519		9.22078	9.28178	9.01495			10.2752		8.88925	8.91628	8.78964		8.68112	8.60499	8.68182		9.14194	9.27255	9.09152
1	Seq110926_FBgn0038197		8.97011	9.02468	8.61241		8.70793	8.69842	8.75322		8.60285	8.67654	8.77479		9.43732	9.04462	8.97489			9.45334		8.74853	9.10757	8.76686		9.26288	9.26444	9.22078		9.22078	9.24206	8.94603			9.3519		9.10451	8.87785	8.75845		8.95226	8.95352	8.97862		8.59842	8.97957	9.09152
2	Seq110926_FBgn0038197		8.90238	9.13293	8.64506		8.92901	8.74959	8.79198		8.51849	8.73104	8.90463		8.70865	8.94654	9.02237			9.38241		8.71927	9.1292	8.76686		9.34237	9.28178	9.18917		9.19229	9.32426	9.06591			9.43212		8.89875	8.99114	8.92511		8.88427	8.63445	8.85237		8.60955	8.76399	8.87437
3	Seq110926_FBgn0038197		8.71324	9.09265	8.73231		8.67654	8.83131	8.75572		8.66962	8.72764	8.83052		8.57696	9.11005	9.07436			9.5021		8.74506	9.12102	8.6569		9.28787	9.30172	9.23122		9.26811	9.27006	8.99181			9.46168		9.18982	8.86728	8.92273		9.06322	8.80133	9.22786		8.54226	8.82697	8.91019
1	Seq110928_FBgn0016926		11.3078	11.2073	10.9758		11.0017	11.1402	11.0202		10.4402	10.8864	11.0004		11.2793	10.8418	10.9711			11.4512		12.0413	12.1042	12.5726		11.4097	10.9146	11.336		10.9928	11.1986	11.3647			11.8681		12.465	12.311	12.3765		11.9954	11.7766	12.0264		11.6217	11.5999	11.7133
2	Seq110928_FBgn0016926		11.3634	11.0487	10.354		10.2267	9.69726	10.7729		9.28164	10.7477	10.106		11.2322	11.1444	10.7225			11.5859		11.983	12.1238	12.3861		11.6508	11.4379	11.2794		11.3425	11.5697	11.5912			11.905		12.5555	12.4591	12.4156		11.7353	11.6707	11.5588		11.0173	11.2015	11.7353
3	Seq110928_FBgn0016926		11.0037	10.6581	10.9841		10.8418	10.9136	10.6795		10.7567	10.7585	10.3152		10.4479	10.7639	10.8898			11.5333		11.9413	12.0948	12.4864		11.326	10.8218	11.3024		11.0267	10.3997	11.5304			11.8151		12.2718	12.148	11.9082		11.8702	11.77	12.0167		11.6541	11.5102	11.6893
1	Seq110934_FBgn0039471		6.88009	10.7501	10.2411		6.86831	10.6392	6.86419		6.87088	7.67243	11.3685		7.48214	7.40868	9.11396			9.38241		7.67337	9.82082	10.8498		7.19574	7.61422	8.6936		9.528	7.11409	8.82761			10.7158		7.08958	8.60758	10.2464		6.89401	6.95109	7.20163		10.9714	6.79961	6.88264
2	Seq110934_FBgn0039471		9.69581	9.22782	10.0652		9.39536	9.04621	9.15165		9.41891	9.27787	9.07157		9.26961	10.3259	10.1856			9.96319		9.76653	9.92649	9.36996		10.5505	10.1439	10.3096		10.2112	10.0124	9.31877			10.8214		10.2378	10.2402	10.0371		10.2193	10.2511	10.6721		11.1485	10.5819	10.3071
3	Seq110934_FBgn0039471		9.78463	9.51652	10.1315		9.43584	9.15313	9.25719		9.56534	9.23601	8.68927		9.19311	10.3801	10.2024			9.98916		9.63408	9.86718	9.07771		10.4392	10.2837	10.414		10.2393	9.70862	9.35609			10.8377		10.321	10.2487	10.0431		10.1669	10.3279	10.4988		11.0388	10.5671	10.3701
1	Seq110938_FBgn0036821		13.1672	13.1134	12.9157		13.02	12.9301	13.0094		13.4916	13.5914	13.5476		13.333	12.9301	13.4868			13.1354		12.9523	12.209	12.7226		12.2022	12.6326	12.046		11.9238	11.7467	11.9549			12.8466		13.0157	12.7363	12.573		12.1878	12.6602	12.7455		12.1878	11.7832	11.8738
2	Seq110938_FBgn0036821		13.148	13.4794	12.9839		13.2359	13.0636	12.8374		13.5993	13.1134	13.6788		13.4176	13.1069	13.5307			13.1205		12.9945	12.3783	12.6564		12.0321	12.7288	11.9866		12.0256	11.8234	12.0256			12.8786		12.8913	12.6224	12.3991		12.14	12.6293	12.6878		12.0526	11.6707	11.93
3	Seq110938_FBgn0036821		13.0685	13.0685	13.0274		12.8389	13.1734	12.7183		13.5093	13.0591	13.4523		13.0685	12.8761	13.1264			13.051		12.5407	12.2981	12.7663		12.0201	12.5918	11.8793		11.8434	11.5304	11.8949			12.7327		12.8579	12.6453	12.3944		12.0204	12.5289	12.5861		12.0605	11.6656	11.7455
1	Seq110957_FBgn0000042		13.2075	13.227	13		13.6898	13.3954	13.6674		13.0367	12.9524	13.298		13.3127	13.3214	13.22			12.9786		13.7406	13.0607	13.9241		13.2024	13.6401	13.2737		13.2847	13.2847	13.148			13.2261		13.7972	13.5918	13.5711		13.09	13.0157	12.5061		13.1973	13.3068	13.2973
2	Seq110957_FBgn0000042		13.1734	12.8884	12.9911		13.5802	13.4176	13.5914		12.7246	12.9218	13.0056		13.1672	12.9612	13.0466			12.9673		13.7306	13.1065	13.8442		12.8828	13.4532	13.262		13.4246	13.4633	13.0967			13.1905		13.7362	13.6136	13.7531		13.0744	13.0215	12.5931		13.1726	13.3448	13.3117
3	Seq110957_FBgn0000042		13.0527	13.2601	12.9037		13.7619	13.6788	13.5655		12.7919	13.227	13.1201		13.148	13.298	13.3214			13.033		13.6787	13.1205	13.7406		13.4101	13.8711	13.3168		13.4532	13.3937	13.1546			13.2516		13.8871	13.7794	13.724		13.3982	13.1234	12.9056		13.1685	13.2892	13.2564
1	Seq110975_FBgn0039160		8.44812	8.67125	8.78953		8.57412	8.64686	8.92778		8.78981	8.57317	8.63466		8.79901	8.54866	8.98738			9.02569		9.06788	8.99925	8.63795		8.93723	9.16499	8.82146		8.43602	8.87365	9.10031			9.20049		8.99303	9.11738	9.38773		8.7761	8.59395	8.78572		8.47032	8.71149	8.80025
2	Seq110975_FBgn0039160		8.65747	8.85253	8.28925		8.78953	8.75405	9.10678		9.11114	8.63617	8.71281		8.73146	8.46896	8.88239			8.98906		8.91707	8.93241	8.62303		9.03498	9.14049	9.02763		8.63566	8.89764	8.97432			9.34777		8.85081	8.91249	9.19484		9.12516	8.8857	8.92303		8.69928	8.70194	8.88122
3	Seq110975_FBgn0039160		8.32867	8.69928	8.66118		8.51175	8.77328	8.71167		8.55906	8.54609	8.67021		7.96675	8.42417	8.79631			8.93762		9.16281	9.01011	8.38298		9.01885	8.86563	8.59718		8.58145	8.5768	8.99181			9.18007		8.82697	9.08835	9.19238		8.80025	8.64842	8.92916		8.57403	8.75733	8.89754
1	Seq110995_FBgn0036992		7.50051	7.49785	7.90739		7.70851	7.63844	7.53463		8.38478	8.27671	8.42731		8.64596	8.34059	8.50051			7.74775		7.67995	8.06322	8.00862		8.77072	8.72951	8.57894		8.72667	8.44626	8.5157			7.90509		7.5744	7.99737	7.59842		8.96212	9.0015	8.69558		8.62693	8.42178	8.36574
2	Seq110995_FBgn0036992		7.49052	7.55299	7.86005		7.70851	7.68767	7.5937		8.44812	8.42661	8.43532		8.12455	8.37866	8.52585			7.74775		7.6313	8.09381	7.97193		8.70229	8.68323	8.59495		8.79398	8.52055	8.4519			7.87897		7.53605	8.14057	7.6388		9.07931	9.08144	8.8557		8.58358	8.42962	8.43407
3	Seq110995_FBgn0036992		7.49052	7.48247	7.80601		7.66593	7.69784	7.5937		8.37359	8.39375	8.33874		8.03365	8.25385	8.56827			7.76022		7.64578	8.04785	7.94095		8.62583	8.70713	8.50885		8.76421	8.50197	8.542			7.91847		7.61667	8.10014	7.62522		9.02163	9.11201	8.88224		8.56834	8.43407	8.35579
1	Seq111065_FBgn0023216		7.96554	7.95031	7.90739		7.79442	7.75767	7.92531		7.97274	8.17264	7.74371		7.92679	7.67743	7.73866			7.91269		8.03342	7.9433	7.97957		8.15212	8.0268	8.02237		7.90529	7.92303	8.06304			8.01681		8.16122	8.10014	8.14262		8.10329	8.16256	8.10957		7.96309	7.89805	7.63324
2	Seq111065_FBgn0023216		7.88519	8.00843	7.99341		7.8981	7.84444	7.81698		8.00773	8.0737	8.18611		7.73753	7.63057	7.70822			7.90167		7.98831	7.97001	7.95575		8.05564	8.06537	8.10434		7.88631	8.03342	8.09873			8.00637		8.25519	8.15431	8.14907		8.00094	8.12412	8.21448		7.98223	7.93782	7.92442
3	Seq111065_FBgn0023216		7.87242	7.95952	7.96747		7.88671	7.82284	7.84523		8.02998	8.02606	8.11829		7.8481	7.69116	7.68767			7.91269		8.01495	7.93074	7.96193		8.06896	8.09979	8.0268		7.9433	7.97613	8.05239			7.99737		8.23202	8.1918	8.08233		8.01755	8.13972	8.18752		8.07253	7.91049	7.88448
1	Seq111077_FBgn0036691		7.41363	7.68124	7.71711		7.51898	7.58277	7.5597		7.45909	7.53203	7.53592		7.49452	7.38838	7.34504			7.56224		7.64578	7.67172	7.66486		7.80155	7.81762	7.8718		7.68182	7.68883	7.6965			7.64073		7.60782	7.54226	7.51937		7.75978	7.63081	7.65678		7.49372	7.51202	7.56834
2	Seq111077_FBgn0036691		7.49052	7.71339	7.73132		7.54303	7.57302	7.68883		7.49018	7.45327	7.59681		7.31515	7.37141	7.30606			7.52199		7.60585	7.61029	7.60536		7.81975	7.79073	7.8718		7.69	7.69674	7.70483			7.63227		7.58546	7.53242	7.54972		7.7069	7.63081	7.64674		7.49372	7.52199	7.54303
3	Seq111077_FBgn0036691		7.51373	7.73697	7.73132		7.56605	7.46795	7.49185		7.43532	7.48751	7.50978		7.3873	7.32118	7.32905			7.61275		7.64578	7.62887	7.6776		7.84025	7.8371	7.8718		7.73335	7.69674	7.73787			7.58396		7.63396	7.55919	7.57768		7.73606	7.63081	7.69766		7.49372	7.53579	7.56834
1	Seq111087_FBgn0034110		9.47725	9.90802	9.51742		9.44398	9.1858	9.6512		9.42836	9.49052	9.66311		9.69043	9.42101	9.37323			9.47769		9.53112	9.1639	9.52317		9.19656	9.4149	9.08888		9.1255	9.19114	9.05655			9.7772		9.75461	9.49639	9.49546		8.94251	9.27969	9.02246		9.0968	9.20767	9.07486
2	Seq111087_FBgn0034110		9.77293	10.0161	9.45627		9.46761	9.2566	9.39321		9.49052	9.46318	9.5068		9.39536	9.4786	9.34845			9.33405		9.49065	9.16842	9.48308		9.30515	9.4149	9.15397		9.20098	9.20473	9.04403			9.85445		9.72133	9.46828	9.58082		9.02163	9.29155	8.99699		9.07289	9.21091	9.11877
3	Seq111087_FBgn0034110		9.47725	10.1453	9.23422		9.42101	9.14826	9.20569		9.4308	9.59774	9.39428		8.76929	9.53787	9.37323			9.3156		9.49765	9.06133	9.40514		9.34237	9.44729	9.13989		9.15802	9.24642	9.05781			9.94486		9.81949	9.52683	9.52683		9.10591	9.33561	9.01783		9.08516	9.17626	9.11877
1	Seq112696_FBgn0003721		11.7117	10.2636	11.2763		11.0663	10.9348	10.8176		11.2271	10.4722	10.4962		12.0913	11.1728	11.2699			12.4239		12.3535	12.3202	11.3248		11.2277	11.3489	11.8264		12.7359	11.7093	12.8517			12.4365		12.4365	12.3797	12.0605		12.3391	12.5982	12.6053		13.1469	13.1973	13.1885
2	Seq112696_FBgn0003721		11.7698	10.5168	11.379		11.3078	10.956	10.8464		11.4693	10.7125	10.4509		11.7497	11.9849	11.3751			12.4519		12.3438	12.3365	11.2794		11.4309	11.2158	11.9623		12.624	12.0689	12.8047			12.4199		12.3676	12.2967	11.987		12.311	12.6053	12.3554		12.997	13.118	13.1726
3	Seq112696_FBgn0003721		11.7211	10.5108	11.3368		11.3385	10.9962	11.4116		11.2131	10.6864	10.6031		11.5877	10.9451	11.2404			12.5001		12.3104	12.3052	11.2186		11.2068	10.8317	11.5523		12.4086	12.0495	12.714			12.3797		12.2967	12.162	11.9564		12.1836	12.4846	12.3733		13.044	13.1528	13.1925
1	Seq112753_FBgn0036762		11.392	11.3241	11.4104		11.3834	11.4296	11.8514		11.8565	11.7991	11.9603		12.0741	12.1164	12.0961			11.3155		11.1396	11.7062	11.178		12.1278	12.1194	12.214		12.2772	11.4994	12.1624			11.4898		11.8331	11.9526	11.6707		12.2773	12.476	12.476		12.492	12.428	12.3213
2	Seq112753_FBgn0036762		11.2404	11.0961	11.216		11.1067	10.9055	10.9166		11.649	11.605	11.9988		12.1004	11.649	11.8733			11.354		11.564	11.7401	11.6781		11.8264	11.7858	12.0989		11.9774	11.6062	12.1442			11.5307		12.0418	12.1737	12.2814		12.0363	12.2395	12.0692		12.4051	12.4199	12.3991
3	Seq112753_FBgn0036762		11.4104	10.7665	11.3121		11.2746	11.3834	10.9304		11.9024	11.5707	11.9128		12.2157	11.9764	12.0913			11.4007		11.1368	11.7629	11.6445		11.9774	11.9757	12.1406		12.1967	11.2994	12.214			11.464		12.0283	11.6541	11.7766		12.1914	12.3247	12.2967		12.3894	12.3797	12.4199
1	Seq112755_FBgn0264270		11.9457	11.7268	11.5707		10.6207	10.7682	10.9711		10.8176	10.5032	10.7682		10.4123	10.2867	10.074			11.2316		10.8993	10.6076	10.6501		10.2531	10.019	10.5736		10.4344	9.44819	10.603			11.7285		11.582	11.2385	11.1554		10.6054	10.7158	10.829		10.6309	10.6631	10.6465
2	Seq112755_FBgn0264270		11.7731	11.7607	11.5139		10.6153	10.7033	10.9971		10.8278	10.5539	10.7881		9.94477	10.0976	10.1188			11.1934		10.8534	10.612	10.6251		10.3463	9.98527	10.5085		10.3803	9.38601	10.592			11.7202		11.5251	11.2603	11.1375		10.588	10.6825	10.767		10.5601	10.6447	10.5111
3	Seq112755_FBgn0264270		11.7991	11.6726	11.5283		10.5881	10.7576	10.7846		10.7749	10.7963	10.6864		9.89242	10.1287	9.57159			11.163		10.7435	10.5491	10.5788		10.1163	9.71184	10.3299		10.1129	9.35506	10.5498			11.7118		11.661	11.2188	10.9871		10.5853	10.6778	10.8431		10.6375	10.6344	10.5836
1	Seq112757_FBgn0034262		7.63118	7.58496	7.70851		7.42906	7.42487	7.19311		7.38478	7.13528	7.47708		7.48214	7.49918	7.32905			7.80413		7.98831	7.87016	7.86666		7.92085	7.84465	8.14432		7.84382	7.86005	7.8009			7.72769		8.04129	7.89563	7.9654		7.89482	7.85964	7.98071		7.90026	7.83289	7.92442
2	Seq112757_FBgn0034262		7.52813	7.12842	7.72565		7.10852	7.42487	7.35682		7.41186	7.50713	7.42522		7.42417	7.32942	7.43185			7.81464		7.99341	7.87016	7.84256		7.87016	7.94915	8.09293		7.78311	7.80392	7.78834			7.74864		7.99133	7.88448	7.99133		7.91906	7.8413	7.91847		7.8859	7.7761	7.85881
3	Seq112757_FBgn0034262		7.58277	7.66118	7.79387		7.51373	7.38406	7.27457		7.37649	7.25699	7.38478		7.35682	7.32942	7.36486			7.79442		7.99868	7.89724	7.8584		7.88387	7.94486	8.05727		7.78964	7.83162	7.88549			7.74864		8.07628	7.91687	7.97212		7.89482	7.8859	7.94759		7.90629	7.79615	7.85881
1	Seq112766_FBgn0003388		12.3168	12.3823	12.1164		10.4741	10.5669	10.6956		11.0386	11.2492	11.3588		10.8118	10.7125	10.6328			11.326		10.0559	10.3187	9.7016		10.5632	10.5678	10.2655		10.5678	10.5219	10.6643			11.9223		10.543	10.0133	10.1341		10.4378	10.7679	10.6344		10.7415	10.8522	10.4412
2	Seq112766_FBgn0003388		12.0163	12.6101	11.9812		10.5305	10.6676	10.9971		11.4128	11.3402	11.5196		10.4576	10.7327	10.6603			11.2601		10.1263	10.3586	9.75305		10.5538	10.6574	10.3187		10.6158	10.5283	10.7104			11.9985		10.5923	10.0364	10.0937		10.5364	10.8267	10.6702		10.7465	10.7825	10.4544
3	Seq112766_FBgn0003388		12.0023	12.4671	11.7953		10.4533	10.6093	10.657		11.088	11.2391	11.2966		10.3645	10.4562	10.3347			11.2158		9.85144	10.2382	9.69151		10.4615	10.5491	10.2876		10.5142	10.4303	10.5239			11.893		10.6141	10.0513	10.1035		10.4141	10.6739	10.5601		10.6739	10.7679	10.1758
1	Seq112767_FBgn0028519		11.7415	11.5239	11.4462		9.82151	10.2099	9.76065		10.8212	10.4459	10.7258		10.2201	10.7749	11.0037			11.3459		10.9358	10.2192	11.0109		11.2968	11.3599	10.4559		10.9482	10.8902	10.9521			11.2528		9.72792	9.66959	10.2713		10.7797	10.7592	10.9527		10.4731	10.6702	10.7877
2	Seq112767_FBgn0028519		11.765	11.5318	11.4331		9.82814	10.293	9.72124		11.1003	10.6881	10.9234		10.1589	10.591	10.9747			11.3906		10.8607	10.235	10.9694		11.3141	11.3647	10.3997		10.9546	10.9173	11			11.2478		9.81949	9.83157	10.1022		10.7339	10.7004	10.9578		10.4095	10.6221	10.7592
3	Seq112767_FBgn0028519		11.8034	11.5533	11.6779		9.86844	10.2411	9.91052		11.1542	10.9151	10.9841		10.0439	10.5727	10.9878			11.3724		10.9045	10.2277	10.9173		11.2994	11.4552	10.5696		11.0139	10.9335	11.0172			11.2817		9.82464	9.79588	10.1422		10.7175	10.7535	10.9233		10.4338	10.6148	10.7965
1	Seq112768_FBgn0026190		7.13656	7.04166	7.18157		8.0921	8.15903	7.92531		7.67772	7.69552	7.83815		9.15102	8.89532	8.57916			7.43962		8.5763	8.41884	8.46257		8.26788	8.16021	8.60128		8.79398	8.68977	8.21852			7.23649		7.97613	8.6394	8.51162		8.36938	8.35226	8.57642		8.57919	8.54612	9.13716
2	Seq112768_FBgn0026190		7.20986	7.07503	7.26209		8.12928	8.224	7.90087		7.64024	7.82549	7.78354		8.85876	8.79901	8.53365			7.47465		8.57969	8.43824	8.50383		8.26788	8.20685	8.6594		8.70943	8.68977	8.26835			7.20685		7.97613	8.62741	8.5157		8.33122	8.32853	8.41306		8.58946	8.56224	9.09152
3	Seq112768_FBgn0026190		7.22721	7.07503	7.20701		8.07948	8.10154	8.00562		7.52845	7.71138	7.74371		8.8647	8.70722	8.60208			7.38024		8.43602	8.44211	8.43602		8.27705	8.224	8.66474		8.78812	8.72155	8.25456			7.22368		8.02015	8.64338	8.52722		8.32493	8.43045	8.54612		8.60955	8.59619	9.12988
1	Seq112768_FBgn0039779		6.84654	6.82867	6.83289		6.82761	6.8392	6.98632		6.98584	6.96434	6.83289		6.96482	6.9542	6.92778			7.1416		7.0761	7.19443	7.15414		7.09311	7.15448	7.15718		7.09381	7.11409	7.14568			6.81335		6.90609	7.04148	7.06752		7.06681	7.02975	7.09029		7.01495	7.0268	7.01421
2	Seq112768_FBgn0039779		6.84654	6.82867	6.83289		6.85383	6.95517	6.96482		6.96675	6.85175	6.83289		6.84967	6.99624	6.92778			7.1416		7.06178	7.16424	7.13545		7.05961	7.13819	7.11409		7.09381	7.15245	7.17858			6.79442		6.96155	7.04148	7.10014		7.05492	7.04294	6.82655		6.97804	6.89482	7.03195
3	Seq112768_FBgn0039779		6.89986	6.82867	6.84967		6.83973	6.93958	6.8371		6.96675	6.84654	6.84967		6.86419	6.9542	6.92085			7.1416		7.05239	7.17526	7.12481		6.98565	7.11409	7.13955		7.08037	7.17858	7.22754			6.79442		6.96155	7.00974	7.08037		7.10783	7.0542	7.05601		7.01495	6.91727	7.05889
1	Seq1129_FBgn0027348		9.82377	10.1667	9.95686		10.7236	10.7461	10.8278		9.84222	10.106	10.0922		10.1823	9.89948	9.92531			9.17443		10.1861	10.768	10.1074		10.2731	10.0443	10.7603		10.1769	10.306	9.58434			9.92367		11.0423	11.4254	10.7025		11.0533	10.4523	10.459		10.7062	10.3231	10.5529
2	Seq1129_FBgn0027348		9.96795	9.9719	9.93701		10.7554	10.692	10.7501		9.71095	10.0331	9.93921		10.2551	10.1195	10.0122			9.29623		10.1964	10.8187	10.1209		10.3837	10.2175	10.9063		10.2816	10.3249	9.71665			9.96077		11.2286	11.428	10.7465		11.1237	10.5645	10.4901		10.8462	10.3634	10.6172
3	Seq1129_FBgn0027348		9.82589	9.948	9.85681		10.6795	10.6881	10.5305		9.77835	10.0557	9.92975		10.1548	9.97489	10.0296			9.1255		10.0595	10.8847	10.0426		10.3818	10.1899	10.8835		10.3043	10.371	9.67172			10.0015		11.1495	11.4328	10.7221		11.1762	10.4864	10.6927		10.776	10.3818	10.5784
1	Seq113252_FBgn0032087		12.0069	11.8552	12.2818		11.832	11.8552	11.504		11.9345	11.9886	11.8695		12.3168	12.1956	11.9764			12.2282		11.7162	11.6508	11.9774		12.009	12.1318	12.0689		12.3309	12.3438	12.0413			9.8805		11.6451	11.6462	11.7584		12.3847	12.2174	12.0264		12.2814	12.2718	12.2911
2	Seq113252_FBgn0032087		12.1517	11.8695	12.2257		11.9603	11.9638	11.2859		11.8863	11.67	11.8552		11.8161	12.2052	11.9916			12.2022		11.8793	11.7093	11.8604		12.1508	12.209	12.1042		12.3365	12.4086	12.168			12.5439		11.7285	11.7133	11.8291		12.6138	12.2652	12.1914		12.3163	12.311	12.3347
3	Seq113252_FBgn0032087		12.2277	11.7117	12.2762		11.9308	11.9603	11.1921		11.9181	11.7805	11.6406		11.7239	12.1004	11.9345			12.1098		11.5944	11.7162	11.8162		12.0989	12.2416	12.1544		12.3861	12.3309	12.1544			12.5289		11.6392	11.619	11.8944		12.5439	12.3613	12.1268		12.2718	12.3294	12.2773
1	Seq113310_FBgn0015583		8.64701	7.46625	8.16407		7.24238	7.26366	7.37141		7.96193	7.49785	7.77753		7.65045	7.32942	7.61532			8.56808		9.69882	8.49492	7.92164		8.13271	7.79961	8.2101		8.08552	7.95458	8.26115			8.05745		7.69558	7.88448	8.19935		8.03746	7.95536	7.56732		8.32643	7.96155	8.18438
2	Seq113310_FBgn0015583		8.71324	7.48247	8.18405		7.29385	7.28963	7.43463		8.01495	7.71138	7.67272		8.30112	7.49918	7.71653			8.69882		9.57529	8.58145	7.94095		8.09381	7.86129	8.09944		7.83941	7.81656	8.24476			8.07628		7.73064	7.90949	8.24935		8.08958	7.99095	7.57793		8.36355	7.98109	8.23458
3	Seq113310_FBgn0015583		8.68241	7.44225	8.15882		7.29385	7.224	7.31741		7.97274	7.50978	8.00796		8.31741	7.48985	7.66711			8.6471		9.61949	8.54638	7.91089		8.22046	7.8859	8.04549		7.50091	7.67995	8.25456			8.06717		7.68136	7.90248	8.18355		8.03122	7.99737	7.7069		8.34459	7.96155	8.21059
1	Seq113385_FBgn0001226		9.73104	9.01193	9.19926		8.11894	8.38046	8.07993		7.87293	7.77917	7.94812		8.53333	9.19065	9.13912			10.4977		9.41257	9.42487	9.70914		9.97145	9.33241	9.74814		10.0683	9.51274	9.50898			10.3818		9.44004	9.64985	9.71379		9.24888	9.15482	9.30485		9.57251	9.69859	9.79588
2	Seq113385_FBgn0001226		9.59432	8.93713	9.20212		8.20294	8.19517	8.0921		7.89026	7.62358	7.85305		8.75029	8.86199	8.90426			10.3984		9.17443	9.59731	9.59258		10.1081	9.42808	9.86398		10.0716	9.38601	9.36443			10.4303		9.32478	9.50144	9.64866		9.44763	8.89754	9.63638		9.52761	9.73832	9.79588
3	Seq113385_FBgn0001226		9.73992	8.99058	9.21755		8.13912	8.59324	8.02283		7.84654	7.57396	8.14083		8.22962	9.00773	8.98062			10.4102		9.03159	9.48704	9.45642		9.70402	9.7203	10.0667		10.1426	9.57529	9.63958			10.4472		9.55804	9.75556	9.64265		9.63892	9.33047	9.41306		9.54471	9.8805	9.95594
1	Seq113397_FBgn0030218		8.78709	8.37359	8.85071		8.55171	8.6333	8.57033		7.96193	8.02121	6.88162		8.0806	7.87958	7.96675			8.6471		8.63263	8.39289	8.69778		8.17808	8.24571	8.43865		8.17326	8.13443	8.62583			8.72372		9.07218	8.09452	8.98641		8.47789	9.55062	8.7009		8.52278	8.56834	8.50343
2	Seq113397_FBgn0030218		8.85162	8.54786	8.91799		8.67654	8.72366	8.78013		8.08569	8.08636	8.50746		7.96675	8.08569	8.26757			8.59495		8.6677	8.37301	8.83415		8.24603	8.31107	8.44501		8.20392	8.32942	8.6703			8.84423		9.15558	8.66344	9.01235		8.49971	9.58734	8.76089		8.54522	8.55484	8.44018
3	Seq113397_FBgn0030218		8.89671	8.90463	8.89204		8.74875	8.75405	8.71711		8.16407	8.13528	8.49735		7.90087	8.14317	8.10547			8.61777		8.68136	8.34252	8.83815		8.2301	8.30682	8.32763		8.28046	8.3814	8.60486			8.81762		9.15262	8.65916	9.01848		8.5233	9.6163	8.76885		8.51162	8.62278	8.50806
1	Seq1134_FBgn0026404		7.72565	7.80843	7.96747		7.94691	8.16595	8.17929		7.90614	8.0598	7.92926		7.90087	7.81218	7.78518			7.96771		8.145	8.18488	8.25786		8.09381	8.44681	8.13271		8.03965	8.08162	7.98033			8.05745		8.50343	8.27333	8.34607		8.07432	8.18537	8.08357		8.04712	7.94369	7.99247
2	Seq1134_FBgn0026404		7.68065	7.84601	8.01727		8.0089	8.21937	8.01402		7.95347	7.61839	8.01959		7.3873	7.75099	7.93172			8.02385		8.17426	8.21205	8.03837		8.10678	8.43532	8.2101		8.03965	8.05637	7.96135			8.07218		8.41799	8.26491	8.24935		8.08958	8.24095	8.16792		8.05673	7.84591	8.03122
3	Seq1134_FBgn0026404		7.56605	7.83579	7.95323		8.03388	8.11005	7.95323		7.98774	7.83131	7.84601		7.60424	7.71224	7.76929			8.03122		8.1073	8.21852	8.08179		8.15212	8.41476	8.18024		8.07182	8.14602	7.93487			8.03874		8.37156	8.25959	8.26991		8.11027	8.18537	8.15583		7.99737	7.92877	8.04439
1	Seq113406_FBgn0005672		8.89671	9.06855	8.98062		8.84601	8.70793	8.8616		8.87498	8.83473	9.0546		9.10678	9.04781	9.04883			8.95846		9.13853	8.91847	9.1292		9.15583	9.1549	9.23952		9.04676	9.1255	9.00946			8.95167		9.30424	9.13477	9.21553		9.02163	9.17026	9.13716		9.0268	9.13819	9.11877
2	Seq113406_FBgn0005672		8.41204	9.09847	8.94654		8.84314	8.72863	8.65821		8.89583	8.86573	9.29634		8.79523	9.05957	9.10678			8.835		9.08037	8.92194	9.08976		9.23122	9.17443	9.23952		9.0182	9.03205	9.05184			9.01309		9.33673	9.20408	9.12188		8.99077	9.21254	9.1039		8.9542	9.03819	9.14194
3	Seq113406_FBgn0005672		8.77616	8.99058	8.96024		8.77011	8.77328	8.82959		8.79901	8.88646	8.90964		8.94386	8.92951	8.78518			8.99812		8.98128	8.95768	9.17659		9.09908	9.0607	9.1236		9.04157	8.90046	8.94603			8.98831		9.35975	9.20701	9.12188		8.90016	9.11643	9.14347		8.98831	9.08923	9.00263
1	Seq113428_FBgn0032482		9.8089	9.34059	9.40691		9.45772	9.58864	9.45361		9.74588	9.2011	9.37468		9.9201	9.3819	9.5068			9.35828		9.94798	9.66628	10.1787		9.62632	9.77808	9.3437		9.62632	9.67172	9.84502			9.69697		10.0377	9.94486	10.073		9.6447	9.78904	10.0513		9.53021	9.78551	9.50277
2	Seq113428_FBgn0032482		9.88582	9.44751	9.52911		9.41186	9.60309	9.29768		9.72124	9.01982	9.73358		9.28867	9.3603	9.31213			9.37228		9.93782	9.72417	10.1725		9.49605	9.74349	9.4691		9.528	9.57226	9.89492			9.71859		10.0447	10.073	10.0993		9.67455	9.76044	10.1159		9.54103	9.77336	9.43824
3	Seq113428_FBgn0032482		9.9525	9.86663	9.49302		9.49885	9.60718	9.64896		9.7936	9.11721	10.0161		9.13838	9.60979	9.41653			9.30119		9.92714	9.65177	10.2316		9.72894	9.69151	9.43588		9.59892	9.52591	9.88346			9.69697		10.0364	9.89269	10.0524		9.67455	9.89173	10.0377		9.58283	9.79669	9.41222
1	Seq113440_FBgn0259174		10.9786	11.3449	11.1108		11.2966	11.3428	11.6758		11.1814	11.4128	11.4417		9.95571	10.0217	10.1612			11.0351		11.0983	10.9623	11.4309		10.5582	10.8575	10.9254		10.7871	10.5096	10.6777			10.9871		11.9911	11.7796	11.6451		10.8446	11.0507	11.1106		10.7679	10.9117	10.7499
2	Seq113440_FBgn0259174		11.0728	11.188	11.115		11.1542	11.3206	11.561		11.1067	11.185	11.3834		10.1331	9.81472	9.49885			11.0517		10.8218	10.9546	11.5498		10.235	10.326	10.8119		10.8389	10.357	10.5602			10.9438		11.893	11.7734	11.6412		10.8389	10.905	11.0214		10.8079	10.8695	10.7689
3	Seq113440_FBgn0259174		11.0589	11.379	11.0752		11.2892	11.3984	11.7896		11.2391	11.4204	11.4693		10.8898	10.6738	10.4817			10.8154		11.1342	10.9521	11.4512		10.7283	10.6681	10.9764		10.7871	10.6111	10.5696			10.9249		11.9692	11.7631	11.6104		10.8522	11.0226	11.0839		10.8137	10.89	10.7034
1	Seq1147_FBgn0033631		12.3507	12.1606	12.3218		12.2298	12.2257	12.1833		11.8775	12.0303	12.0508		12.4573	12.3935	12.1164			12.1238		12.2772	11.7829	12.2416		11.9866	12.0015	11.974		12.1142	12.0653	11.6627			12.492		12.4846	12.465	12.492		11.933	11.7312	11.7312		11.8738	12.0447	12.1004
2	Seq1147_FBgn0033631		12.2564	12.4219	12.3071		12.2052	12.3399	12.2911		12.069	12.1731	12.1039		12.2642	12.1771	12.1039			12.1442		12.214	11.7196	12.1967		11.9919	11.9549	11.8391		11.9623	12.0029	11.6207			12.3554		12.3847	12.4442	12.5253		11.8124	11.7551	11.5662		11.7502	12.0937	12.0649
3	Seq1147_FBgn0033631		12.3935	12.2122	12.2642		12.2762	12.1385	12.1987		12.021	12.069	11.9252		11.9252	12.3008	12.1606			12.1652		12.235	11.8162	12.1508		12.0744	12.0653	11.9774		12.0176	12.1923	11.6245			12.4442		12.2773	12.512	12.5982		11.9488	11.9245	11.716		11.8561	12.148	12.1196
1	Seq1152_FBgn0038874		6.89986	6.94934	7.0616		6.95226	6.95517	7.02837		6.91687	6.97154	6.91787		6.95128	6.91289	6.97728			7.1416		7.11444	7.15245	7.16859		7.15347	7.20229	7.28108		7.25172	7.24603	7.12928			6.95807		7.0761	6.9985	7.01272		6.95226	6.98868	7.09029		7.06967	6.94408	6.88264
2	Seq1152_FBgn0038874		6.92877	7.0598	6.91488		6.91488	6.8857	6.91687		7.01402	6.90889	7.00375		6.89178	6.85902	6.90889			7.12653		7.10014	7.15245	6.98717		7.09311	7.13819	7.2989		7.305	7.15245	7.16256			6.9985		7.01123	6.97919	6.93349		6.93742	7.04294	7.02237		7.05998	6.96886	6.96732
3	Seq1152_FBgn0038874		6.94934	6.92778	7.04485		7.04439	6.92085	6.91687		6.91687	6.92531	7.03846		6.8806	6.9542	6.88162			7.15819		7.13545	7.12928	7.15414		7.07824	7.15448	7.17925		7.22271	7.21529	7.17858			6.87693		7.02237	6.98868	7		6.89401	7.02975	7.05601		7.01495	6.98223	6.82103
1	Seq117_FBgn0259938		7.52813	7.70044	7.61164		7.41222	7.40585	7.45772		7.44915	7.61839	7.44984		7.77945	7.77149	7.51833			7.61275		7.6677	7.57365	7.6776		7.75199	7.84465	7.73064		7.8125	7.90569	7.66249			7.49452		7.58546	7.52356	7.45834		7.42178	7.37185	7.27302		7.53138	7.55254	7.58696
2	Seq117_FBgn0259938		7.52813	7.55299	7.59059		7.42906	7.39625	7.37141		7.50581	7.55203	7.47708		7.4567	7.64265	7.53008			7.64674		7.68603	7.58246	7.72656		7.81335	7.8371	7.73064		7.8646	7.98717	7.63517			7.49452		7.56326	7.4865	7.47249		7.48811	7.42794	7.42766		7.60979	7.56859	7.55459
3	Seq117_FBgn0259938		7.57396	7.60641	7.63118		7.50912	7.46795	7.40868		7.43532	7.57932	7.68153		7.44777	7.83342	7.63269			7.72201		7.69674	7.65249	7.71562		7.83184	7.93585	7.84088		7.89441	8.12205	7.66249			7.54998		7.66534	7.57592	7.5389		7.57541	7.5025	7.48489		7.64842	7.67455	7.65726
1	Seq1181_FBgn0025352		9.46429	9.63904	9.84523		9.54673	9.62098	9.71925		9.978	9.90551	9.78463		9.70592	9.74763	9.6289			9.59034		9.95269	9.77116	9.83752		9.80176	9.94271	9.90077		9.70125	9.66628	9.58434			10.0214		10.1133	10.0947	10.1647		9.78551	9.80918	9.8156		10.0062	9.81453	10.1151
2	Seq1181_FBgn0025352		9.46879	9.43167	9.85526		9.41539	9.59432	9.3819		9.93921	9.95456	9.86966		9.7936	9.78647	9.89242			9.49532		9.90629	9.73002	9.74046		9.8505	9.95817	9.87549		9.70402	9.59966	9.48764			10.1481		9.9866	10.0476	9.94915		9.75833	9.82464	9.68732		9.99299	9.82718	10.1556
3	Seq1181_FBgn0025352		9.54609	9.81645	9.93037		9.60162	9.78095	9.96795		10.0113	10.1712	9.66859		9.62441	9.90989	9.95019			9.5021		9.91448	9.65988	9.64878		9.82882	9.98081	9.84502		9.77808	9.73109	9.46448			10.0718		10.0336	10.0849	10.1122		9.79322	9.78551	9.80101		9.96077	9.80402	10.075
1	Seq1183_FBgn0004567		7.19311	7.12842	7.11504		7.13614	7.11808	7.29806		7.16365	7.15819	7.17326		7.27535	7.09276	7.21553			7.93585		8.145	7.75177	8.16071		7.88915	8.01662	7.94837		7.98565	7.90569	7.78834			7.59046		7.84549	7.7783	7.81421		7.57541	6.82909	7.56732		7.64842	7.63081	7.69534
2	Seq1183_FBgn0004567		7.28386	7.1964	6.93123		7.22882	7.15228	7.2503		7.13528	7.07904	7.12153		7.26053	7.24238	7.12713			7.91269		8.07289	7.74057	8.1964		7.71195	8.14245	7.94837		8.07182	7.7942	7.78114			7.70136		7.68136	7.74506	7.77127		7.65607	7.58471	7.59644		7.67572	7.57541	7.67948
3	Seq1183_FBgn0004567		7.30378	7.21836	7.16658		7.09011	7.224	7.41645		7.19967	7.11634	7.20212		7.18488	7.17783	7.24159			8.0484		7.99341	7.71927	8.09293		7.73245	8.05492	7.94837		8.04585	7.96982	7.8009			7.73877		7.90006	7.78572	7.67243		7.7069	7.56326	7.52408		7.69766	7.7473	7.67101
1	Seq1226_FBgn0001624		8.5727	8.37793	8.29596		8.41151	8.44294	8.32942		8.56986	8.58277	8.42731		9.04234	8.81191	8.55714			8.73989		8.44128	8.66474	8.33628		8.86067	8.67819	8.45121		8.75622	8.88111	8.34311			8.52565		8.4264	8.40996	8.2786		8.31802	8.3814	8.63396		8.81196	8.7968	8.41377
2	Seq1226_FBgn0001624		8.5727	8.38658	8.11201		8.4759	8.3283	8.27224		8.56415	8.51636	8.37141		8.57696	8.71896	8.65105			8.75333		8.36355	8.68182	8.30287		8.83247	8.72076	8.4597		8.7364	8.85528	8.33836			8.67313		8.31756	8.45176	8.32643		8.39189	8.42038	8.6632		8.67195	8.80079	8.38097
3	Seq1226_FBgn0001624		8.54045	8.36103	8.02422		8.39981	8.3443	8.41151		8.46862	8.5265	8.3072		8.51208	8.65672	8.58887			8.71859		8.38053	8.62547	8.21626		8.75956	8.78703	8.50885		8.75188	8.85102	8.50436			7.71653		8.47492	8.46896	8.36516		8.32493	8.36996	8.51452		8.74483	8.76399	8.39418
1	Seq1235_FBgn0039754		8.62905	8.73908	8.44812		8.5068	8.70246	8.93295		8.72281	9.11353	9.33957		8.80655	8.81991	8.61716			8.47519		8.58459	8.15262	9.81357		8.45588	8.37764	8.49918		8.88976	8.90388	8.59582			8.74427		8.51452	8.4264	8.46189		8.3883	8.27953	8.32403		8.82326	8.99077	9.02827
2	Seq1235_FBgn0039754		8.56478	8.73231	8.33744		8.58355	8.74959	8.99235		8.88442	8.80171	9.21087		9.76646	8.42871	8.56986			8.27302		8.62887	8.15262	9.47708		8.47411	8.34059	8.47249		8.85632	8.90619	8.57667			8.75733		8.4814	8.41659	8.49012		8.32493	8.224	8.35168		8.76055	8.89926	8.99077
3	Seq1235_FBgn0039754		8.58277	8.81658	8.46896		8.57916	8.69131	8.84222		8.69	8.99553	9.12864		9.8089	8.84405	8.51241			8.41701		8.62205	8.08552	9.19509		8.44501	8.38183	8.46679		8.86779	8.79051	8.54689			8.74427		8.39375	8.41659	8.49346		8.33122	8.21917	8.3788		8.69928	8.8717	8.98641
1	Seq1244_FBgn0263933		9.08403	9.27049	9.11287		8.9408	8.978	8.53349		8.70793	8.42941	8.41257		8.97931	8.94654	9.0294			9.14372		9.03159	9.20172	9.38601		9.0924	9.01067	9.20033		9.35828	9.2891	9.3819			9.32905		9.5233	9.57655	9.43498		9.42136	9.46352	9.44004		9.19147	9.28617	9.23426
2	Seq1244_FBgn0263933		9.18694	9.41768	9.22269		8.95807	8.96939	9.1796		8.83526	8.73978	8.46455		8.63994	9.00773	9.05765			9.13434		9.00656	9.14873	8.90157		9.15355	9.15059	9.26444		9.22368	9.26569	9.41363			9.31334		9.53502	9.53125	9.40564		9.37127	9.39432	9.48905		9.14466	9.27255	9.23122
3	Seq1244_FBgn0263933		8.93933	9.00094	9.10438		8.78409	8.6333	8.37866		8.68854	8.09188	8.1647		8.24278	8.783	8.65449			9.06519		8.63566	9.13716	8.71356		8.89714	8.86357	8.90328		9.02827	8.91707	9.36129			9.17626		9.47235	9.48811	9.28139		9.10591	9.23577	9.35975		9.11018	9.13066	8.99303
1	Seq1271_FBgn0036449		10.0506	9.98329	9.01727		8.86328	8.06699	8.81244		9.64671	9.7894	8.93369		8.73146	7.82628	7.48045			9.19804		9.02015	8.73944	8.56326		8.09873	8.5199	8.47249		8.36428	7.94251	8.85476			9.77336		9.79415	9.27907	9.27907		8.62388	8.41193	8.77248		9.15558	9.30104	8.93585
2	Seq1271_FBgn0036449		10.0548	10.1355	9.20477		8.27457	8.08569	9.34688		9.46879	9.73358	9.4665		8.48851	7.76155	7.81698			9.19295		8.92679	8.66474	8.53502		7.61176	8.83015	8.28293		8.3596	8.34725	8.88996			9.83973		9.64265	9.28756	9.52683		8.84685	8.80133	8.98261		9.08516	9.22673	8.90448
3	Seq1271_FBgn0036449		10.038	10.1612	9.43654		8.95565	8.24198	8.6333		9.29902	9.7248	9.53787		9.13293	8.27166	7.64386			9.28355		8.75466	8.79333	8.52826		8.69163	8.53086	8.4215		8.2671	8.29615	8.90268			9.79415		9.64265	9.35785	9.32223		8.85663	8.76609	9.1039		9.17626	9.21917	8.94691
1	Seq1278_FBgn0003557		8.65747	8.50051	8.23262		8.53689	8.46011	8.32942		8.50001	8.31439	8.44087		8.50101	8.47438	8.49602			9.08835		9.2388	9.23585	9.65296		8.6279	8.7131	8.48328		8.46679	8.7662	9.022			9.11496		9.57011	9.44832	9.45779		9.31545	9.23026	9.26804		9.26733	9.07387	8.9952
2	Seq1278_FBgn0003557		8.8647	8.66311	8.34762		8.73146	8.55619	8.32942		8.61241	8.3283	8.28077		8.24278	8.35168	8.40621			9.20563		9.03498	9.26569	9.54946		8.5952	8.69975	8.49918		8.47249	8.7445	9.10486			9.12988		9.68732	9.48207	9.11496		9.28031	9.24127	9.24016		9.23904	9.0968	9.0045
3	Seq1278_FBgn0003557		8.46097	8.63193	8.1525		8.59898	8.47371	8.14996		8.47911	8.21675	8.23262		8.134	8.03388	8.31439			9.27115		9.01067	9.30773	9.62095		8.26788	8.68323	8.37533		8.21691	8.26037	9.09064			9.10451		9.83088	9.5367	9.23577		9.37489	9.01383	9.17559		9.30104	8.96732	8.89269
1	Seq1291_FBgn0023000		6.99624	7	7.00656		7.01866	6.95517	7.05393		7.11287	7.03434	6.99624		7.00749	6.93074	6.92085			7.06465		7.11444	7.09276	7.1918		7.05961	7.12619	7.13955		7.11409	7.06788	7.16256			7.01048		6.75933	6.96617	6.97804		6.95226	7.08321	7.03195		7.01495	7.04148	7.01421
2	Seq1291_FBgn0023000		6.98394	7.02606	6.96578		6.97728	7.00375	6.89986		7.16365	7.10066	7.04939		6.93762	6.94934	6.99624			7.15819		7.10014	7.12928	7.15414		7.15347	7.24603	7.17925		7.21075	7.26429	7.17858			7.02237		6.74864	6.96617	6.95536		6.96578	7.10573	7.05601		7.01495	7.06106	7.06717
3	Seq1291_FBgn0023000		7.03617	7.02606	7.02883		6.91488	7.06295	7.07771		7.14636	7.06429	6.96867		7.00749	6.98584	6.99624			7.12653		7.0761	7.16424	7.12481		7.09311	7.15448	7.12584		7.17026	7.22689	7.1964			7.04403		6.77435	6.9985	6.95536		7.003	7.09733	7.11617		7.08215	7.10783	7.09029
1	Seq1303_FBgn0016983		9.17617	9.10874	9.08281		9.2855	9.15038	9.02768		8.978	8.70246	9.11353		9.07748	9.05686	9.31817			9.59034		10.0104	9.62778	9.98651		9.88945	9.93899	9.76951		9.76493	9.65571	9.30864			9.89855		9.72951	9.94222	9.77884		9.92367	9.93634	9.95313		9.81084	9.40188	9.81773
2	Seq1303_FBgn0016983		9.46029	9.11764	9.33734		9.45567	9.32362	9.25719		9.32024	8.95177	9.57648		9.21755	8.84405	9.33073			9.7016		9.88758	9.6575	10.0057		9.90338	9.81661	9.79127		9.7502	9.70004	9.47708			9.63529		9.9411	10.0195	9.90909		10.0163	9.90458	9.88376		9.78485	9.45779	9.76299
3	Seq1303_FBgn0016983		9.46429	9.50846	9.39321		9.3559	9.3873	9.32802		9.21654	8.87549	9.14932		9.0546	9.16449	9.10329			9.64764		9.92955	9.62364	9.85643		9.83289	9.8505	9.76653		9.7211	9.68527	9.35828			9.79415		9.87498	9.90804	9.86954		10.0163	9.84329	9.8481		9.73155	9.50277	9.74326
1	Seq1315_FBgn0262593		7.95759	8.12089	8.00773		7.68065	7.74539	7.83815		7.93713	8.09496	7.96627		8.00305	7.75711	7.68124			8.06304		7.85425	7.97537	7.55612		7.85217	7.86129	7.84967		7.9769	8.09522	7.85341			8.37591		7.91009	7.77083	7.79572		7.67619	7.63687	7.81848		7.84591	7.85217	7.73899
2	Seq1315_FBgn0262593		8.04781	8.25345	8.02998		7.6865	7.79279	7.94544		7.98109	8.04667	7.96627		8.00305	7.72423	7.74427			8.06304		7.87036	7.98717	7.70598		7.93899	7.97193	7.92303		8.00862	8.01123	7.87242			8.27115		7.99133	7.79658	7.75377		7.63856	7.81506	7.79528		7.90629	7.87611	7.73899
3	Seq1315_FBgn0262593		8.02214	8.134	8.05076		7.68065	7.75767	7.90839		7.89885	8.02375	7.99977		8.03892	7.8616	7.73527			8.04148		7.80413	7.9627	7.70598		7.84465	7.92639	7.90187		8.03159	8.108	7.88549			8.28108		8.00562	7.7783	7.74618		7.63178	7.71287	7.84904		7.86026	7.86645	7.81293
1	Seq1352_FBgn0053193		8.82071	9.06519	9.01297		8.6518	8.7161	8.38154		8.5727	8.55523	8.63466		8.40868	8.28963	8.45704			8.82888		8.53683	8.66888	8.61961		8.64985	8.70713	8.78158		8.60264	8.5768	8.61029			9.18007		8.71012	8.52173	8.54664		8.75244	8.82697	8.80607		8.45724	8.52904	8.57806
2	Seq1352_FBgn0053193		8.76003	8.99553	8.93209		8.72764	8.60146	8.28925		8.64701	8.46455	8.53333		8.68533	8.00305	8.33874			8.81068		8.4457	8.60264	8.61422		8.53177	8.53177	8.63566		8.36428	8.53864	8.6803			9.12988		8.5744	8.48153	8.62034		8.76022	8.80133	8.79853		8.51162	8.63566	8.47681
3	Seq1352_FBgn0053193		8.82071	8.80682	8.95068		8.65896	8.61149	8.2827		8.52829	8.42941	8.06047		8.18611	8.02214	8.26405			8.73989		8.31107	8.62132	8.52408		8.51017	8.62364	8.60511		8.24111	8.41673	8.68907			9.1236		8.51833	8.34504	8.54985		8.76443	8.82167	8.86522		8.57403	8.45642	8.60659
1	Seq140_FBgn0022160		10.5082	9.9525	10.3379		9.84823	9.95686	9.95019		9.78463	9.7248	9.74413		9.9719	9.72124	9.54778			10.003		9.98081	10.1572	9.88945		9.79127	9.67619	9.82634		9.98774	10.0606	9.94593			10.6774		10.083	9.99482	10.0502		10.1983	10.2402	10.4338		9.90699	10.2247	10.0015
2	Seq140_FBgn0022160		10.5032	10.2201	10.41		9.88684	10.0131	9.69834		9.88862	9.82071	9.72948		9.10033	9.70462	9.7238			10.1136		9.86398	10.1474	9.94915		9.86171	9.84036	9.86078		9.96029	10.1183	10.0262			10.6702		10.0979	9.98185	9.97154		10.2487	10.1751	10.459		9.8481	10.2155	10.0855
3	Seq140_FBgn0022160		10.6406	10.2082	10.4369		9.81558	10.0025	9.41345		9.84901	9.8498	9.6873		9.70995	9.60671	9.81004			10.0632		10.0124	10.1143	9.8933		9.97499	9.65881	9.74124		9.64073	10.1046	9.99237			10.7339		10.1864	10.0928	9.97484		10.2077	10.2551	10.4942		10.0153	10.1588	10.0653
1	Seq1422_FBgn0011763		8.37014	8.39767	8.24852		8.00305	7.96843	7.98133		8.02468	8.33316	8.09298		8.18239	7.96434	7.85123			8.29829		8.22046	8.27364	8.23681		8.2114	8.25061	8.30165		8.40102	8.3596	8.18488			8.42038		8.37156	8.30895	8.24095		8.1489	8.21594	8.20685		8.15296	8.07432	8.16825
2	Seq1422_FBgn0011763		8.35462	8.37793	8.21047		8.10241	8.0089	7.97418		8.03342	8.13849	8.15798		8.10547	7.79685	7.8616			8.28093		8.20392	8.26928	8.12774		8.17259	8.17759	8.27364		8.34193	8.37504	8.19574			8.43129		8.34755	8.21917	8.18355		8.10329	8.14466	8.20685		8.12911	8.02163	8.17526
3	Seq1422_FBgn0011763		8.35462	8.38154	8.27166		7.00656	7.93615	8.00562		8.10022	8.0598	8.00796		8.01402	7.90639	7.78518			8.26037		8.17759	8.21852	8.12774		8.04585	8.11617	8.19902		8.44211	8.40727	8.21852			8.36763		8.24555	8.1918	8.11235		8.12481	8.21594	8.29217		8.15886	8.16507	8.14313
1	Seq1427_FBgn0016926		10.4171	9.90551	10.2024		10.3719	10.4188	9.58965		10.2148	9.91588	10.1188		11.0568	10.8756	10.5664			10.5979		10.8307	11.0631	11.3272		10.9045	10.8659	11.0172		10.9045	10.9973	10.5498			10.8214		11.0399	11.1695	11.0462		10.9782	10.8962	11.2024		10.8595	11.0214	10.8918
2	Seq1427_FBgn0016926		10.5602	9.81991	10.3246		10.2311	10.3895	9.36832		9.94477	9.86212	9.9491		10.2445	10.8522	10.5695			10.6946		10.8859	11.0918	11.0837		11.0172	10.8008	10.9521		10.9095	10.9482	10.6431			10.8872		11.086	11.1448	11.0533		10.9233	10.8462	11.2214		10.9324	10.9714	10.905
3	Seq1427_FBgn0016926		10.4431	9.76065	10.2445		10.3961	10.4303	9.67838		10.2063	9.83473	10.1103		10.5448	10.7411	10.5861			10.6239		10.7792	11.0966	11.2904		10.9324	10.8317	10.9637		10.9196	10.9369	10.6935			10.7877		10.9923	11.2067	11.0377		10.9596	10.9279	11.1609		10.8401	10.9854	10.9221
1	Seq1429_FBgn0000499		7.73104	7.64446	7.943		7.94691	7.85227	7.8629		7.52845	7.60548	7.40124		8.343	8.04917	7.94642			8.02385		8.18256	8.11444	7.9936		8.13271	8.16021	8.22094		8.10329	8.06142	8.00862			8.12412		8.37156	8.43087	8.27457		7.95865	8.04585	8.14091		7.96809	8.04912	7.94915
2	Seq1429_FBgn0000499		7.70707	7.64446	7.95323		7.92159	7.86934	7.67537		7.67772	7.45327	7.38478		7.67301	8.04917	7.93172			8.07824		8.13237	8.13306	7.94095		8.13853	8.17759	8.15987		8.0924	8.08852	8.00862			8.14466		8.34755	8.35109	8.27457		8.02662	7.98147	8.23202		8.04712	7.99133	7.99247
3	Seq1429_FBgn0000499		7.69726	7.56065	7.88417		7.88976	7.83157	7.5937		7.64566	7.56827	7.36486		7.22159	8.05754	7.91936			8.01309		8.09522	8.14381	7.92164		8.08286	8.16021	8.1644		8.0802	7.7046	7.98033			8.11513		8.30834	8.39946	8.36136		8.01755	8.01569	8.18124		7.98223	8.00637	7.91269
1	Seq1430_FBgn0005198		8.82668	9.02144	8.61839		8.80117	8.62601	8.89797		8.633	8.71324	8.77259		8.8647	8.70246	8.47201			8.72996		8.63566	8.40102	8.86779		8.54779	8.44681	8.41729		8.528	8.56973	8.38183			8.88427		8.54329	8.54277	8.48623		8.16289	8.21075	7.96809		8.33405	8.41066	8.29017
2	Seq1430_FBgn0005198		8.87498	8.98252	8.76694		8.88417	8.65344	8.81244		8.66385	8.66044	8.75099		8.71324	8.82867	8.57365			8.8239		8.6851	8.47735	8.89158		8.59146	8.57592	8.58559		8.64169	8.62486	8.4733			8.92382		8.62071	8.62644	8.54432		8.36938	8.32853	8.26397		8.45258	8.52904	8.37721
3	Seq1430_FBgn0005198		8.87498	9.05212	8.66118		8.78953	8.63994	8.91712		8.71896	8.79198	8.76805		8.80655	8.62556	8.46778			8.78202		8.6851	8.4271	8.80392		8.56859	8.44681	8.39031		8.53761	8.56973	8.41884			8.868		8.56326	8.5715	8.46611		8.29431	8.16675	8.12412		8.30089	8.38097	8.25109
1	Seq1431_FBgn0031779		8.44812	8.64866	8.34762		8.58887	8.49685	8.50001		8.37359	9.00422	8.89671		9.29155	8.90714	9.09606			9.52239		8.99181	9.23952	9.09856		9.01885	9.18702	9.14704		9.17916	9.36194	9.0745			9.2924		8.91189	9.19328	9.15262		9.13237	8.83226	8.87437		8.93054	8.88925	8.94691
2	Seq1431_FBgn0031779		8.48566	8.6251	8.31911		8.61961	8.53851	8.50001		8.2973	8.73978	8.76805		8.47725	8.90714	8.94007			9.48824		8.99868	9.18198	8.95555		9.11652	9.1549	9.20033		9.21132	9.37228	9.16658			9.27907		8.87324	9.11738	9.12188		9.1427	8.85321	8.90719		8.92085	8.80349	8.87437
3	Seq1431_FBgn0031779		8.41204	8.34965	8.57538		8.47168	8.28963	8.17659		8.11114	8.54094	8.61241		8.48851	9.08757	8.9452			9.56567		8.91707	9.24246	8.97575		9.00122	9.04549	9.03205		8.99981	9.24286	9.25361			9.10748		8.78114	8.97365	9.03434		8.98736	8.62327	8.96058		8.83078	8.77358	8.92085
1	Seq145_FBgn0010352		11.6962	11.634	11.765		11.7133	11.7782	11.9057		11.765	11.6406	11.7497		11.8427	11.4678	11.5563			11.5984		11.6781	11.2437	11.5212		11.258	11.4216	11.3425		11.4352	11.4453	11.3687			11.8561		11.5673	11.6412	11.6306		11.205	11.1597	11.0294		11.5563	11.6893	11.5475
2	Seq145_FBgn0010352		11.7076	11.6406	11.7782		11.7317	11.7437	11.7459		11.8034	11.7149	11.6246		11.3428	11.6614	11.6196			11.5464		11.7125	11.2646	11.638		11.3141	11.4887	11.357		11.4828	11.5556	11.4054			11.827		11.4992	11.5601	11.6243		11.3501	11.1485	11.4354		11.582	11.7312	11.5251
3	Seq145_FBgn0010352		11.7854	11.7805	11.8275		11.7551	11.9084	11.8234		11.7854	11.6962	11.832		11.6281	11.68	11.6246			11.5673		11.693	11.3128	11.5137		11.3442	11.564	11.4732		11.5593	11.5192	11.3792			11.8637		11.661	11.769	11.8046		11.4194	11.3733	11.516		11.7405	11.8069	11.6474
1	Seq1474_FBgn0039112		10.4059	10.0311	10.5292		10.2148	10.3341	10.0889		10.293	10.3719	10.0331		9.71396	9.93418	10.062			10.0744		9.94203	9.87149	10.2673		9.94203	9.7016	9.72667		10.1235	10.1485	10.3721			10.5722		9.89421	9.80209	9.93634		10.4842	10.5491	10.4358		10.5209	10.5121	10.7193
2	Seq1474_FBgn0039112		10.2238	9.92914	10.3848		10.2178	10.0073	9.81218		10.2445	10.3259	9.82959		10.1786	10.1642	10.0906			10.2655		9.89593	9.86398	10.254		10.1419	10.1513	10.1353		9.61066	9.90529	10.4843			10.557		9.90258	9.85133	10.0966		10.5715	10.4637	10.4658		10.51	10.6417	10.8008
3	Seq1474_FBgn0039112		9.90124	10.1866	10.5539		10.3818	10.3115	10.2411		10.4794	10.6226	10.0073		10.2689	10.1323	10.4658			10.1295		9.89593	9.85237	10.1964		10.5117	10.1861	10.1353		9.75883	10.6016	10.3404			10.4964		10.0163	10.0398	10.1938		10.561	10.5853	10.3781		10.4579	10.6389	10.8079
1	Seq1474_FBgn0263782		8.35462	8.14062	8.47438		8.85305	8.77328	8.68621		8.9237	8.87152	8.60069		8.96711	8.86199	8.85357			8.80671		7.54484	8.96627	8.66095		9.14049	9.22529	9.06007		8.84141	9.03205	8.69778			8.96357		8.99303	8.78256	8.8413		8.70333	8.64325	8.47357		8.58358	8.43657	8.62644
2	Seq1474_FBgn0263782		8.24357	8.50581	8.13849		8.49352	8.49685	8.51849		8.64085	8.82867	8.59074		8.15102	8.86199	8.978			8.91568		8.85943	8.99086	8.60028		9.22529	9.27814	9.01532		8.70598	8.99925	8.64985			8.95167		8.96646	8.7673	8.78256		8.56377	8.34799	8.46761		8.34991	8.41066	8.42962
3	Seq1474_FBgn0263782		8.3634	8.34965	8.26757		8.57916	8.57806	8.51849		8.78981	8.9856	8.55762		8.26601	8.74959	8.88239			8.81549		8.86357	8.94739	8.60906		9.11183	9.23122	8.99925		8.82506	9.01625	8.54689			8.86078		8.95352	8.82082	8.79615		8.66605	8.53476	8.50343		8.3966	8.33062	8.48864
1	Seq1482_FBgn0261239		7.98133	7.63178	7.65344		7.41926	7.66237	7.63057		7.53592	7.36486	7.32118		7.53592	7.31288	7.37721			8.71859		8.00862	8.23681	7.91528		7.21529	8.25061	8.45588		8.36428	8.21302	8.34311			8.40798		8.14704	7.77083	7.91787		8.06788	8.05745	8.05239		7.91687	7.85922	7.853
2	Seq1482_FBgn0261239		7.74651	7.58496	7.70851		7.50018	7.224	7.68182		7.5025	7.50151	7.47708		7.32493	7.63057	7.48884			8.66829		7.89502	8.29921	7.94895		7.67995	7.81762	8.43129		8.46679	8.21302	8.3596			8.33777		7.84821	7.83247	7.83141		8.01755	8.15245	8.08958		7.96309	7.88346	7.79355
3	Seq1482_FBgn0261239		7.64866	7.68124	7.50018		7.53592	7.67772	7.70966		7.57806	7.53592	7.47708		7.28771	7.34022	7.46828			8.66829		7.83689	8.26928	8.17725		7.64962	7.55203	8.46257		8.48059	8.21755	8.31982			8.39803		8.10416	8.04075	8.23314		8.04439	8.08286	8.12412		7.99133	7.89805	7.80478
1	Seq1517_FBgn0039634		7.88519	8.06497	7.98014		6.8806	8.10154	8.34411		8.02468	8.01076	8.10504		8.37395	8.14317	8.28077			8.09944		8.39461	8.13938	8.40826		8.29447	8.25676	8.23984		8.32027	8.3814	8.05239			8.32688		8.17908	8.32493	8.30363		8.07432	8.07218	7.94759		8.13408	8.07432	8.18438
2	Seq1517_FBgn0039634		7.98133	7.89381	7.96169		8.02468	8.02121	8.23562		7.86754	7.97106	8.06047		8.0728	8.26522	8.31004			8.11721		8.46964	8.18982	8.4292		8.29921	8.29921	8.22946		8.37446	8.34725	8.09135			8.31545		8.17908	8.36938	8.44018		8.07432	8.08958	8.04621		8.20245	8.11582	8.26444
3	Seq1517_FBgn0039634		7.83973	7.97298	7.84078		7.98916	7.98062	8.19558		7.91936	7.99553	7.98939		7.98845	8.2236	8.27263			8.13887		8.49386	8.13938	8.44543		8.28663	8.27519	8.29186		8.34193	8.22513	8.06304			8.3552		8.26491	8.39189	8.37083		8.2301	8.15684	8.09979		8.21173	8.02163	8.21691
1	Seq1538_FBgn0086907		6.89178	6.88162	6.84967		6.81271	6.82867	6.8371		6.80198	6.82443	6.84967		6.96482	6.92283	6.90889			7.03048		7.03306	6.9573	7.07468		7.09311	7.04184	7.04731		6.97039	6.97116	7.02311			6.81335		6.75933	6.80993	6.848		6.84633	6.76995	6.74237		6.88753	6.77523	6.86542
2	Seq1538_FBgn0086907		6.84654	6.88162	6.83289		6.81271	6.8392	6.81485		6.80198	6.82972	6.81698		6.82443	6.91289	6.91687			6.9573		6.99398	7.07182	7.06322		7.07824	7.09592	7.06788		7.09381	6.97116	6.9573			6.81335		6.77435	6.86377	6.87447		6.87774	6.76995	6.75845		6.74237	6.75667	6.75756
3	Seq1538_FBgn0086907		6.86367	6.88162	6.83289		6.83973	6.85279	6.8371		6.82867	6.80843	6.83289		6.8392	6.85902	6.90889			7.09099		7.06178	6.98831	7.09628		7.09311	7.06537	7.13955		7.05166	6.97116	6.98565			6.81335		6.88834	6.84172	6.8125		6.84633	6.78223	6.75845		6.81335	6.77523	6.90769
1	Seq155_FBgn0264357		9.32277	8.89797	8.96482		9.45138	9.13763	9.06295		9.76874	9.64055	9.56891		9.04234	8.94386	8.78953			9.58671		9.12015	9.22448	9.44819		9.06663	9.08037	8.72928		8.70598	8.7445	9.19885			9.28756		9.21553	9.10031	8.96212		9.22336	9.49305	9.29997		9.27068	9.24127	9.01718
2	Seq155_FBgn0264357		9.2662	8.93713	9.00539		9.52274	9.21705	8.94654		9.44588	9.60671	9.71496		9.39536	9.04781	8.89835			9.54329		9.02015	9.21973	9.14262		9.14619	9.08835	8.84904		8.77545	9.05862	9.17009			9.2533		9.1941	9.16507	8.95497		9.23026	9.49912	9.28617		9.22432	9.22239	8.95575
3	Seq155_FBgn0264357		9.28164	9.05212	9.05765		9.55778	9.29634	9.11222		9.57869	9.65501	9.62685		9.08403	8.94898	8.80117			9.53683		9.06519	9.19172	9.00824		9.03205	9.1322	8.7982		8.59495	9.07066	9.17326			9.25912		9.25188	9.18007	8.86026		9.26209	9.48018	9.28247		9.18488	9.23617	8.95865
1	Seq1593_FBgn0003301		8.14657	8.46828	7.99906		8.503	8.3283	8.70405		8.51208	8.68577	8.41257		8.58151	8.50614	8.37178			8.55587		8.04038	8.22689	8.27348		8.51623	8.46543	8.24634		8.55766	8.55982	8.27705			8.00637		7.95284	8.02015	7.90809		8.20994	8.14466	7.95478		8.16289	8.27053	8.07253
2	Seq1593_FBgn0003301		8.28694	8.48851	7.98014		8.46182	8.37178	8.73146		8.52356	8.58996	8.3846		8.45755	8.46896	8.28077			8.28093		8.06788	8.2075	8.24951		8.47924	8.51083	8.224		8.54869	8.60499	8.19574			8.08357		7.83836	7.94642	7.97212		8.17393	8.08958	7.98071		8.20245	8.22914	8.12102
3	Seq1593_FBgn0003301		8.22601	8.518	7.943		8.49951	8.27224	8.76044		8.52356	8.50664	8.3443		8.39089	8.09781	8.21331			8.61299		8.08569	8.16959	8.23681		8.56504	8.4814	8.22946		8.38428	8.55982	8.24476			8.05745		7.76509	7.98128	7.85133		8.18124	8.21075	7.99095		8.15886	8.29493	8.08534
1	Seq1599_FBgn0027779		12.2375	10.9136	11.6526		11.4368	11.4619	11.1728		11.253	11.4765	11.4663		12.3444	11.2297	11.0148			11.9085		11.9866	11.951	12.1142		11.8234	12.0607	12.0134		11.9187	11.9238	11.8545			12.0673		12.0245	11.8167	11.7249		11.7766	12.0729	12.2144		12.0019	12.0605	12.0937
2	Seq1599_FBgn0027779		12.0508	11.3078	11.6878		7.83737	11.4721	10.908		11.3471	11.4619	10.7682		10.5702	11.4999	11.392			11.9866		11.8645	12	12.0948		11.543	12.0478	12.0176		11.9085	11.9549	11.8521			12.1004		11.7431	11.8151	11.716		11.9117	12.0874	12.1232		12.0283	12.1232	12.05
3	Seq1599_FBgn0027779		11.9524	11.4479	11.7854		11.4063	11.4973	10.7779		11.4579	9.28251	10.9202		10.9769	11.8013	11.2918			11.8696		11.7721	11.983	12.0989		11.5523	11.9413	12		11.9051	11.9444	11.8483			12.1196		11.8369	11.8291	11.7353		11.877	12.0819	12.115		11.9564	12.1304	12.1059
1	Seq1625_FBgn0022097		9.97895	9.82151	9.94569		10.0665	9.94203	10.1604		10.0089	10.3645	10.4171		10.2024	10.037	10.0948			9.89593		10.0057	9.91319	10.0372		10.323	10.3033	10.2706		10.0744	9.98527	10.2267			10.078		10.0576	10.0646	10.1209		10.3535	10.4171	10.1307		10.4303	10.4619	10.5296
2	Seq1625_FBgn0022097		9.96241	10.1024	9.88226		10.0763	9.99906	10.1773		10.1264	10.2689	10.4646		10.4576	10.0763	10.07			9.84701		9.96367	9.88346	9.99699		10.2994	10.1778	10.2764		10.0508	9.77599	10.1599			10.0957		10.0431	10.1519	10.1497		10.2817	10.3359	10.1831		10.4046	10.3967	10.4069
3	Seq1625_FBgn0022097		9.99906	10.1146	9.998		10.1331	9.90212	10.019		10.048	10.1472	10.1631		10.14	9.89393	9.93701			9.77116		9.97909	9.90207	10.0546		10.4069	10.2072	10.3125		9.85144	10.3546	10.1081			10.0568		9.99237	10.1481	10.201		10.321	10.4712	10.3453		10.46	10.4883	10.4579
1	Seq1635_FBgn0004009		7.12584	7.11287	7.16658		7.11634	7.38406	7.37793		7.39303	7.36778	7.37576		7.22962	7.47438	7.42522			7.72201		7.38313	7.6907	7.56275		7.69674	7.70598	7.62595		7.43268	7.55433	7.6965			7.5597		7.4865	7.57994	7.56859		7.73606	7.80693	7.74909		7.70598	7.63952	7.33062
2	Seq1635_FBgn0004009		7.20986	6.82867	7.10154		7.04439	7.224	7.08923		7.42347	7.34577	7.2854		7.27535	7.28771	7.13528			7.70321		7.47519	7.72542	7.54226		7.12653	7.55203	7.09628		7.46706	7.40684	7.74842			7.54277		7.51596	7.56428	7.50832		7.71653	7.73989	7.67525		7.34696	7.52852	6.95575
3	Seq1635_FBgn0004009		7.11287	7.07503	7.02883		7.37721	7.13614	7.26405		7.38478	7.32305	7.33316		7.22962	7.39375	7.44294			7.71058		7.36282	7.7046	7.45066		7.56224	7.66486	7.54946		7.50091	7.39689	7.74842			7.47357		7.46625	7.54818	7.56224		7.76421	7.84841	7.824		7.70598	7.68206	7.63324
1	Seq1674_FBgn0015402		7.63118	7.65314	7.71711		7.54303	7.38406	7.63904		7.42347	7.52748	7.57459		7.64085	7.47438	7.42522			7.55433		7.57188	7.41532	7.59569		7.64338	7.62936	7.62595		7.58446	7.62303	7.50779			7.64842		7.31651	7.33271	7.3339		7.40088	7.3339	7.27302		7.31892	7.45943	7.46597
2	Seq1674_FBgn0015402		7.62144	7.80843	7.68182		7.50018	7.49719	7.75628		7.55938	7.58434	7.54174		7.55683	7.34022	7.36486			7.52199		7.57188	7.43352	7.59569		7.73245	7.6223	7.57238		7.60733	7.6477	7.42347			7.66154		7.32373	7.30682	7.3339		7.26959	7.2724	7.19114		7.305	7.44239	7.41052
3	Seq1674_FBgn0015402		7.54432	7.70621	7.79387		7.49119	7.46795	7.57869		7.51931	7.60548	7.64446		7.50912	7.37141	7.48884			7.61275		7.58846	7.46243	7.56275		7.69674	7.69046	7.6729		7.64458	7.67995	7.54071			7.66154		7.3704	7.35872	7.39318		7.40088	7.43962	7.25864		7.4108	7.47005	7.41052
1	Seq169_FBgn0261789		9.44588	9.48616	9.76646		9.05528	9.10033	9.30568		8.50482	8.54432	8.71682		9.06956	8.71896	8.69928			8.97212		8.86491	8.82888	8.85102		8.91149	8.95487	9.22368		9.13374	8.93369	8.82761			9.96636		9.46448	9.27488	9.25188		9.13597	9.09205	9.01011		9.00356	8.77358	9.09152
2	Seq169_FBgn0261789		9.39232	9.4381	9.70592		9.0007	9.0007	8.83999		8.50383	8.54609	8.58747		8.50746	8.81991	8.81218			8.97212		8.81014	8.79961	8.7511		8.91638	9.03581	9.23266		9.10852	8.93605	8.7772			9.88376		9.353	9.15262	9.11287		9.09838	9.06465	9.05817		8.94427	8.69476	9.04184
3	Seq169_FBgn0261789		9.41539	9.51652	9.68095		8.97931	8.978	9.13357		8.50647	8.60424	8.56986		8.53073	8.67125	8.69726			8.99181		8.78158	8.81656	8.79917		8.92025	8.98071	9.18488		9.09064	8.95196	8.76111			9.95167		9.34074	9.15262	9.20701		9.10591	9.04876	9.00525		8.93585	8.74483	9.08658
1	Seq1779_FBgn0263120		10.9924	10.9627	10.8118		11.4251	11.2746	11.2476		11.0715	11.2322	11.0568		11.832	11.3834	11.185			11.1294		11.4693	11.2541	11.5673		11.2883	11.4552	11.2852		11.3515	11.2826	11.0631			10.7564		11.637	11.5784	11.2584		11.6623	11.5251	11.4732		11.7551	11.5198	11.4328
2	Seq1779_FBgn0263120		10.9451	10.9055	10.7477		11.2715	11.1288	11.4579		11.1496	11.2391	10.9798		11.4204	11.5928	11.2875			11.3187		11.3459	11.3489	11.5859		11.4155	11.5912	11.3765		11.4007	11.4803	11.1599			10.6891		11.6707	11.5513	11.3281		11.8091	11.6326	11.6563		11.8369	11.5709	11.5353
3	Seq1779_FBgn0263120		11.0682	10.9924	10.6516		11.188	11.061	11.2763		10.9265	11.0663	10.8077		10.3347	11.5877	11.253			11.1213		11.3386	11.3339	11.258		11.4262	11.5556	11.3699		11.3724	11.4598	11.1368			10.7954		11.6563	11.5662	11.132		11.7133	11.6306	11.6937		11.7734	11.6217	11.5218
1	Seq1806_FBgn0010497		11.253	10.694	10.4023		11.3169	10.7709	9.72764		10.3104	10.1786	10.7446		11.353	11.0989	11.1764			11.835		11.3097	11.4562	10.003		11.1074	11.0517	11.1467		11.6245	11.2068	11.1396			10.6774		11.6474	11.5871	11.3885		11.93	11.9815	11.7973		12.0819	11.7734	11.8046
2	Seq1806_FBgn0010497		10.8639	10.3744	10.7749		10.9265	10.8665	10.1264		10.5987	9.93332	10.8798		11.3471	11.2073	11.2377			11.7703		10.9016	11.5697	10.1074		11.1396	11.1396	11.2068		11.1934	11.3272	11.3847			10.7025		12.0061	11.4858	11.3922		11.938	11.93	11.8479		12.0874	11.7074	11.7973
3	Seq1806_FBgn0010497		10.7846	10.5814	10.7522		10.8634	10.8118	9.79143		10.1411	10.1604	9.77108		10.6328	11.2942	11.2437			11.6245		10.6847	11.4887	10.2706		11.2904	11.0949	11.354		11.2765	11.178	11.5859			10.7257		12.1836	11.5734	11.5475		11.9466	11.9933	11.8124		12.1962	11.7551	11.7734
1	Seq187_FBgn0002643		7.92679	8.10154	7.77753		7.943	7.84444	7.5937		8.3645	8.40035	8.12089		8.56447	8.48516	8.26405			9.03819		8.71333	8.58145	8.61422		8.31379	8.25676	8.03489		8.44763	8.41673	8.57289			8.11513		8.34755	8.02864	7.9654		8.5199	8.67077	8.59842		8.71905	8.26147	8.22545
2	Seq187_FBgn0002643		7.84601	8.17097	7.80601		7.95613	7.01681	7.84523		8.48432	8.38658	8.19722		8.77479	8.49735	8.30264			9.0745		8.63263	8.64985	8.67678		8.36399	8.39074	8.06286		8.16825	8.55982	8.5807			8.09751		8.35447	8.09663	7.81784		8.47425	8.64842	8.64338		8.72372	8.17526	8.19344
3	Seq187_FBgn0002643		7.80305	8.19804	7.75989		8.18653	7.92135	7.9211		8.4596	8.45806	8.16972		8.69262	8.59324	8.2392			9.06133		8.54972	8.59644	8.59196		8.36151	8.35168	8.03489		8.20913	8.52055	8.57289			8.18124		8.44488	8.06788	7.94525		8.51307	8.67077	8.57642		8.73561	8.22914	8.15026
1	Seq1897_FBgn0250850		8.10154	8.34965	8.25345		8.38766	8.47371	8.26405		8.17264	8.15903	8.26679		9.04234	9.06598	8.68343			8.60214		8.70183	8.38859	8.66888		9.18834	8.78245	8.72201		9.22078	9.11366	8.5199			8.07628		8.49346	8.66948	8.47546		8.60659	8.47425	8.34193		8.34991	8.59619	8.54277
2	Seq1897_FBgn0250850		8.19763	7.9211	8.224		8.3645	8.42731	8.23182		8.31137	8.08636	8.1647		8.22962	9.0546	8.79103			8.63566		8.64674	8.37562	8.71802		9.12842	8.68323	8.63916		9.25833	9.13648	8.59582			8.03874		8.50343	8.6336	8.60634		8.63445	8.48153	8.37083		8.30089	8.55484	8.56326
3	Seq1897_FBgn0250850		7.96554	7.35938	8.24852		8.19804	8.26601	7.99577		8.16407	8.18322	8.18611		7.85902	9.32802	9.2498			8.67854		8.70598	8.41884	8.69163		9.47073	9.21075	9.05655		9.49951	9.43657	8.6703			8.05745		8.5744	8.77983	8.57667		8.7968	8.69023	8.60684		8.47789	8.68112	8.57806
1	Seq19129_FBgn0264490		6.96963	7.02606	7.22802		7.13614	7.18115	7.07771		7.13528	7.11027	7.14805		7.21108	7.05257	7.41785			7.84214		7.79268	7.58246	7.84967		7.84025	7.79073	7.758		7.633	7.57894	7.63517			7.47357		7.63396	7.61961	7.69859		7.52147	7.47411	7.36691		7.44543	7.33151	7.29217
2	Seq19129_FBgn0264490		7.22721	7.04166	7.11504		6.97728	6.98963	7.05393		7.11287	6.99718	6.96867		6.95128	6.97154	7.1472			7.79442		7.67995	7.58946	7.76244		7.75199	7.72383	7.7046		7.54303	7.51123	7.63517			7.42487		7.4865	7.4865	7.57768		7.36603	7.38888	7.45505		7.35872	7.27798	7.2817
3	Seq19129_FBgn0264490		7.29309	6.96963	7.11504		7.06788	7.09584	7.02837		7.13528	6.96434	7.0634		6.89178	7.01774	7.08304			7.82443		7.66178	7.65774	7.65392		7.5744	7.74506	7.7046		7.65392	7.55433	7.58496			7.52199		7.60782	7.51596	7.64842		7.39146	7.3339	7.4363		7.31892	7.25487	7.20945
1	Seq1931_FBgn0020258		6.91986	6.84654	6.93123		6.96627	6.90489	6.91687		6.81378	6.80198	6.95226		6.8392	6.82655	6.89986			7.06465		7.18521	7.04549	7.15414		6.94486	6.94564	6.93938		7.10154	7.15819	7.02311			6.9985		6.79008	6.85715	6.87447		6.91409	6.88346	6.88712		6.90368	6.9573	6.92442
2	Seq1931_FBgn0020258		6.92877	6.88162	6.84967		6.95226	6.8392	6.97059		6.82867	6.82443	6.95226		6.97441	6.83815	6.90889			7.09099		7.18521	7.12928	7.22657		7.10957	6.94564	7.06788		7.05166	7.15819	7.08037			6.9985		6.98868	6.95264	6.95536		6.91409	6.87365	6.87365		6.95884	6.78223	6.9331
3	Seq1931_FBgn0020258		6.92877	6.88162	6.84967		6.85383	6.86315	6.96482		6.94251	6.84654	6.96867		6.97441	6.82655	6.90889			7.10364		7.11444	7.09276	7.1918		6.98565	6.9573	7.08037		7.1334	7.15245	7.0924			6.96963		6.92045	6.94251	6.86707		6.87774	6.88346	6.75845		6.84716	6.926	6.84382
1	Seq1931_FBgn0262511		9.61946	9.57869	9.45361		10.07	9.74091	10.0506		9.82959	9.92283	9.96795		10.3485	10.1103	10.038			9.37228		9.60684	9.46448	9.74635		9.92955	9.99237	9.60462		9.96991	10.1163	9.47073			9.29539		9.26507	9.18007	9.29883		9.353	9.34607	9.17251		9.68732	9.8805	9.70586
2	Seq1931_FBgn0262511		9.62685	10.0331	9.3073		9.9719	9.84523	9.94294		9.84523	10.1914	10.2529		10.042	10.062	10.2267			9.15313		9.62486	9.43185	9.75722		10.0233	9.84701	9.48368		9.87667	9.91926	9.55957			9.33955		9.21254	9.15262	9.21553		9.30743	9.31711	9.22786		9.61777	9.80564	9.57352
3	Seq1931_FBgn0262511		9.52797	10.0089	9.4308		9.95019	9.7894	10.2602		9.92283	10.1631	10.2139		10.2396	9.90989	10.1355			9.48824		9.56758	9.50257	9.77369		10.1964	9.85414	9.51695		9.82337	9.94339	9.54194			9.1427		9.35506	9.20701	9.18867		9.48811	9.4201	9.19328		9.64187	9.83458	9.58646
1	Seq2006_FBgn0003964		8.68241	8.5884	8.91799		8.78409	8.79279	8.89077		8.65553	8.93061	8.88328		7.9953	7.84706	8.21856			8.36661		8.72247	8.8558	8.85943		8.29447	8.49918	8.52826		8.45629	8.35329	8.63469			8.96357		8.94251	8.66344	8.78964		8.868	8.91458	8.99416		8.9573	8.94056	8.92916
2	Seq2006_FBgn0003964		8.68927	8.41609	8.93209		8.64686	8.74385	8.52585		8.64866	8.97346	9.00539		8.49602	7.92852	8.35462			8.38053		8.6936	8.77182	8.83415		8.37909	8.51083	8.54303		8.46679	8.25456	8.6703			8.92382		8.91886	8.71012	8.87877		8.73798	8.96963	9.03526		8.96212	8.93271	8.95128
3	Seq2006_FBgn0003964		8.7265	8.88188	8.86882		8.73682	8.80117	8.99235		8.78981	9.04462	9.04234		8.35057	7.99341	8.31911			8.40585		8.6677	8.78856	8.80971		8.38672	8.49399	8.56478		8.43602	8.24381	8.55982			8.92382		8.96357	8.71402	8.90448		8.87488	8.92827	9.0761		8.99774	8.93271	8.98157
1	Seq2009_FBgn0014467		7.85123	7.59495	7.83263		7.98916	7.82284	7.65404		7.62144	7.60548	7.61839		8.09055	7.81218	7.73866			7.91269		7.84256	7.6972	7.93271		7.90569	7.76288	7.65057		7.85133	7.94251	7.6965			8.20685		7.49452	7.49852	7.62522		7.33211	7.26084	7.27302		7.47978	7.58145	7.51937
2	Seq2009_FBgn0014467		7.88519	7.78245	7.95323		7.943	7.88162	7.66534		7.73697	7.7211	7.71825		7.72053	7.8616	7.79333			7.9936		7.81869	7.732	7.926		7.97613	7.90629	7.8172		7.90529	7.98033	7.71562			8.3552		7.60782	7.63856	7.67243		7.31349	7.38888	7.23266		7.66534	7.67455	7.65726
3	Seq2009_FBgn0014467		7.76515	7.71339	7.87088		7.85746	7.69784	7.64566		7.80843	7.69986	7.72735		7.64085	7.8862	7.78518			7.9262		7.87631	7.732	7.86666		8.00862	7.87036	7.78485		7.9433	7.96174	7.6965			8.22288		7.53034	7.51596	7.65607		7.3814	7.35168	7.32133		7.47249	7.69558	7.55459
1	Seq2055_FBgn0032935		9.88582	10.3183	10.0089		9.16825	9.02595	9.66696		9.44992	9.38118	9.51578		8.92184	8.68241	8.68577			9.42689		9.14372	9.03333	9.5544		8.71859	8.84319	8.55944		8.60264	8.64362	8.56808			10.4901		9.11444	9.01662	9.01848		8.22304	8.34193	8.14636		8.39303	8.85518	8.53476
2	Seq2055_FBgn0032935		9.9263	10.1761	9.9824		9.2566	9.06295	9.49461		9.30473	9.39321	9.47278		8.90714	8.8321	8.78518			9.44543		9.19229	8.96627	9.52088		8.6936	9.02015	8.62972		8.69581	8.65153	8.36923			10.5071		9.12274	9.02144	9.01848		8.2533	8.42501	8.26397		8.4264	8.89926	8.57806
3	Seq2055_FBgn0032935		9.73992	10.2613	9.94386		9.24694	9.08945	9.60069		9.40691	9.47421	9.51914		9.00878	8.69784	8.8239			9.17443		9.21075	8.94739	9.53618		8.88509	9.02015	8.67925		8.74158	8.66936	8.56326			10.4794		9.34074	8.99114	9.05003		8.41898	8.50608	8.34193		8.44763	8.94349	8.65105
1	Seq2075_FBgn0030882		8.21654	7.87088	8.34762		8.0453	8.24911	8.03617		8.19599	8.26835	8.42731		8.75656	8.53073	8.53365			8.41024		8.56402	8.60264	8.22448		8.86419	8.7783	9.12015		8.95109	8.85788	8.95284			8.50753		8.67195	8.59892	8.64241		8.96212	8.83078	8.86078		8.91409	8.90869	9.11287
2	Seq2075_FBgn0030882		8.13464	8.16281	8.53349		8.19168	8.31326	8.11764		8.45635	8.13849	8.39482		8.37395	8.48951	8.71896			8.40585		8.60128	8.66888	8.1964		9.02634	9.12188	9.17284		9.02144	8.92025	9.00712			8.49412		8.61361	8.62327	8.5199		8.93054	8.75789	8.86253		8.92689	8.92273	9.09152
3	Seq2075_FBgn0030882		8.16533	7.95031	8.51208		8.21634	8.28116	7.65404		8.59805	8.43167	8.32793		7.98157	8.59324	8.633			8.42319		8.31107	8.67195	8.11444		8.84821	8.74079	9.02144		8.92144	8.83099	8.86923			8.4814		8.66368	8.58057	8.58484		8.81121	8.91249	8.88773		9.01848	8.92689	8.81399
1	Seq211_FBgn0015776		9.79982	9.54279	9.66445		10.2479	10.2551	10.4268		10.0709	10.3744	10.4023		10.9265	10.4842	10.4903			9.8647		10.459	10.5853	10.1513		10.5602	10.8412	10.6448		10.366	10.4158	10.2787			9.9866		10.4772	10.5238	10.4988		10.5383	10.6454	10.5296		10.626	10.5364	10.6016
2	Seq211_FBgn0015776		9.75517	9.9719	9.67721		10.3508	10.2024	10.1621		10.3485	10.3183	10.293		10.4707	10.6311	10.4785			9.94593		10.4467	10.6023	9.94271		10.6762	10.8637	10.6747		10.4742	10.4788	10.2649			10.0179		10.4772	10.6041	10.5255		10.5209	10.6771	10.5515		10.6555	10.4928	10.6389
3	Seq211_FBgn0015776		9.77753	9.98691	9.67721		10.1654	10.038	10.2551		10.1998	10.2971	10.4424		10.3753	10.5238	10.4268			9.89138		10.3519	10.5979	9.94017		10.6598	10.8802	10.7435		10.4414	10.4392	10.2684			9.9936		10.4988	10.6476	10.527		10.4915	10.636	10.5971		10.5715	10.4658	10.5146
1	Seq2118_FBgn0034628		9.64386	8.97214	9.51356		9.43914	9.4525	8.83631		9.83289	9.81898	9.67941		10.1163	9.32193	9.85966			9.47073		9.18364	10.0488	8.81453		9.48146	9.08516	9.61949		10.2128	10.1738	9.84036			9.61348		9.2293	10.1035	9.28687		10.1743	10.1556	9.91379		10.3989	10.5949	10.6221
2	Seq2118_FBgn0034628		9.47134	9.39053	9.50846		9.26415	9.28867	8.95468		10.0346	9.5025	9.39794		9.78545	9.3073	9.89948			9.47073		9.05655	10.0931	8.75789		9.34696	9.07575	9.68527		10.0342	10.0372	9.89037			9.73832		9.23577	9.97365	9.2755		10.1669	10.2571	9.99299		10.4445	10.5853	10.6891
3	Seq2118_FBgn0034628		9.51093	9.07637	9.46318		9.14349	9.17732	8.20396		9.89159	9.51652	10.41		9.87408	9.21087	9.14826			9.41898		9.03498	10.0683	8.58459		8.79203	8.58045	9.38787		9.91663	9.54863	9.94271			9.72531		9.26209	9.55944	9.12911		10.1396	10.2188	9.9866		10.4426	10.5146	10.6526
1	Seq2129_FBgn0011746		7.71711	7.72905	7.72565		7.30606	7.43741	7.48012		7.56764	7.71138	7.50978		7.77945	7.66118	7.84601			8.16558		7.87036	8.10818	7.62156		8.20783	8.32103	8.13271		8.31409	8.38917	8.16038			7.90509		7.5551	7.50938	7.56224		8.0802	8.2357	8.27581		8.20245	8.10241	8.07931
2	Seq2129_FBgn0011746		7.73809	7.68767	7.18157		7.4567	7.51931	7.40868		7.63178	7.86005	7.35645		7.52095	7.87242	7.82151			8.13254		7.92283	8.12688	7.6776		8.15617	8.189	8.13271		8.29921	8.30348	8.2114			7.89441		7.51596	7.47735	7.57768		8.01755	8.24603	8.32403		8.261	8.13989	7.99247
3	Seq2129_FBgn0011746		7.73809	7.54142	6.94837		7.41926	7.3283	7.38514		7.57333	7.51439	7.42522		7.35682	6.94154	7.48884			8.13254		7.86295	8.13306	7.89664		7.95458	8.12102	8.06286		8.28663	8.3596	8.305			7.91049		7.40372	7.41476	7.52826		8.08958	8.19935	8.34755		8.21173	8.02163	8.11374
1	Seq2226_FBgn0001225		11.9849	11.7782	11.7117		10.6434	10.1287	10.9654		9.76646	8.79901	10.037		10.5064	10.5264	10.3952			12.0744		12.466	11.8234	11.1852		9.86398	10.0039	10.7467		10.3204	10.4328	10.331			11.9815		11.0606	11.1609	10.5136		10.6203	10.6309	10.714		10.6085	10.8122	11.3922
2	Seq2226_FBgn0001225		11.8991	12.0141	12.0262		10.3944	9.87088	10.7225		9.52479	9.65501	10.1914		10.7673	10.4509	10.6064			12.0413		12.4158	11.7721	11.1163		10.1861	10.2475	10.9401		10.5866	10.4933	10.2787			12.05		11.1225	11.0507	10.606		10.6691	10.6417	10.6555		10.5515	10.8484	11.4114
3	Seq2226_FBgn0001225		11.9403	11.9849	11.9721		10.4148	10.6529	10.4459		9.35315	9.44588	10.3518		10.6287	11.0221	10.4112			11.9774		12.2889	11.7858	11.0267		10.0667	10.0175	10.6556		10.4279	10.4228	10.2731			12.0649		11.0644	10.9117	10.4338		10.6771	10.7361	10.7043		10.6029	10.7944	11.3958
1	Seq2235_FBgn0264255		7.08037	6.98584	6.94837		6.85383	6.97059	6.93369		7.02606	7.04712	7.0634		7.17243	7.11287	7.10416			7.57894		7.51123	7.40713	7.36574		7.52408	7.43407	7.38082		7.61618	7.45176	7.39174			7.3814		7.21788	7.25927	7.26866		6.78136	7.09733	7.0711		6.76288	7.20033	7.19048
2	Seq2235_FBgn0264255		7.06295	6.94934	6.80843		7.01866	6.92085	6.91687		6.99671	7.02883	6.98394		6.98584	7.07236	6.92085			7.53993		7.45889	7.38716	7.37909		7.3345	7.35697	7.40543		7.48355	7.41954	7.3345			7.30195		7.21788	7.25927	7.40826		7.09873	7.04294	6.97881		7.16725	6.98223	7.10783
3	Seq2235_FBgn0264255		7.12584	7.01495	7.02883		7.00656	6.97059	6.97871		6.96675	7.0598	6.99624		6.93762	7.0625	7.11461			7.55433		7.51123	7.43352	7.45943		7.14023	7.33777	7.3634		7.43268	7.44101	7.32193			7.46298		7.28848	7.34104	7.32493		7.13374	7.07539	7.04294		7.15448	7.22239	7.17159
1	Seq2241_FBgn0003721		7.05076	6.89482	6.94837		7.01866	6.85279	7.00656		6.96675	6.86212	6.96867		7.06699	7.08437	7.02606			7.52199		7.69674	7.61863	7.45943		7.25424	7.31892	7.30834		7.22271	7.24603	7.44956			7.62205		7.64985	7.50197	7.54252		7.18587	7.12997	7.24476		7.20163	7.1334	7.25927
2	Seq2241_FBgn0003721		6.98394	6.96963	7.04485		6.8806	6.85279	7.02837		6.97728	6.88366	6.96867		6.99624	7.14805	7.21553			7.54587		7.6677	7.54303	7.47897		7.55228	7.52774	7.48086		7.48355	7.27177	7.46625			7.01048		7.64985	7.45423	7.55561		7.25676	7.16591	7.19114		7.15448	7.1334	7.20098
3	Seq2241_FBgn0003721		6.92877	6.94934	6.98347		6.99624	6.90489	6.99718		6.94251	6.86212	6.99624		6.95128	6.96386	7.0598			7.54587		7.6223	7.61863	7.44405		7.41335	7.31892	7.35285		7.26928	7.24603	7.49292			7.66154		7.61667	7.44819	7.54972		7.14364	7.13545	7.16892		7.11617	7.10014	7.24476
1	Seq2286_FBgn0001186		11.3121	11.1168	11.206		11.1962	11.3685	10.8401		10.6093	10.1946	9.52274		10.7943	10.6864	10.9304			10.6993		10.4705	10.3873	10.1673		10.6239	10.6147	10.6681		10.5726	10.375	10.4279			11.1779		11.3243	10.9757	11.1106		10.5819	11.008	10.7376		10.7175	10.7443	10.6375
2	Seq2286_FBgn0001186		11.2602	10.9747	11.0752		11.3121	11.3045	10.5927		10.8322	10.2187	10.3761		9.68329	10.8128	11.0125			10.6371		10.5058	10.4035	9.96727		10.4875	10.5229	10.5764		10.5582	10.414	10.4875			11.0761		11.2357	10.9147	11.0342		10.5742	10.9816	10.6739		10.6344	10.7477	10.6141
3	Seq2286_FBgn0001186		11.4535	11.2987	11.2859		11.3952	11.1369	10.7061		10.727	9.62266	10.71		10.048	10.7411	10.693			10.6903		10.6111	10.424	10.3721		10.5632	10.5516	10.5117		10.5467	10.397	10.4615			11.1296		11.3474	11.0173	11.1584		10.5671	11.012	10.7465		10.7279	10.6862	10.5585
1	Seq2287_FBgn0053970		9.84372	10.0638	9.7936		8.74875	8.93295	8.78763		9.00878	8.91638	9.04234		8.73978	8.7585	8.87152			9.56065		8.82315	8.64169	8.71802		8.67502	8.81549	8.77039		8.74506	8.72451	8.62132			9.78409		9.14585	8.95284	8.94583		8.90529	8.89462	9.0015		8.90869	8.78485	8.93585
2	Seq2287_FBgn0053970		9.70894	10.1215	9.95456		8.83052	8.95807	9.03101		9.12412	8.9452	8.99058		8.65105	8.72579	8.84523			9.48368		8.82506	8.60264	8.75789		8.69766	8.82464	8.8125		8.70943	8.72928	8.6703			9.83684		9.10835	8.96357	8.91508		8.85663	8.85964	8.96559		8.84214	8.78485	8.92689
3	Seq2287_FBgn0053970		9.68854	9.96879	9.88684		8.68621	8.81752	8.79415		8.92901	8.81752	8.96097		8.54319	8.54142	8.68854			9.48045		8.66391	8.58646	8.54123		8.56504	8.6077	8.64362		8.66616	8.55344	8.5807			9.71299		9.15262	9.00918	9.0015		8.77435	8.83542	8.94583		8.78594	8.67502	8.72372
1	Seq2296_FBgn0001123		10.018	10.2292	10.0141		10.459	10.3379	10.6406		10.2324	10.6031	10.6064		10.9003	10.4369	10.5494			10.1104		10.3052	10.4559	10.4228		10.6689	10.5879	10.6787		10.6371	10.6431	10.5161			10.1104		10.4358	10.4436	10.3897		10.7855	10.784	10.7004		10.6566	10.6003	10.7212
2	Seq2296_FBgn0001123		10.0399	10.3801	10.1188		10.4722	10.4496	10.7585		10.4369	10.7825	10.6434		10.707	10.69	10.4562			10.0326		10.2661	10.1599	10.375		10.7951	10.6681	10.6935		10.5964	10.6158	10.5161			10.1588		10.4378	10.4171	10.4141		10.767	10.7564	10.6498		10.626	10.5671	10.7465
3	Seq2296_FBgn0001123		10.0935	10.1558	10.1438		10.4817	10.2636	10.4946		10.1786	10.5576	10.5954		10.4646	10.6031	10.4919			10.0632		10.1183	10.3463	10.4149		10.6935	10.5716	10.6348		10.6301	10.5903	10.543			10.0797		10.4141	10.3873	10.2986		10.776	10.7976	10.7083		10.6774	10.6476	10.7797
1	Seq2298_FBgn0036273		7.471	7.60641	7.63118		7.64446	7.62662	7.78981		7.06295	7.6597	7.42522		7.26601	7.43602	7.37141			7.624		7.71058	7.76907	7.75266		7.71836	7.70598	7.78485		7.71836	7.69674	7.72542			7.8718		7.92323	7.81848	7.86336		6.84088	7.55254	7.61912		7.64842	7.72429	7.63324
2	Seq2298_FBgn0036273		7.51373	7.72395	7.62144		7.66593	7.60979	7.83815		7.60363	7.65314	7.61839		7.50912	7.46489	7.51833			7.70321		7.63687	7.80821	7.7942		7.80155	7.87652	7.81121		7.77852	7.78005	7.76907			7.88753		7.93271	7.893	7.87652		7.52147	7.57743	7.64674		7.63952	7.80585	7.65081
3	Seq2298_FBgn0036273		7.55906	7.63178	7.59059		7.69349	7.68767	7.78981		7.49018	7.49785	7.47708		6.95128	7.43602	7.37721			7.67337		7.61053	7.76907	7.72656		7.74237	7.84465	7.7942		7.67337	7.76774	7.85964			7.85964		7.94056	7.96077	7.7761		7.28015	7.62205	7.71425		7.67572	7.79615	7.65081
1	Seq2303_FBgn0000147		7.35682	7.29309	7.29309		7.35168	7.35462	7.39232		7.30606	7.21998	7.4625		7.60424	7.48985	7.5265			8.31258		8.37069	8.04385	8.57894		7.09311	7.89865	7.93742		7.96771	7.91508	8.14381			7.66154		8.01048	8.19918	8.06178		8.15684	8.02864	7.98546		7.91687	7.85922	7.95865
2	Seq2303_FBgn0000147		7.33836	7.15608	7.14381		6.93664	7.24555	7.34799		7.26366	7.26366	7.38478		7.3873	7.51504	7.55331			8.24603		8.32433	8.04785	8.52408		7.89845	7.82443	7.93742		7.79982	7.94915	8.06304			7.72769		8.07093	8.18124	8.16775		8.08958	8.02864	7.92719		7.86026	7.82146	7.95865
3	Seq2303_FBgn0000147		7.36778	7.22882	7.32755		7.39732	7.24555	7.27457		7.28925	7.19311	7.2388		7.33613	7.37141	7.40868			8.34148		8.15076	8.10189	8.53502		7.78834	7.75221	7.88834		7.71836	7.89724	8.26835			7.71653		8.01048	8.16507	8.16775		8.14023	8.08286	8.07682		7.8413	7.7761	7.88448
1	Seq233_FBgn0011656		8.08746	8.31534	8.39482		8.27457	7.93615	8.12971		8.24476	8.22802	8.27302		8.44777	8.30188	8.36778			9.18488		8.76796	8.87293	8.30287		8.64313	8.29033	9.07575		9.75883	9.56662	8.99181			8.6388		8.55638	8.69558	8.57289		8.53372	8.65487	8.82018		8.67807	8.54612	8.88427
2	Seq233_FBgn0011656		8.08746	7.76846	8.224		8.28829	7.31515	7.88671		8.03778	8.09496	8.12498		7.90889	8.20701	8.17513			9.2127		8.62583	8.88509	8.29094		8.35843	8.28216	8.51439		9.87667	9.6144	9.0325			8.75733		8.47492	8.61802	8.62034		8.49971	8.56656	8.6632		8.66237	8.66605	9.03672
3	Seq233_FBgn0011656		8.14657	7.8862	8.2392		8.46182	8.33744	8.19804		7.99977	8.13357	8.21634		7.85902	8.41908	8.15903			9.14873		8.55228	8.86563	8.30287		8.50489	8.41476	8.4597		9.91448	9.67819	9.13297			8.71149		8.61361	8.61594	8.58484		8.44763	8.49012	8.56377		8.56173	8.86522	8.85757
1	Seq247_FBgn0032105		7.20986	7.29309	7.34873		7.19311	7.01681	7.16407		7.06295	7.04166	7.00375		7.2503	7.20457	7.16407			7.50462		7.28971	7.32223	7.36574		7.54277	7.51307	7.62595		7.54303	7.51123	7.36165			7.4363		7.17393	7.21788	7.15313		7.30226	7.12997	7.25864		7.25896	7.33151	7.36982
2	Seq247_FBgn0032105		7.29309	7.41609	7.45772		7.22882	7.16574	7.13955		7.12153	7.04166	6.95226		7.22159	7.31288	7.17243			7.45176		7.30864	7.30864	7.26866		7.58946	7.46271	7.57238		7.54303	7.51123	7.30378			7.39917		7.18057	7.23745	7.18057		7.29033	7.21917	7.17792		7.20163	7.16323	7.4324
3	Seq247_FBgn0032105		7.15861	7.26366	7.37721		7.21148	6.98963	7.2503		7.08746	7.00749	7.07726		7.16113	7.13443	7.09715			7.43962		7.28971	7.32223	7.305		7.48355	7.52774	7.64169		7.59942	7.56224	7.3345			7.42487		7.15279	7.17792	7.23649		7.37156	7.27984	7.28879		7.03159	7.31107	7.39117
1	Seq2492_FBgn0027594		10.7729	10.7963	10.3472		10.2619	10.1704	10.1847		9.96241	10.0763	9.89077		10.3791	9.99034	9.68949			10.5879		10.5516	10.2103	10.718		10.3196	10.475	10.0963		10.332	10.2434	10.0114			10.7773		10.5348	10.3687	10.4928		10.2099	10.321	10.0468		10.2595	10.2388	10.1351
2	Seq2492_FBgn0027594		10.8522	10.8322	10.3562		10.274	10.1866	10.4049		9.96398	10.2591	10.2646		10.2826	9.15102	9.51356			10.5058		10.5498	10.3086	10.6658		10.2259	10.4892	10.156		10.3578	10.1464	10.0583			10.9637		10.47	10.1422	10.2077		10.2431	10.4141	10.0007		10.2402	10.1508	10.2038
3	Seq2492_FBgn0027594		10.8953	10.6344	10.3063		10.1276	10.1604	10.4369		9.91737	10.2336	10.0304		10.2689	9.78647	9.69834			10.5516		10.6371	10.259	10.6993		9.99308	10.1377	10.1235		10.3913	10.314	10.1738			10.8949		10.6487	10.3138	10.2487		10.2877	10.4658	10.2038		10.2962	10.302	10.1588
1	Seq2501_FBgn0259785		7.85746	8.0182	7.73132		8.37395	8.46862	8.52225		8.45635	8.42661	8.3634		8.74497	8.73188	8.51241			8.11721		8.47371	8.2671	8.76686		8.7131	8.6703	8.42543		8.46216	8.61912	8.3596			7.6851		8.41165	8.58057	8.43045		8.55023	8.64325	8.50978		8.2937	8.32343	8.23458
2	Seq2501_FBgn0259785		7.89381	8.00843	7.79387		8.29921	8.41908	8.18653		8.4625	8.45806	8.40461		8.55906	8.56288	8.48298			8.1255		8.47371	8.21852	8.68697		8.66616	8.55536	8.36399		8.46679	8.64362	8.33286			7.66154		8.40826	8.57667	8.41659		8.50753	8.59793	8.58271		8.35902	8.2891	8.20065
3	Seq2501_FBgn0259785		7.90438	7.91289	7.75989		8.40691	8.37178	8.31741		8.39017	8.46455	8.42731		8.50532	8.63904	8.48298			7.21658		8.47371	8.26037	8.66888		8.67502	8.6279	8.4023		8.58546	8.61299	8.3596			7.66154		8.43796	8.50806	8.41306		8.56377	8.62741	8.57213		8.35579	8.41066	8.15026
1	Seq2596_FBgn0032955		8.19168	8.134	8.19414		8.0453	8.11829	7.93664		8.49152	8.65255	8.53851		8.32381	7.91936	8.22721			8.77775		8.36355	8.6125	8.38298		8.40585	8.81762	8.62972		8.62486	8.80392	8.46298			8.73019		8.39375	8.33405	8.31031		8.35872	8.56656	8.40798		8.69395	8.46842	8.49971
2	Seq2596_FBgn0032955		8.07236	8.14062	8.16407		8.06654	8.06699	8.00562		8.4596	8.8413	6.98394		8.36121	7.88976	8.21856			8.76111		8.29109	8.66888	8.32403		8.32658	8.91847	8.6594		8.64434	8.75032	8.44681			8.73019		8.3599	8.31666	6.98868		8.43087	8.60041	8.52121		8.64169	8.44832	8.55408
3	Seq2596_FBgn0032955		8.08746	8.05279	8.24417		8.12283	8.16595	6.91687		8.51439	8.64416	8.60887		8.29002	7.91936	8.15397			8.68697		8.29676	8.67195	8.30287		8.32658	8.57592	8.61299		8.60264	8.77632	8.43865			8.65487		8.39874	8.23872	8.2937		8.453	8.58721	8.50978		8.73832	8.44832	8.48489
1	Seq2597_FBgn0032955		7.73809	8.11114	7.78409		8.21634	8.02121	8.22762		8.54609	8.1964	8.03342		7.9953	8.49735	8.44536			8.59495		8.39461	8.28046	8.18554		8.49852	8.35741	8.09944		8.12997	8.52722	8.40102			8.39089		8.10049	8.03526	8.13134		8.32793	8.30955	8.24888		8.49665	8.16792	8.06717
2	Seq2597_FBgn0032955		7.84601	8.14657	7.83263		7.60424	8.09188	8.27961		8.46862	8.56986	7.86419		8.12455	8.50614	8.37178			8.55587		8.40116	8.31802	8.20294		8.59146	8.42626	8.19607		8.19607	8.52055	8.40102			8.36763		8.08782	8.01625	8.04129		8.33122	8.43713	8.18124		8.51728	8.18421	8.18752
3	Seq2597_FBgn0032955		7.80843	8.09232	7.74847		8.19804	8.0089	8.27961		8.40691	8.60146	7.63844		8.21148	8.40461	8.39089			8.52121		8.31107	8.30682	8.00862		8.42192	8.37764	8.01662		7.93703	8.07075	8.34843			8.43129		8.12774	8.06519	8.07575		8.27395	8.43045	8.26397		8.4417	8.22914	8.11374
1	Seq2610_FBgn0011655		7.79333	7.71339	7.87088		7.55683	7.67772	7.60795		7.59215	7.72707	7.54174		7.43602	7.71224	7.59215			8.35373		8.19935	8.22689	8.46257		7.83668	7.92204	7.90609		8.02237	8.07075	8.25456			6.9331		8.39375	8.30895	8.33628		8.2301	8.13306	8.14091		8.08073	8.12516	8.06717
2	Seq2610_FBgn0011655		7.78409	7.95031	7.943		7.73527	7.73132	7.70966		7.81592	7.76598	7.88773		7.3873	7.46489	7.73527			8.40045		8.50436	8.26037	8.47924		7.9472	8.04367	8.0268		7.82824	8.02754	8.21852			8.20245		8.44488	8.37793	8.39874		6.87774	8.19935	8.20685		8.14568	8.16792	8.10014
3	Seq2610_FBgn0011655		7.85746	7.93172	7.01866		7.68065	7.67772	7.57869		7.92531	7.7211	7.82972		7.3873	7.55906	7.62632			8.38859		8.22046	8.17725	8.45313		7.87016	7.93585	7.91588		7.88631	8.04803	8.16641			8.12412		8.50343	8.44101	8.33122		8.19344	8.1489	8.21448		8.11998	8.23872	8.12102
1	Seq2622_FBgn0261549		7.64325	7.5708	7.70044		7.68065	7.74539	6.89986		7.83842	8.09188	7.90388		8.06497	7.85746	7.90589			7.79442		8.01495	7.7942	7.8584		8.02422	8.06142	7.91169		7.84382	8.01123	7.73787			7.97154		7.78572	7.65535	7.86995		7.56453	7.56326	7.60979		7.73854	7.81421	7.82252
2	Seq2622_FBgn0261549		7.68065	7.68124	7.69407		7.69349	7.70822	7.81111		7.89026	8.02121	7.88773		7.93271	7.81218	7.9408			7.80413		8.02385	7.84423	7.80219		8.03892	8.04367	7.92303		7.93703	7.98717	7.73787			8.01346		7.824	7.71882	7.85133		7.63178	7.67596	7.54226		7.80864	7.78114	7.87652
3	Seq2622_FBgn0261549		7.70707	7.52813	7.71711		7.70044	7.71711	7.53463		7.88417	8.00656	7.90388		7.83078	7.87958	7.97322			7.85508		8.01495	7.8505	7.83689		8.08958	8.08852	7.95361		7.92362	7.94915	7.81528			7.97154		7.80693	7.75043	7.86336		7.65607	7.6851	7.72155		7.84967	7.84591	7.84067
1	Seq2686_FBgn0004647		7.66148	7.61716	7.57333		7.90489	7.67772	7.70966		7.67066	7.69552	7.51898		8.04712	7.93418	7.80467			7.74775		7.83247	7.71149	7.77873		7.91369	7.87036	7.86481		7.99322	8.04803	7.66249			7.16122		7.53034	7.60979	7.63275		7.52147	7.51412	7.53372		7.70598	7.76818	7.70759
2	Seq2686_FBgn0004647		7.63118	7.76846	7.64265		7.97847	7.80144	7.90087		7.67772	7.72707	7.71825		7.77945	7.70102	7.68767			7.69023		7.81869	7.68182	7.77873		7.82612	7.78311	7.77786		7.9769	8.01123	7.6965			7.66154		7.58546	7.68883	7.64842		7.40088	6.90207	7.4363		7.61667	7.63952	7.67101
3	Seq2686_FBgn0004647		7.64325	7.70044	7.60424		7.87191	7.74539	7.70966		7.61532	7.63269	7.65284		7.69291	7.86831	7.81698			7.71058		7.75199	7.7046	7.74371		7.91369	7.87652	7.86728		7.99322	8.04803	7.72542			7.60979		7.59743	7.69905	7.66154		7.46815	7.49612	7.56148		7.67572	7.7473	7.67948
1	Seq2699_FBgn0005626		7.66148	7.73697	7.73753		8.06654	8.15355	7.96723		7.83131	8.12584	7.943		7.68212	8.18982	7.62632			7.67337		7.57188	7.56173	7.53242		7.88387	7.72383	7.66083		7.77852	7.76244	7.52252			7.8009		7.59743	7.58696	7.76907		7.7252	7.7179	8.18752		7.75489	7.75489	7.6014
2	Seq2699_FBgn0005626		7.60363	7.68767	7.66711		7.95613	8.12498	7.93172		7.78981	8.12197	7.82972		7.94203	8.13357	7.59805			7.61275		7.57188	7.56173	7.64097		7.87016	7.67337	7.65057		7.75778	7.77347	7.5551			7.76022		7.64985	7.69905	7.7761		7.68323	7.70321	8.16792		7.72178	7.73697	7.60979
3	Seq2699_FBgn0005626		7.59246	7.70621	7.76929		8.01495	8.06115	7.89381		7.74427	8.01495	7.92926		7.39981	8.23342	7.65284			7.63662		7.62693	7.58946	7.51228		7.85217	7.75221	7.73064		7.77567	7.7942	7.50779			7.80714		7.69558	7.67384	7.89219		7.66439	7.72383	8.43407		7.78223	7.70321	7.61887
1	Seq2709_FBgn0262866		9.08403	9.23422	9.13357		9.0007	8.89204	9.23052		8.9237	9.27224	9.38909		8.78409	8.7585	8.96097			9.65815		9.3906	9.35719	9.7195		9.02144	8.71516	8.54303		9.23538	9.05492	9.31877			9.41038		9.79415	9.6447	9.7179		9.97484	9.68592	9.53417		9.50011	9.43212	9.31243
2	Seq2709_FBgn0262866		9.11937	9.13699	9.10744		9.03457	9.00539	9.22782		9.03892	9.10219	9.3268		9.03549	8.71653	8.99435			9.79745		9.04612	9.3394	9.71367		9.0607	8.84674	8.65344		9.06133	9.12997	9.27535			9.385		9.78333	9.73155	9.59034		9.86496	9.63638	9.62034		9.53333	9.38938	9.53125
3	Seq2709_FBgn0262866		9.12412	9.21199	9.20793		9.05957	8.83131	9.2617		9.04576	9.12283	9.3268		8.73978	8.77479	8.91289			9.76752		8.98688	9.41616	9.77116		8.94915	8.89016	8.86388		8.76962	8.92926	9.40613			9.58183		9.84329	9.68988	9.62595		9.89345	9.68988	9.6613		9.46978	9.4113	9.5367
1	Seq2724_FBgn0031813		9.61762	9.70592	9.53714		9.93504	9.92914	10.1195		10.563	10.8352	10.9627		9.96241	10.2902	10.1984			9.72264		10.0262	10.4336	9.92867		10.4922	10.0716	10.3913		10.4158	10.291	10.4228			9.7159		10.7279	10.8066	10.6172		10.9637	10.969	10.7703		10.8695	10.7944	10.5459
2	Seq2724_FBgn0031813		9.45361	9.53406	9.41116		9.77108	9.90212	9.84901		10.2411	10.6406	10.4993		10.3274	9.57025	9.55938			9.78703		9.83584	10.424	9.07966		10.0372	9.56459	10.2341		10.3619	10.2404	10.395			9.80671		10.696	10.7933	10.4294		10.9486	10.8422	10.8027		10.7499	10.7825	10.6566
3	Seq2724_FBgn0031813		9.48616	9.89393	9.544		9.88226	9.91588	10.2445		10.4123	10.6153	10.6406		10.4496	9.77616	9.98691			9.60844		9.95894	10.4012	9.14049		10.1113	9.67619	10.2787		10.3239	10.259	10.369			6.98261		10.6755	10.8214	10.4568		10.9147	10.9663	10.7877		10.8356	10.7415	10.6862
1	Seq2759_FBgn0035640		7.73809	7.57869	7.67301		7.22159	7.28963	7.08923		7.24714	7.16909	7.41151		7.32493	7.25188	7.24872			7.73787		7.48971	7.54303	7.53242		7.4567	7.30134	7.48086		7.46052	7.52199	7.5952			7.81933		7.53034	7.67384	7.61422		7.68323	7.48596	7.73742		7.5744	7.69558	7.76995
2	Seq2759_FBgn0035640		7.80305	7.59495	7.81832		7.31817	7.38406	7.16407		7.36523	7.24	7.21836		7.36486	7.07236	7.15313			7.71058		7.45889	7.51465	7.46869		7.4567	7.39117	7.54946		7.42178	7.43129	7.70483			7.80714		7.54998	7.67948	7.60733		7.67054	7.67596	7.69766		7.5744	7.68883	7.72769
3	Seq2759_FBgn0035640		7.73809	7.71825	7.68182		7.33613	7.31515	7.22802		7.22561	7.2062	7.44225		7.22159	7.12584	7.09715			7.72201		7.47519	7.48005	7.35697		7.30743	7.29033	7.51123		7.46052	7.46271	7.56301			7.82655		7.50038	7.74506	7.62522		7.67619	7.76044	7.79528		7.60979	7.65726	7.72383
1	Seq2807_FBgn0001128		11.0471	11.0867	11.1067		10.9348	10.8176	10.9017		10.9304	11.0544	10.8989		11.2626	11.0294	10.9348			10.7332		10.603	10.7356	10.9494		11.0949	10.7779	10.6501		11.0551	11.1064	10.8749			11.0737		10.2487	10.5853	10.5529		10.9527	10.4033	10.0928		10.9542	10.9897	11.0507
2	Seq2807_FBgn0001128		11.1764	10.9493	11.3241		11.1402	11.0335	10.7246		11.0202	10.9151	11.008		11.3078	11.3045	11.216			10.9494		10.5926	10.9254	10.8154		11.3349	11.2105	11.163		11.258	11.3302	10.9054			11.2385		10.3519	10.6774	10.776		11.1819	10.8924	10.6447		11.3424	11.299	11.3106
3	Seq2807_FBgn0001128		11.2116	11.2684	11.1664		10.968	10.8989	10.8864		10.9599	11.061	11.0429		11.3672	11.0728	11.121			10.8093		10.6016	10.8264	10.9254		11.3221	11.0793	11.0139		11.1852	11.2541	10.947			11.2357		10.3373	10.6876	10.7221		11.0737	10.6804	10.4515		11.1955	11.1237	11.2163
1	Seq2844_FBgn0051665		7.11287	7.02606	7.00656		6.99624	7.01681	6.99718		7.14636	7.13528	7.0634		7.17243	7.12584	7.09715			7.76907		7.59694	7.6907	7.32042		7.28108	7.33777	7.33211		7.39746	7.24603	7.76022			7.62205		7.27736	7.30195	7.3339		7.35872	7.3339	7.37909		7.19147	7.16323	7.19048
2	Seq2844_FBgn0051665		7.14805	7.0598	7.0616		7.05709	7.04712	7.06564		7.09628	7.07904	7.10591		7.18488	7.13443	7.12713			7.94837		7.45889	7.65249	7.34459		7.28108	7.40429	7.43129		7.45066	7.30864	7.78114			7.49452		7.23649	7.38888	7.32493		7.44543	7.40769	7.3345		7.26897	7.24159	7.11652
3	Seq2844_FBgn0051665		7.05076	7.07503	7.08126		7.09935	7.00375	7.07771		7.11287	7.01681	7.02422		7.04257	7.07236	7.08304			7.92105		7.57743	7.65774	7.35697		7.2724	7.35168	7.2989		7.39003	7.28479	7.90529			7.54998		7.19673	7.23106	7.18057		7.48811	7.45834	7.46271		7.39917	7.22239	7.18057
1	Seq2848_FBgn0263006		13.0924	13.4523	13.136		13.1909	13.0591	13.6082		13.271	13.6293	13.6082		13.7461	13.6478	13.3806			13.3601		13.3431	13.4019	13.113		13.4868	13.2546	13.3104		13.6304	13.7873	13.6167			13.1973		13.6024	13.5823	13.4142		13.7362	13.6251	13.6095		13.9573	13.911	13.8416
2	Seq2848_FBgn0263006		13.0855	13.4738	13.1134		13.333	13.1802	13.5476		13.333	13.7201	13.4613		13.227	13.6573	13.4064			13.0607		13.3168	13.381	13.0778		13.5557	13.3332	13.4019		13.6479	13.8053	13.4633			13.1803		13.5359	13.4998	13.4711		13.5582	13.5582	13.6024		13.8096	13.8785	13.7656
3	Seq2848_FBgn0263006		12.9301	13.5655	13.041		13.271	13.0685	13.5209		13.3127	13.6082	13.5209		13.5307	13.6674	13.3691			13.2376		13.2737	13.3332	13.0097		13.5789	13.3168	13.3937		13.6167	13.7774	13.5244			13.1905		13.5711	13.4711	13.3864		13.6749	13.648	13.5582		13.8292	13.8416	13.8292
1	Seq2849_FBgn0263006		12.0622	11.9764	11.8863		12.359	12.0453	12.4077		12.1606	12.2052	12.3988		12.5597	12.7066	12.5192			12.433		12.3933	12.2615	11.5059		12.5726	12.168	12.1967		12.813	12.7611	12.5279			12.3676		11.7926	11.7353	11.8523		12.2395	12.512	12.518		12.9681	12.9362	12.6668
2	Seq2849_FBgn0263006		11.8775	11.6444	11.8552		12.1238	12.0961	12.0622		11.9721	12.3273	12.0961		12.0961	12.8173	12.2375			12.4086		12.2212	12.1624	11.4054		12.4918	12.2463	12.2282		12.8319	12.7576	12.7512			12.3391		11.986	11.905	11.5963		12.2814	12.428	12.3613		12.9362	13.0157	12.6224
3	Seq2849_FBgn0263006		12.069	11.9228	11.9128		11.9764	11.68	11.9457		12.0163	12.2703	11.9916		11.8124	12.9789	12.3935			12.4918		12.1967	12.2676	11.1064		12.3716	12.0201	12.3052		12.8405	12.6422	12.5482			12.428		12.2569	12.0204	11.8561		12.4051	12.5253	12.5781		13.0124	12.9897	12.6878
1	Seq2857_FBgn0026417		8.47506	8.30016	8.4078		8.23262	8.18694	8.19558		8.13528	8.27671	8.17742		8.49602	8.27166	8.22721			8.80435		8.01903	8.4271	8.80392		8.3345	8.55023	8.37533		8.24951	8.34148	8.31107			8.65487		8.40826	8.32493	8.37083		8.48945	8.57592	8.44832		8.57919	8.34666	8.49239
2	Seq2857_FBgn0026417		8.43602	8.48432	8.42066		8.2396	8.134	8.21189		8.21654	8.09188	8.04439		8.40372	8.24793	8.13057			8.78964		8.62205	8.51675	8.7511		8.24603	8.54045	8.41476		8.21691	8.23394	8.32613			8.71149		8.48623	8.38658	8.34607		8.54277	8.53877	8.50978		8.6844	8.35226	8.60659
3	Seq2857_FBgn0026417		8.51898	8.42801	8.45704		8.15397	8.27224	8.07102		8.17264	8.27671	8.07815		8.21148	7.99341	8.1011			8.87999		8.51228	8.55023	8.69163		8.27705	8.53683	8.37533		8.09821	8.20261	8.29063			8.75177		8.43407	8.37301	8.37432		8.55484	8.60499	8.49479		8.64842	8.34666	8.44956
1	Seq2864_FBgn0005634		8.44812	8.94654	8.12347		9.68949	9.20925	9.62098		9.60069	9.89077	9.70087		9.88226	9.76722	9.28251			9.54689		10.1673	9.62364	10.2901		9.7211	9.88945	9.02144		9.22673	9.39225	9.16658			8.46842		9.4554	9.3519	9.11808		9.27068	9.48314	8.97212		9.54103	9.30834	8.76973
2	Seq2864_FBgn0005634		8.37395	8.99058	8.13849		9.80534	9.32024	9.46318		9.49302	9.62022	9.38909		9.8498	10.0782	9.38262			9.60146		10.1899	9.61894	10.2862		9.57529	9.96727	9.06241		9.28987	9.35946	8.93015			8.44681		9.39046	9.33955	9.09082		9.1862	9.44832	8.99699		9.55944	9.32418	8.69928
3	Seq2864_FBgn0005634		8.39981	9.00562	8.03342		9.72856	9.3073	9.65419		9.73026	10.017	9.60671		10.0304	9.96879	9.34845			9.33405		10.1584	9.52904	10.3106		9.84392	9.97422	9.10661		9.32118	9.33636	9.20245			8.4556		9.50011	9.36055	9.16415		9.39432	9.62376	9.0761		9.48677	9.34902	8.83321
1	Seq287_FBgn0016131		7.83184	7.5708	7.79387		7.81698	7.86083	7.78981		7.63178	7.48045	7.56351		7.70908	7.52715	7.57806			7.9769		8.06788	8.21852	8.1964		7.91369	7.89865	8.03489		8.08552	8.13443	8.11444			8.05745		8.21043	8.35872	8.16775		8.25739	8.21075	8.22304		8.00562	7.99737	8.12997
2	Seq287_FBgn0016131		7.72565	7.44225	7.62144		7.73047	7.71711	7.62022		7.66207	7.64325	7.66237		7.74651	7.40868	7.54754			7.9936		8.13938	8.2075	8		7.84025	7.53916	7.95962		7.93192	7.96982	8.13853			8.11513		8.16424	8.31666	8.07253		8.2301	8.2357	8.25739		7.99737	7.98109	8.13785
3	Seq287_FBgn0016131		7.75739	7.59495	7.75989		7.77643	7.88162	7.82177		7.74427	7.56415	7.68708		7.61348	7.53592	7.6987			7.98337		8.12412	8.26037	7.82824		7.99247	7.96501	8.06842		7.89865	7.94251	8.11444			8.131		8.23202	8.23074	8.22304		8.28756	8.26194	8.27845		8.08958	8.04912	8.19344
1	Seq29_FBgn0003067		12.5192	12.8102	12.6226		13.6788	13.4523	13.6293		12.1164	12.1385	12.4448		12.3646	11.8161	12.3733			11.5402		12.8269	12.3861	13.381		12.4809	12.2282	12.2889		13.033	13.1205	12.8589			12.1362		12.6138	13.1597	13.103		12.6769	12.4101	12.4101		13.058	12.8325	12.997
2	Seq29_FBgn0003067		12.6921	12.7609	12.3823		13.7201	13.4794	13.6788		12.1833	12.5342	12.5481		12.8173	12.0069	12.5029			11.3339		12.8201	12.5279	13.2457		12.7663	12.5333	12.5001		13.113	13.1273	12.9277			12.1435		12.6602	13.1973	13.2564		13.0215	12.518	12.6668		13.0373	12.8848	13.1528
3	Seq29_FBgn0003067		12.6226	12.8456	12.4202		13.7068	13.3538	13.6573		12.1771	12.3823	12.5941		12.8102	11.9435	12.4734			11.6658		12.8646	12.6833	13.3727		12.7456	12.4918	12.5192		13.1273	13.1416	12.7576			12.1914		12.718	13.1234	13.2195		12.8153	12.6453	12.7291		13.1803	12.868	13.0534
1	Seq290_FBgn0004177		11.561	11.5665	11.6425		11.9057	11.8942	11.7607		11.7149	11.3936	11.353		11.8863	11.6196	11.4986			11.4732		11.258	11.3056	11.3959		11.5087	11.4763	11.4994		11.5034	11.3339	11.1432			11.279		10.9983	11.3138	11.1505		11.0507	10.9324	10.8184		11.2033	11.1796	10.9957
2	Seq290_FBgn0004177		11.5196	11.6122	11.5877		11.8013	11.6986	12.048		11.67	11.4886	11.605		11.6467	11.4167	11.2942			11.5046		11.2794	11.5034	11.4598		11.4054	11.2743	11.3187		11.3724	11.336	11.1986			11.3424		11.0952	11.3823	11.2759		10.9324	10.9486	10.6417		11.132	11.2067	11.1001
3	Seq290_FBgn0004177		11.5665	11.7149	11.7076		11.879	11.8733	11.9638		11.82	11.6758	11.6676		11.5091	11.5766	11.4204			11.5511		11.3687	11.371	11.4541		11.5034	11.4512	11.4352		11.5673	11.3738	11.2213			11.3847		11.2664	11.3243	11.2553		11.0329	10.8632	11.2357		11.2687	11.2638	11.0644
1	Seq2902_FBgn0020278		7.99953	8.17097	8.18405		7.59712	7.53592	7.7282		7.64566	7.59495	7.65284		7.95323	7.69116	7.87907			8.17426		8.11565	7.88122	8.43602		8.0745	8.08428	7.90187		7.95962	8.01866	7.81528			8.55702		8.05094	7.86666	7.87836		7.05492	7.59544	7.63081		7.79745	7.83836	7.86253
2	Seq2902_FBgn0020278		7.97011	8.19414	8.13849		7.65284	7.53592	7.68883		7.62144	7.54432	7.56351		7.69928	7.75711	7.87907			8.072		8.09522	7.9542	8.33628		8.03892	8.06142	7.96386		8.05709	8.05637	7.73787			8.66605		8.03287	7.84004	7.9386		7.58546	7.58471	7.59644		7.70598	7.80585	7.84674
3	Seq2902_FBgn0020278		7.89734	7.85175	8.14551		7.50912	7.46795	7.04166		7.51931	7.35682	7.64446		7.46828	7.79685	7.83842			8.24603		8.16959	7.86481	8.19279		7.9256	8.0116	7.88996		7.94992	8.02754	7.85341			8.66605		7.90489	7.70782	7.81036		7.65607	7.55254	7.57793		7.78223	7.76818	7.83373
1	Seq2926_FBgn0010053		9.21483	8.97704	9.40195		8.77259	9.05212	8.72366		10.5168	10.4817	9.67941		9.81645	9.62098	9.81645			8.67854		8.17426	8.59146	8.13271		9.14619	9.06591	8.96627		9.1236	9.19509	8.88111			9.23761		8.11998	8.16507	8.32643		9.20587	8.76089	8.88773		9.05411	8.74483	9.2101
2	Seq2926_FBgn0010053		9.13229	9.38028	9.4308		8.88798	9.06956	9.00328		10.5082	10.9265	9.71782		9.02237	9.57759	9.74189			8.74595		8.20848	8.59644	8.06214		9.18157	9.02698	8.98223		9.26811	9.21043	8.87437			9.22432		8.08782	8.17309	8.45724		9.19328	8.79474	8.96559		9.01104	8.68112	9.18007
3	Seq2926_FBgn0010053		9.10438	9.49302	9.55778		8.87984	9.24694	8.84523		10.5014	10.7501	9.84673		8.91239	9.54609	9.79786			8.70966		8.25503	8.61692	8		9.17126	9.01755	8.94222		9.23194	9.25211	8.7969			9.27341		8.16122	8.1918	8.35447		9.1489	8.78158	8.95497		9.10241	8.91628	9.17343
1	Seq2931_FBgn0003308		12.7474	11.5423	12.0069		12.2212	12.1469	12.1469		11.6962	11.2554	10.9055		11.9181	12.2122	11.5196			12.7456		12.4741	11.8061	12.433		11.8578	11.6873	12.0653		12.5784	12.283	12.0807			12.6453		12.3733	12.3247	12.148		12.1557	12.0321	11.6127		11.933	12.0819	12.306
2	Seq2931_FBgn0003308		12.7246	11.4557	12.0508		11.9524	12.1164	11.6281		11.6878	11.2746	11.2297		11.1689	11.2577	11.7953			12.8788		12.5192	12.046	12.624		11.5769	11.4309	12.1751		12.3438	12.209	12.1967			12.7234		12.5982	12.6533	12.4591		12.3213	12.3554	11.7502		12.2449	12.3369	12.4365
3	Seq2931_FBgn0003308		12.8173	11.6962	12.1987		12.1654	12.0815	11.3968		11.7896	11.6986	11.7211		11.6323	12.1469	12.0411			12.7772		11.5464	11.9051	12.2463		11.7581	11.7655	12.0495		12.6497	12	12.2416			12.7744		12.492	12.1214	12.0061		12.3554	12.3944	11.7874		12.1457	12.1737	12.3847
1	Seq2936_FBgn0003353		7.26092	7.32905	7.29309		7.32867	7.28963	7.37793		7.23721	7.26991	7.40124		7.5937	7.44432	7.39874			7.51465		7.2989	7.42291	7.51228		7.77347	7.64674	7.75177		7.60733	7.57894	7.47897			7.3345		7.25802	7.21788	7.25802		7.54045	7.49612	7.40656		7.31892	7.3502	7.33062
2	Seq2936_FBgn0003353		7.30378	7.40372	7.29309		7.37721	7.34096	7.40088		7.34799	7.30606	7.2388		7.15228	7.48985	7.36486			7.42962		7.2555	7.44239	7.51228		7.79442	7.63759	7.758		7.59942	7.60881	7.46625			7.35872		7.23649	7.23745	7.23649		7.53138	7.5025	7.37909		7.305	7.40769	7.39117
3	Seq2936_FBgn0003353		7.29309	6.98584	7.33911		7.34207	7.3283	7.37141		7.25424	7.30606	7.27418		7.14338	7.40868	7.38622			7.50462		7.16256	7.43352	7.5739		7.77786	7.67337	7.72155		7.60733	7.62303	7.44956			7.25109		7.38024	7.224	7.18057		7.54045	7.4657	7.4363		7.4108	7.39917	7.3814
1	Seq2943_FBgn0031322		10.5264	10.3865	10.4962		9.36121	9.37613	9.54472		9.3819	9.59432	7.57459		9.04234	9.31061	9.39428			9.7502		8.9542	9.20726	8.89462		9.31424	8.89016	9.11808		9.61894	9.57529	9.54194			10.2343		9.45149	9.29768	9.30743		9.19328	9.11877	9.53819		9.4292	9.47573	9.40429
2	Seq2943_FBgn0031322		10.425	10.4259	10.4669		8.92901	9.36705	9.44398		9.38856	9.41539	9.2011		8.98738	9.13699	9.32615			9.85985		8.91099	9.24642	8.91707		7.07824	8.57592	9.0182		9.67537	9.41616	9.50131			10.1728		9.26507	9.38392	9.30287		9.17159	9.12636	9.49172		9.27907	9.44763	9.47059
3	Seq2943_FBgn0031322		10.4355	10.5298	10.4413		9.2011	9.46318	9.69581		9.51996	9.64596	8.56351		9.31817	8.96241	8.79103			9.84701		9.1292	9.21043	8.93605		8.70851	8.85632	8.75711		9.35828	9.3996	9.51346			10.2343		9.41038	9.36618	9.33383		9.13237	9.10329	9.49912		9.52239	9.4435	9.46896
1	Seq2946_FBgn0026323		7.60887	7.80843	7.62144		7.85746	7.73132	7.64566		7.89026	7.73584	7.79333		7.63057	7.70102	7.64386			7.77852		7.82464	7.75177	7.84967		7.86129	7.98831	7.73832		7.69	8	7.76022			7.77039		7.79355	7.68883	7.71722		7.86419	7.893	7.8584		7.77215	7.7147	7.63324
2	Seq2946_FBgn0026323		7.56605	7.74707	7.66089		7.84601	7.70822	7.60795		7.98109	7.86005	7.89431		7.56701	7.6027	7.68767			7.77852		7.86295	7.78725	7.84967		7.89845	7.92204	7.7879		7.60733	7.94251	7.72542			7.77873		7.80327	7.68883	7.72928		7.82315	7.92323	7.86625		7.80864	7.73697	7.61887
3	Seq2946_FBgn0026323		7.51373	7.75711	7.62144		7.74371	7.73132	7.42347		7.91289	7.98157	7.82972		7.39981	7.32942	7.54754			7.76022		7.73606	7.77852	7.76951		7.73245	7.76288	7.7046		7.5744	7.94251	7.67948			7.77039		7.68136	7.65535	7.68042		7.78834	7.89966	7.8584		7.835	7.73697	7.56834
1	Seq2949_FBgn0040336		7.42557	7.24911	7.50912		7.32867	7.31515	7.18488		7.36523	7.18488	7.21836		7.80735	7.70102	7.67596			7.45176		7.83689	7.7942	7.62936		7.93899	8.06896	8.00918		7.79485	7.67995	7.56301			7.5597		7.89441	7.84004	7.86336		7.82315	7.78049	7.78049		7.73854	7.70321	7.83373
2	Seq2949_FBgn0040336		7.52813	7.40372	7.62144		7.50018	7.48281	7.39232		7.47506	7.38945	7.36486		7.2503	7.65314	7.63057			7.50462		7.89502	7.77852	7.6893		7.9256	8.04367	7.97384		7.78964	7.90569	7.57415			7.52199		7.86171	7.7929	7.86995		7.78834	7.6851	7.71425		7.69766	7.70321	7.83373
3	Seq2949_FBgn0040336		7.44846	7.27418	7.5597		7.40514	7.39625	7.19311		7.40159	7.32305	7.21836		7.10241	7.67154	7.68767			7.4822		7.88753	7.81335	7.56275		7.95458	8.05492	8.03489		7.79982	7.83752	7.60807			7.5136		7.95284	7.83247	7.89219		7.84821	7.81506	7.76509		7.6865	7.7473	7.86377
1	Seq2961_FBgn0032135		9.81991	10.1847	10.0922		9.9201	9.9927	10.0286		9.87306	9.87088	10.1491		8.89835	9.29405	9.42364			9.7016		9.1675	9.25723	9.19967		9.7373	9.62486	9.65057		9.61581	9.85414	9.50131			9.72531		9.67366	9.36618	9.65964		9.65964	9.55804	9.54959		9.4554	9.57011	9.52761
2	Seq2961_FBgn0032135		9.85966	10.2063	9.97489		9.98555	9.98691	10.1773		9.91519	9.99459	10.2854		9.22571	9.31279	9.27515			9.68527		9.15355	9.21973	9.22288		9.78103	9.4672	9.62972		9.5544	9.75722	9.55472			9.75166		9.6014	9.27907	9.63257		9.65642	9.5715	9.52467		9.46978	9.58928	9.54677
3	Seq2961_FBgn0032135		9.86754	10.3518	10.0976		9.92531	9.96987	9.91663		9.86419	9.96711	10.2073		9.1858	9.56097	9.34624			9.74237		9.27535	9.27721	9.04549		10.0262	9.90729	9.53618		9.58671	9.7373	9.62559			9.66047		9.96193	9.49172	9.75366		9.78092	9.62034	9.65296		9.4672	9.62668	9.53968
1	Seq2968_FBgn0020622		9.59774	10.4199	9.60718		10.2396	10.111	10.8522		9.93701	9.978	10.4509		9.86212	9.98115	9.68468			9.78986		10.1222	10.1081	9.79057		10.081	10.0546	10.1408		9.81121	9.91249	9.96367			9.75366		10.0646	9.89966	10.0818		10.1436	9.98878	10.1387		9.95749	9.82464	9.34563
2	Seq2968_FBgn0020622		9.67036	10.1612	9.91114		10.14	10.0906	10.5505		9.95686	10.2292	10.3083		10.0057	9.79982	9.90124			9.99308		10.0683	10.08	9.98651		9.97346	9.94271	9.94798		9.89285	9.90207	10.1033			9.90258		10.1133	10.1209	9.98185		9.90258	9.96077	10.1497		9.90358	9.81666	9.72463
3	Seq2968_FBgn0020622		9.42014	10.4259	9.4665		10.0225	10.0151	10.5644		9.87818	10.2168	10.2207		10.018	9.8498	9.93037			9.89411		10.2184	10.0908	10.003		10.0104	9.80607	9.83752		9.89699	10.1387	9.92204			9.86041		10.0133	10.0439	9.81666		9.98432	9.9384	10.1133		9.87119	9.69442	9.49812
1	Seq2976_FBgn0017561		7.11287	6.98584	7.12842		6.96627	7.11808	7.15186		7.13528	7.21351	6.98394		7.22159	7.24238	7.25424			7.27829		7.37736	7.24634	7.24127		7.51465	7.43407	7.34577		7.46706	7.43129	7.22754			7.08605		7.24698	7.25927	7.305		7.04476	7.01495	7.12584		7.08215	7.24666	7.11652
2	Seq2976_FBgn0017561		6.89178	7.18281	7.11504		7.15482	7.19804	7.2503		7.18735	7.38945	7.2388		7.19885	7.27185	7.20539			7.29278		7.39346	7.25519	7.26866		7.52408	7.4714	7.30834		7.43268	7.39003	7.05166			7.13682		7.24698	7.25927	7.30043		7.05492	7.04294	7.04294		7.14262	6.82443	7.20098
3	Seq2976_FBgn0017561		7.15861	7.11287	7.14381		7.12584	7.04712	7.17576		7.05257	7.15819	7.16281		7.21108	7.27185	7.27574			7.21658		7.41954	7.26616	7.26866		7.55228	7.46271	7.35285		7.39003	7.45176	7.22754			7.06034		7.25802	7.18917	7.27488		7.09873	7.01495	7.11617		7.10538	7.24159	7.20098
1	Seq2982_FBgn0034758		12.1576	12.0369	12.5546		12.4448	12.7609	12.7474		11.6726	12.2257	12.5784		12.5719	12.6921	12.2911			12.4581		13.2301	12.7663	13.0257		12.8716	12.813	13.1813		12.7409	12.7915	12.4741			12.3894		13.2031	13.0157	13.5359		13.069	13.5133	13.1685		12.8303	13.2682	12.9681
2	Seq2982_FBgn0034758		11.7459	11.6163	12.0023		12.4236	12.3988	12.5192		12.4448	12.3444	12.3892		12.359	12.3892	12.2157			12.3309		13.211	12.7694	13.0607		12.5001	12.6564	12.7915		12.7288	12.8828	12.7061			12.3733		13.2837	12.6668	13.4324		12.7291	12.9897	13.0961		12.2221	13.002	12.7234
3	Seq2982_FBgn0034758		11.6713	11.6246	12.3325		12.7115	12.5029	12.5837		11.9764	12.3892	12.4927		12.7246	12.462	12.3399			12.4741		13.2162	12.7611	12.9464		12.675	12.6914	12.8989		12.8788	12.8517	12.3438			12.2718		13.1335	12.6602	13.3777		12.7074	12.9836	13.1335		12.5289	12.5861	12.568
1	Seq2994_FBgn0039061		8.04781	7.98774	8.14381		8.42941	8.64686	8.58151		8.39428	8.58747	8.6739		8.38154	8.24119	8.27263			8.305		9.58321	9.07164	9.32823		8.63638	8.68755	8.6489		8.36923	8.78812	8.78703			8.47289		9.39518	9.22062	9.20701		8.81954	9.14057	8.97212		8.95167	8.87437	8.99077
2	Seq2994_FBgn0039061		8.13976	8.19414	8.19414		8.58887	8.66977	8.60177		8.38154	8.51636	8.60424		8.50101	8.35975	8.50532			8.26037		9.63844	9.10101	9.36267		8.83731	8.84977	8.67502		8.50885	8.81453	8.84067			8.42038		9.48677	9.26936	9.30834		8.93899	9.25038	8.99114		9.00356	8.95167	9.03434
3	Seq2994_FBgn0039061		8.00749	7.80843	8.13357		8.37141	8.35112	7.97418		8.30378	8.26464	8.72437		8.05822	7.97823	8.04917			8.23713		9.56973	9.07966	8.91149		8.29447	8.56529	8.58772		8.24603	8.24777	8.7969			8.49012		9.34459	9.23122	9.16415		8.76443	9.10329	8.92085		8.91628	8.85902	9.03672
1	Seq3_FBgn0039081		7.65255	7.82814	7.90739		8.35682	8.23262	8.44139		8.40691	8.38046	8.11201		8.39874	8.1224	8.32531			7.92105		8.15532	8.25314	8.44543		8.54638	8.68977	8.76111		8.37446	8.67502	8.22689			7.63227		8.43087	8.27333	8.42024		8.5807	8.55944	8.53942		8.66652	8.62278	8.81399
2	Seq3_FBgn0039081		7.44846	7.9211	7.78409		7.97106	8.41908	8.30872		8.21654	8.32005	8.03342		7.87191	7.91936	8.134			7.82443		8.02754	8.28046	8.37359		8.40585	8.41841	8.3336		8.528	8.69511	8.28417			7.8009		8.3599	8.27907	8.31756		8.57491	8.56656	8.60313		8.69395	8.63566	8.93585
3	Seq3_FBgn0039081		7.55299	8.0182	7.9211		8.23262	8.38046	8.33836		8.34059	8.26835	8.2499		7.75767	7.87242	8.33204			7.80413		8.14737	8.12688	8.44543		8.55152	8.55228	8.2101		8.41518	8.77852	8.27705			7.7879		8.49346	8.25959	8.48623		8.66237	8.60041	8.61545		8.76807	8.61545	8.92303
1	Seq3045_FBgn0000273		9.56017	9.15461	9.59852		9.31213	9.33855	9.12466		9.63798	9.23122	9.11764		10.6864	10.3594	10.1931			9.85237		9.87314	9.84701	9.76752		10.2054	10.0519	10.1982		10.2919	10.2382	9.83052			9.95904		9.92273	9.85881	9.55164		10.1519	9.95594	10.1104		10.2922	10.1614	10.1778
2	Seq3045_FBgn0000273		9.66378	9.1718	9.5753		9.32193	9.27787	9.14423		9.62617	9.27224	9.0932		9.92531	10.3063	10.1558			9.90207		9.89593	9.80521	9.77599		10.2184	10.0744	10.188		10.2661	10.2128	9.97145			9.93349		9.55548	9.51333	9.54754		10.0966	10.0195	10.3117		10.321	10.2612	10.1958
3	Seq3045_FBgn0000273		9.76065	9.02468	9.42101		9.29405	9.43341	8.75099		9.45464	9.00422	9.18776		9.75294	10.3908	10.111			9.87549		9.90959	9.85528	9.62778		10.35	10.073	10.192		10.2393	10.2324	9.92649			9.94036		9.46679	9.55944	9.51649		10.1029	10.0468	10.254		10.3057	10.2439	10.2293
1	Seq3048_FBgn0013765		7.26092	7.69552	7.04485		6.96627	7.40585	7.62022		7.60795	7.76598	7.60548		7.5937	7.54432	7.34504			7.85508		7.72542	7.6907	7.69743		7.78267	7.82443	7.32373		7.67337	7.85217	7.65249			7.507		7.66534	7.56428	7.47789		7.56453	7.64289	7.55152		7.62303	7.42766	7.33062
2	Seq3048_FBgn0013765		7.20986	7.70044	7.22802		7.70851	7.36741	7.5265		7.64024	7.81271	7.52813		7.66178	7.43602	7.25424			7.84214		7.75711	7.71927	7.6893		7.64338	7.84465	7.57238		7.5744	7.86005	7.62254			7.53138		7.67148	7.58696	7.50832		7.55023	7.68159	7.57793		7.60979	7.49692	7.32073
3	Seq3048_FBgn0013765		7.24278	7.72905	7.21917		7.74371	7.43741	7.34799		7.63178	7.76956	7.50978		7.53592	7.38838	7.2244			7.85508		7.82909	7.74057	7.6893		7.66605	7.80564	7.63638		7.50091	7.78768	7.60807			7.5136		7.73899	7.61961	7.49159		7.48811	7.7179	7.67525		7.66534	7.44239	7.32073
1	Seq3057_FBgn0029818		8.38442	8.26464	8.44812		8.84601	8.89797	8.95771		8.81084	8.54946	8.56986		8.61164	8.72323	8.66118			8.3966		8.61139	8.75911	8.31952		8.66936	8.67925	8.41193		8.40925	8.75466	8.63469			8.69674		8.79138	8.75689	8.82018		8.93536	9.23026	9.04876		8.81762	8.81036	8.74427
2	Seq3057_FBgn0029818		8.31534	8.25345	8.51208		8.83631	8.83131	8.86419		8.84497	8.55267	8.503		8.16134	8.31741	8.45704			8.36661		8.55817	8.80338	8.30287		8.83015	8.70344	8.42543		8.32463	8.74237	8.7092			8.60499		8.92511	8.78256	8.80413		8.95652	9.20587	9.05817		8.78964	8.87948	8.74741
3	Seq3057_FBgn0029818		8.41204	8.2854	8.66948		8.83631	8.8792	7.48012		8.80655	7.83131	8.71682		8.09584	8.59324	8.65747			8.43352		8.52186	8.86388	8.33628		8.754	8.81303	8.57327		8.4519	8.79593	8.70632			8.58145		8.89875	8.7929	8.82018		9.01662	9.27341	9.05817		8.85154	8.85321	8.78714
1	Seq3114_FBgn0053110		7.80843	8.06497	7.64265		7.63057	7.91189	8.19804		7.95347	8.23162	8.04439		7.94593	7.72423	7.74735			8.57693		8.29676	8.31802	7.7942		7.67995	7.64674	7.82612		7.99737	7.81656	8.23585			8.27115		8.51833	8.30241	8.39089		8.61361	8.32283	8.43407		7.94056	7.84591	7.94212
2	Seq3114_FBgn0053110		7.91064	8.15629	7.80601		7.81698	7.49719	8.33836		8.09298	8.14083	8.13785		7.98157	7.78327	7.75628			8.61777		8.23458	8.21205	7.80219		7.67337	8.03342	7.7942		7.94992	7.9333	8.06304			8.1918		8.41799	8.2285	8.32643		8.46543	7.74909	8.40798		7.98223	7.82146	8.04912
3	Seq3114_FBgn0053110		7.85123	8.08414	7.87856		7.63844	7.78109	8.03617		8.00469	8.3526	8.3443		8.16134	7.69116	7.66711			8.53579		8.29109	8.37562	7.77873		7.67337	7.69046	7.86129		7.8646	7.78768	8.108			8.18454		8.41799	8.16507	8.27457		8.5199	8.453	8.27271		7.94056	7.86645	7.99247
1	Seq3146_FBgn0001078		9.75517	9.2617	9.5753		9.04667	9.12756	8.90388		9.20477	9.17846	8.96843		9.2011	8.93664	9.00539			9.36691		8.79333	9.10101	8.60486		9.15161	9.16054	9.21691		9.19229	9.17384	9.16172			9.66616		8.95352	8.92689	8.95497		9.1489	9.2533	9.43352		9.13408	9.33383	9.24254
2	Seq3146_FBgn0001078		9.70894	9.24565	9.66445		9.0796	9.1252	8.79847		9.08525	9.30331	8.85071		8.75029	8.82496	8.70116			9.35226		8.87508	9.04157	8.72996		9.04221	9.24246	9.20245		9.27372	9.21691	9.12015			9.66047		8.97365	9.00075	9.01848		9.11114	9.27341	9.34193		9.13066	9.25676	9.24682
3	Seq3146_FBgn0001078		9.7657	9.46998	9.68329		9.01727	9.07637	8.56161		9.16512	8.83842	8.62601		8.43602	8.68241	9.00047			9.39146		8.65487	9.07575	8.41673		9.17126	9.00319	9.0433		9.25061	9.1322	9.11114			9.72792		8.8051	8.89522	8.82018		9.09152	9.2148	9.4608		9.13921	9.28247	9.2544
1	Seq3147_FBgn0042083		8.61624	8.83473	9.00328		8.66385	8.60687	8.78763		8.81458	8.47201	8.64085		8.38154	8.90714	9.02237			8.60214		8.46543	8.72201	8.72996		9.08516	8.92521	8.91429		8.44543	9.13648	9.03746			9.01309		8.79658	8.74427	8.89875		9.28479	9.16214	9.16323		9.18007	9.24888	9.23426
2	Seq3147_FBgn0042083		8.74455	8.86625	9.00773		8.6333	8.50812	8.587		8.86199	8.53349	8.77259		8.20172	8.76432	8.75753			8.62741		8.59793	8.71436	8.63517		8.87119	8.99086	8.71859		8.75188	9.1255	9.022			9.01848		8.79658	8.82082	8.90187		9.23617	9.17559	9.16323		9.16507	9.2533	9.22432
3	Seq3147_FBgn0042083		8.57837	8.54786	9.06598		8.70001	8.73908	8.62905		8.67522	8.50664	8.44777		8.47725	8.74959	8.90426			8.61299		8.50859	8.70136	8.4567		9.06241	8.84319	8.75266		8.28046	8.96106	9.0607			8.98157		8.76177	8.7673	8.75845		9.11972	9.13066	9.20921		9.16759	9.23904	9.2293
1	Seq3180_FBgn0004373		11.2746	11.2828	11.2437		10.563	10.3719	10.5987		10.6174	10.4123	10.3389		10.8442	10.5064	10.4112			10.8038		10.225	10.1283	10.5239		10.0318	10.2007	9.99308		10.3125	10.2324	9.99821			11.4567		9.76973	9.40932	9.87498		10.0423	9.86408	9.4292		10.124	10.321	10.1451
2	Seq3180_FBgn0004373		11.2793	11.4663	11.253		10.2764	10.5251	10.8665		10.669	10.8442	10.669		9.99034	10.3347	10.3399			10.8218		10.3774	10.1622	10.3788		10.0968	10.156	10.0716		10.2876	10.2287	10.2026			11.4732		9.76299	9.65964	10.1519		10.0423	9.77099	9.55369		10.1022	10.2652	10.0937
3	Seq3180_FBgn0004373		11.2684	11.6086	11.2297		10.5927	10.5404	10.7477		10.5954	10.8176	10.6603		10.1676	10.5185	10.4722			10.8119		10.2549	10.1684	10.4995		10.092	10.2748	10.1277		10.3299	10.2357	10.0999			11.4962		9.70321	9.62284	9.8805		10.1958	9.94486	9.72531		10.2155	10.3421	10.1983
1	Seq319_FBgn0040007		13.3127	13.7619	13.298		13.6293	13.5914	13.3127		13.4613	13.5476	13.1734		13.5914	13.4064	13.4219			13.3104		13.5165	13.0686	13.5028		13.2847	13.4633	13.3028		13.3601	13.3431	13.1614			13.5432		13.5215	13.4876	13.648		13.4082	13.3905	13.2746		13.2304	13.2746	13.3905
2	Seq319_FBgn0040007		13.5993	13.3806	13.6082		13.5093	13.298	13.4523		13.2837	12.8102	13.3127		13.4318	13.4523	13.5093			13.5557		13.5244	13.1273	13.5309		13.7774	13.6304	13.4454		13.4633	13.5727	13.2847			13.4711		13.5432	13.427	13.6885		13.6095	13.4594	13.3982		13.3777	13.3982	13.4876
3	Seq319_FBgn0040007		13.6898	13.7735	13.5802		13.4738	13.6082	13.333		13.2359	12.3935	12.9218		13.041	13.5802	13.6898			13.3937		13.4101	13.2226	13.4454		13.8287	13.7774	13.5244		13.4868	13.6787	13.2737			13.4324		13.4876	13.2516	13.5215		13.5432	13.4998	13.2973		13.3982	13.427	13.5278
1	Seq3199_FBgn0004956		6.89986	6.78136	6.81911		6.7955	6.82867	6.95128		6.99671	6.86212	6.78245		6.90589	6.92283	6.88162			7.29278		7.0924	7.21658	7.2101		7.14023	7.11409	6.90689		7.03195	6.91807	7.0924			6.96963		7.01123	7.01941	7.06752		7.06681	6.97537	7.03195		6.98641	6.73335	6.95575
2	Seq3199_FBgn0004956		6.81911	6.7955	6.81911		6.96627	6.80628	6.93369		6.95904	6.82972	6.80198		6.80843	6.88976	6.89077			7.21658		7.04731	7.19443	7.2101		6.94486	6.94564	6.93938		6.93074	6.90046	7.10364			6.96963		7.0761	6.94251	7.05528		6.95226	6.98868	6.95109		6.87365	6.90849	6.86542
3	Seq3199_FBgn0004956		6.90889	6.84654	6.84967		6.96627	6.80628	6.80628		6.93615	6.82972	6.81698		6.80843	6.81271	6.89077			7.12653		7.0761	7.19443	7.13545		7.10957	7.06537	7.04731		6.93074	6.95342	7.10364			6.8932		6.94798	7.04658	7.08958		7.06681	6.96193	7.05601		7.01495	6.94408	6.92442
1	Seq3208_FBgn0264291		7.06295	7.0598	7.20701		7.28617	7.224	7.29806		7.18157	7.10066	7.16281		7.30606	6.94934	7.18488			7.15819		7.34725	7.27736	7.39832		7.51465	7.49292	7.49025		7.50091	7.49105	7.30378			7.02237		7.21788	7.30682	7.28848		7.30226	7.35168	7.34755		7.25896	7.2333	7.26335
2	Seq3208_FBgn0264291		7.08037	6.94934	7.16658		7.24238	7.30226	7.31741		7.17326	7.11027	7.27418		7.13014	7.24238	7.19311			7.18124		7.28971	7.28509	7.08463		7.49132	7.4714	7.49825		7.48355	7.47735	7.31107			7.08605		7.15279	7.30195	7.25802		7.25676	7.36807	7.24476		7.25109	7.32133	7.2817
3	Seq3208_FBgn0264291		6.92877	7.0598	7.16658		7.22159	7.24555	7.15186		7.12153	7.11634	7.09011		7.08746	7.21513	7.19885			7.24286		7.35638	7.24634	7.41588		7.49825	7.44184	7.51123		7.52147	7.5306	7.3345			7.08605		7.30043	7.2817	7.29523		7.28015	7.35902	7.37909		7.34696	7.33866	7.3147
1	Seq322_FBgn0000635		9.22882	8.74497	9.41116		8.87984	8.85162	8.79415		9.20477	8.8451	8.48247		9.01402	9.06598	8.93529			9.34548		9.25943	9.3814	8.93015		8.84319	8.92244	9.2101		8.97738	9.04221	9.20245			9.64		9.29324	9.10031	9.38773		9.39832	9.30363	9.38716		9.47722	9.51235	9.46168
2	Seq322_FBgn0000635		9.19435	8.76887	9.31279		9.0007	9.02191	8.60363		9.10033	8.83473	8.72437		8.75656	9.03892	8.94837			9.47073		9.33636	9.28355	8.86419		9.19804	9.00319	9.14185		9.18364	9.10206	9.20726			9.71023		9.39518	9.18867	9.40188		9.28479	9.43073	9.51649		9.49639	9.50839	9.41799
3	Seq322_FBgn0000635		9.24258	8.73231	9.35094		8.96711	8.96939	9.02768		9.1626	8.8413	8.79279		8.60687	8.93295	8.96097			9.20172		9.11253	9.40854	8.87365		8.92758	8.79051	9.03892		8.60906	8.99925	9.11114			9.63529		9.25794	9.17251	9.46896		9.35975	9.42263	9.42263		9.31076	9.54895	9.31545
1	Seq3255_FBgn0017551		7.13656	7.02606	7.36741		7.34207	7.3283	7.29806		7.29844	7.29959	7.32118		7.37793	7.2232	7.29997			7.40543		7.44045	7.59644	7.46869		7.5744	7.48408	7.61422		7.5744	7.60881	7.5952			7.37098		7.41391	7.35109	7.44736		7.45368	7.43962	7.63081		7.43073	7.44239	7.68837
2	Seq3255_FBgn0017551		7.16909	7.02606	7.07325		7.28617	6.98963	7.27457		7.2738	7.18157	7.3443		7.31515	7.2232	7.27068			7.47465		7.47519	7.52617	7.48811		7.60536	7.58296	7.72155		7.46706	7.30864	7.63517			7.39917		7.42766	7.39746	7.34489		7.41165	7.43962	7.59644		7.52095	7.49692	7.59345
3	Seq3255_FBgn0017551		7.12584	7	7.32755		7.29997	7.3283	7.29806		7.21634	7.16407	7.29806		7.27535	7.23242	7.23242			7.38024		7.4446	7.30134	7.43518		7.18851	7.56656	7.54946		7.50091	7.5306	7.60807			7.42487		7.45505	7.35872	7.34489		7.41165	7.48596	7.60486		7.52095	7.40769	7.62693
1	Seq3267_FBgn0030465		8.35462	7.79982	8.1525		8.23641	8.28116	7.71825		8.13528	7.48751	8.09144		8.5884	8.21189	8.37178			8.42319		8.58459	8.44211	8.35462		8.52408	8.5199	8.51439		8.58145	8.53502	8.7969			8.24824		8.64	8.64338	8.67925		8.80693	8.86625	8.89492		8.67195	8.65105	8.71676
2	Seq3267_FBgn0030465		8.24357	8.14657	8.12928		8.26464	8.31326	8.1626		8.23182	8	8.02537		8.24278	8.25974	8.38766			8.38859		8.64169	8.4714	8.4733		8.60486	8.70966	8.59084		8.5691	8.34725	8.77072			8.20245		8.65535	8.59892	8.64482		8.6532	8.83794	8.85829		8.64842	8.63566	8.65785
3	Seq3267_FBgn0030465		8.23562	7.09891	8.16407		8.343	8.3283	8.29347		8.29347	8.21229	8.00796		8.23462	8.13357	8.2499			8.43352		8.5763	8.46516	8.31107		8.55152	8.6569	8.52408		8.55459	8.35667	8.81602			8.17592		8.65535	8.62071	8.56517		8.74584	8.86975	8.91329		8.68883	8.61545	8.70367
1	Seq3275_FBgn0032699		7.68065	7.74707	8.3634		7.35168	7.53592	7.33985		7.36523	7.49785	7.71825		7.29844	7.15819	7.19311			7.91269		7.44045	7.50409	7.43518		7.50462	7.53916	7.39003		7.09381	7.33688	7.62254			8.18124		7.46025	7.30195	7.31832		7.47789	7.49612	7.61912		7.4657	7.58772	7.51333
2	Seq3275_FBgn0032699		7.71711	7.66652	8.18405		7.29997	7.3283	7.36267		7.55938	7.48045	7.56351		7.33613	7.19311	7.26366			7.81464		7.40996	7.57365	7.45943		7.54277	7.59644	7.41785		7.32463	7.26429	7.52252			8.25582		7.40372	7.2817	7.305		7.3814	7.53294	7.67525		7.44543	7.69558	7.36982
3	Seq3275_FBgn0032699		7.80305	7.09891	8.42941		7.44156	7.38406	7.12584		7.54754	7.11027	7.52813		7.2503	7.2232	7.23242			7.85508		7.41954	7.57743	7.13545		7.5744	7.64674	7.46706		7.36311	7.36749	7.50779			8.2891		7.49452	7.32553	7.35285		7.45943	7.57743	7.64674		7.52095	7.7147	7.4324
1	Seq3300_FBgn0001137		10.2024	10.591	10.1786		10.1215	9.64295	10.1914		9.66378	9.2662	9.58457		9.7936	8.89532	9.5068			10.1209		10.0418	9.74539	9.69151		9.49065	9.38881	9.36063		9.21132	9.38601	9.32343			10.1143		10.3344	10.33	10.1806		9.85248	9.91169	9.83342		9.50753	9.52239	9.47938
2	Seq3300_FBgn0001137		9.90802	10.1002	9.83289		10	9.82151	9.83289		9.68329	9.76798	9.22882		8.95916	9.02191	9.14349			10.1104		9.85643	9.71184	9.54058		9.36443	9.18198	9.12188		8.93575	8.69882	9.2178			10.3687		10.2511	10.1708	9.95594		9.76973	9.90458	9.85881		9.39682	9.37489	9.44432
3	Seq3300_FBgn0001137		10.2139	10.4319	10.2073		10.1575	9.90551	9.46029		9.60671	9.21006	9.55938		9.00047	9.20569	9.39696			10.1445		9.79853	9.75561	9.57856		9.27721	9.22898	9.17659		9.06133	9.17842	9.23122			10.2561		10.2233	10.1588	9.95313		10.0476	10.1047	10.0093		9.70321	9.57011	9.6834
1	Seq33143_FBgn0044051		6.84654	6.82867	6.83289		6.81271	6.85279	6.85694		6.84654	6.84654	6.83289		6.84967	6.82655	6.82867			7.10364		7.10014	7.11617	6.98717		6.94486	6.97269	6.95575		6.95148	6.93467	7.08037			6.98261		6.79008	6.73877	6.75933		6.82188	6.96193	6.87365		6.78223	6.926	6.86542
2	Seq33143_FBgn0044051		6.90889	6.82867	6.84967		6.82761	6.85279	6.85694		6.84654	6.85175	6.84967		6.8392	6.82655	6.8392			7.09099		7.06178	7.12928	7.06322		6.98565	6.97269	6.97116		6.91169	6.93467	7.11686			6.94603		6.79008	6.75489	6.77347		6.87774	6.94017	6.95109		6.91807	6.94408	6.90769
3	Seq33143_FBgn0044051		6.90889	6.89482	6.84967		6.82761	6.85279	6.8371		6.84654	6.85175	6.83289		6.8392	6.84654	6.81911			7.18124		7.08108	7.09276	6.96116		6.98565	6.9573	6.93938		6.97039	6.97116	7.14568			6.96963		6.81164	6.76774	6.77347		6.8584	6.84507	6.96424		6.9331	6.89482	6.88264
1	Seq3328_FBgn0032721		10.8864	11.0182	11.0011		10.7435	10.8077	10.5162		10.6207	10.6516	11.0111		11.1307	10.9506	10.7327			11.048		10.5669	10.6556	10.7831		10.9722	10.8374	10.891		10.5058	10.371	10.718			10.763		10.9566	11.241	11.1213		11.1391	11.2015	11.354		10.7535	10.9527	10.9324
2	Seq3328_FBgn0032721		10.8913	11.1385	11.061		10.8118	10.8139	10.69		10.6795	10.8665	11.3022		10.611	10.9115	10.8045			10.9123		10.6993	10.6325	10.7586		11.0399	10.9973	10.9609		10.7451	10.5821	10.6881			10.8107		11.0737	11.2844	11.1237		11.1143	11.1669	11.3281		10.7304	10.9399	10.9147
3	Seq3328_FBgn0032721		10.956	11.216	11.0261		10.7779	10.8361	10.8953		10.7061	10.8118	11.3327		10.694	10.8401	10.7825			11.0551		10.6956	10.6574	10.768		11.024	10.872	10.9369		10.6396	10.5396	10.7701			10.7443		10.9957	11.2528	11.1263		11.1495	11.1106	11.3457		10.7212	10.9554	10.8632
1	Seq3333_FBgn0023423		9.40195	9.04576	8.98062		9.15566	9.1858	8.6251		9.11764	8.75656	9.30188		9.37938	9.12283	9.23601			9.7502		9.63626	9.83162	9.81121		9.72542	9.75305	9.47533		9.2388	9.34304	9.45711			9.52604		10.1938	10.0214	9.93123		9.82363	9.82018	9.86584		9.86496	9.44763	9.42136
2	Seq3333_FBgn0023423		9.33073	9.14763	9.04348		9.09265	9.11764	8.46097		8.73302	8.53349	9.20569		8.78409	9.02652	9.15313			9.75722		9.53268	9.82337	9.83415		9.37518	9.65881	9.4672		9.21586	9.16633	9.45025			9.54754		9.98878	9.9471	9.7975		9.71161	9.65296	9.74942		9.74612	9.37032	9.38773
3	Seq3333_FBgn0023423		9.30568	9.08281	9.00047		7.10852	9.2737	8.85772		9.27224	8.76887	8.99058		9.03457	9.04462	9.22782			9.74237		9.57969	9.82882	9.51458		9.43775	9.64878	9.46359		9.25503	9.29294	9.42235			9.53229		10.0646	9.81666	9.75833		9.72696	9.7179	9.77226		9.75939	9.41799	9.33673
1	Seq3341_FBgn0022959		10.9304	10.7398	10.8		11.1095	11.1459	10.9265		11.2892	11.1496	11.2404		11.9457	11.8942	11.6357			11.8108		11.9364	11.4379	11.4155		11.7062	11.6087	11.6087		11.6984	11.7909	11.5087			11.3922		11.7455	11.8523	11.7019		11.4194	11.5019	11.279		11.6921	11.5662	11.5855
2	Seq3341_FBgn0022959		10.8629	11.1664	11.008		11.4104	11.2228	11.4929		11.5346	11.5239	11.0673		11.1988	11.8863	11.512			11.8412		11.9444	11.4541	11.3847		11.7243	11.6139	11.5743		11.703	11.8696	11.6297			11.3525		11.716	11.7455	11.6665		11.428	11.5198	11.5019		11.7074	11.619	11.5999
3	Seq3341_FBgn0022959		11.0182	10.8418	10.9786		11.3998	11.2271	11.3698		11.061	11.2012	11.5318		10.9747	11.9057	11.5877			11.8578		11.7779	11.5289	11.2932		11.7954	11.6781	11.6445		11.7629	11.8545	11.6701			11.4465		11.8091	11.8814	11.6647		11.5251	11.6563	11.4992		11.7443	11.6306	11.6392
1	Seq3356_FBgn0029848		8.83999	9.32193	9.3073		8.9408	9.10033	9.1796		9.03503	9.56097	9.7576		9.25778	9.142	9.19435			9.08835		9.24642	9.19967	9.0607		9.23538	9.23266	9.37228		9.17284	9.22529	9.24642			9.3733		9.5965	9.63892	9.67936		9.68083	9.57352	9.64985		9.40642	9.30743	9.38226
2	Seq3356_FBgn0029848		8.81191	9.20661	9.2498		8.78409	8.978	8.96097		8.89583	9.37178	9.60309		9.06956	8.97609	9.03457			9.05492		9.06788	9.07575	9.02901		9.1236	9.17916	9.31213		9.08782	9.10206	9.19114			9.26209		9.52683	9.54677	9.54471		9.44763	9.48811	9.54677		9.3519	9.20498	9.19484
3	Seq3356_FBgn0029848		8.9408	9.28251	9.3192		8.85305	9.0932	9.07347		8.98513	9.51996	9.66445		9.19065	9.0932	9.12971			9.10311		9.18752	9.21043	9.09417		9.23538	9.20726	9.36618		9.14873	9.18198	9.29416			9.35975		9.57655	9.62034	9.59818		9.64187	9.54831	9.56872		9.38716	9.35079	9.30363
1	Seq3385_FBgn0010383		9.78749	9.67324	9.70333		10.3168	9.86541	9.77835		10.1355	9.74189	9.82071		11.0335	10.655	10.407			10.2919		10.2764	9.86965	10.7586		10.2095	10.225	9.83415		10.4705	10.5716	9.99821			10.0842		9.97604	9.98546	10.0576		9.84612	9.74259	9.36676		9.87606	10.1778	9.79051
2	Seq3385_FBgn0010383		9.83124	10.041	9.73231		10.3341	9.9799	9.98691		10.2204	10.2122	10.2302		10.5861	10.4259	10.2786			10.4168		10.2026	9.94017	10.7308		10.2128	10.2267	9.76951		10.465	10.4859	10.1235			10.1307		10.0872	10.0439	10.0797		10.1549	9.8125	9.51924		9.93737	10.1029	9.83873
3	Seq3385_FBgn0010383		9.89658	10.0976	9.73901		10.2507	10.0493	10.038		10.2636	10.1013	10.281		10.3971	10.4259	10.3686			10.3827		10.3886	9.99638	10.6623		10.2837	10.1964	9.86078		10.5467	10.451	10.2231			10.1143		10.0415	10.2677	10.2431		10.2997	9.77099	9.52917		9.96309	10.1143	9.90579
1	Seq3390_FBgn0010425		11.0763	11.4368	11.1369		11.879	11.512	11.7117		11.5766	11.8991	11.6196		12.5657	12.2375	12.0262			11.3975		11.3489	11.163	10.9324		12.1624	11.6175	11.8828		12.2463	12.3134	11.5046			11.224		10.9279	10.6599	11.2962		11.4411	11.0399	10.7535		11.9488	12.3554	12.6053
2	Seq3390_FBgn0010425		11.4251	11.6281	11.3952		11.9181	11.5503	11.7076		11.6572	11.7731	11.6444		12.8507	12.4573	12.3008			11.6781		11.4453	11.1599	11.1213		12.4581	11.8793	12.3861		12.4519	12.4239	12.046			11.0812		11.224	11.1882	11.4732		11.9012	11.5422	11.132		12.2395	12.6453	12.828
3	Seq3390_FBgn0010425		11.3501	11.67	11.5533		11.9638	11.6676	11.649		11.504	11.8805	11.6986		12.9524	12.5319	12.3071			11.7448		11.3942	11.2515	11.0534		12.3438	11.9364	12.466		12.5407	12.3686	11.6826			11.2664		11.1263	11.1762	11.3847		11.5802	11.2553	10.9663		12.2652	12.5781	12.8153
1	Seq3397_FBgn0031464		7.06295	7.07503	6.98347		6.85383	6.8857	6.97059		7.04257	6.97154	6.98394		7.15228	7.0625	6.99624			7.46489		7.33539	7.31741	7.22657		7.17659	7.16658	7.2989		7.42178	7.44101	7.31107			7.23649		7.03195	7.06681	7.05528		7.11652	7.15516	7.16558		7.16725	7.05239	7.04476
2	Seq3397_FBgn0031464		7.11287	7.12842	6.99624		7.14678	6.93958	7.04166		6.88874	6.95177	6.93467		6.99624	7.14805	6.98584			7.39203		7.27984	7.3342	7.1918		7.25424	7.17891	7.20065		7.4714	7.46271	7.30378			7.30195		7.02237	7.10084	7.04367		7.16725	7.22368	7.15987		7.20163	7.10783	7.04476
3	Seq3397_FBgn0031464		7.11287	7.01495	6.91488		7.07948	6.95517	6.97059		7.01402	6.96434	6.89986		7.02144	7.09276	6.93369			7.4822		7.20294	7.30134	7.16859		7.10957	7.08321	6.97116		7.35609	7.37475	7.36165			7.20685		7.01123	7.00974	6.92006		7.05492	7.10573	7.1334		7.04294	7.04148	7.01421
1	Seq3405_FBgn0035231		11.8427	11.8514	11.561		11.6246	11.7034	12.0069		11.392	11.3885	11.253		11.4462	11.2476	11.2047			11.3647		11.6207	11.3924	12.0536		11.2034	11.2839	11.178		11.2213	11.1396	11.1674			11.7551		11.9012	11.7239	11.582		11.1263	10.8595	10.5853		11.2759	11.2286	11.2128
2	Seq3405_FBgn0035231		11.7896	11.818	11.5928		11.6526	11.6526	12.0303		11.3588	11.4999	11.3471		11.5707	11.2684	11.2271			11.3942		11.6658	11.4204	12.0029		11.224	11.2994	11.2105		11.2353	11.1893	11.2541			11.7734		11.8957	11.7004	11.7796		11.2638	10.9399	10.8924		11.2553	11.2318	11.2528
3	Seq3405_FBgn0035231		11.8889	11.8805	11.6323		11.7715	11.765	11.9988		11.3385	11.5196	11.4128		11.512	11.3368	11.2699			11.4309		11.6062	11.5593	12.0607		11.3302	11.3738	11.3097		11.2918	11.1817	11.2706			11.9012		12.0019	11.827	11.8891		11.299	11.1762	11.0014		11.3958	11.3655	11.2844
1	Seq3405_FBgn0041342		11.2987	11.504	11.1236		11.2012	10.8941	10.7665		11.1664	10.7522	10.7881		11.0027	10.7236	10.9451			10.9173		11.2437	11.0517	11.2472		10.9815	11.2353	10.9206		10.5443	10.8993	10.791			11.1733		12.0117	11.7382	11.4482		11.3847	11.1882	11.3371		11.1733	10.8364	11.0952
2	Seq3405_FBgn0041342		11.2715	11.2404	11.0854		11.2047	11.0651	10.7522		10.9326	10.5404	10.9136		10.2187	10.5522	10.9901			10.8835		11.2883	10.9844	11.2402		11.0302	11.1733	10.9346		10.872	10.8659	10.8232			11.1213		11.9954	11.6597	11.5563		11.3343	11.1263	11.2817		11.1263	10.9355	11.067
3	Seq3405_FBgn0041342		11.1728	11.3559	11.088		11.2404	11.0239	11.121		10.9924	10.5064	11.0148		10.2902	10.7943	10.9451			10.8706		11.2402	11.0302	11.3792		10.947	11.1504	11.0335		10.8351	10.8734	10.8692			11.1505		11.9564	11.6462	11.5366		11.4114	11.1296	11.3072		11.0684	10.9663	11.0317
1	Seq3420_FBgn0019949		7.03617	7.11287	7.07325		7.13614	7.07771	7.20864		7.13528	7.12541	7.18488		7.10241	7.05257	7.05257			7.26115		7.40372	7.34459	7.28108		7.38255	7.41278	7.3159		7.25172	7.27177	7.24888			7.22368		7.30043	7.34696	7.28848		7.29033	7.26084	7.19114		7.14262	7.18884	7.20098
2	Seq3420_FBgn0019949		7.07236	7.20701	7.14381		7.14678	7.07771	7.12584		7.17326	7.06429	6.96867		6.96482	7.11287	7.02606			7.29278		7.32042	7.30134	7.29278		7.40429	7.30864	7.2891		7.26928	7.30864	7.0924			7.23649		7.27736	7.2724	7.305		7.24476	7.26084	7.29707		7.23904	7.17659	7.19048
3	Seq3420_FBgn0019949		7.03617	7.11287	7.07325		7.02745	7.06295	7.01681		7.04257	7.09452	7.13485		7.06699	6.88976	6.98584			7.26115		7.40996	7.31741	7.26866		7.34755	7.30134	7.24286		7.26928	7.19048	7.06681			7.17359		7.26772	7.35872	7.305		7.28015	7.2891	7.27302		7.22368	7.24159	7.17159
1	Seq3421_FBgn0001122		8.46947	8.5265	8.56986		8.43654	8.3916	8.37432		8.45635	8.58277	8.35572		8.67919	8.518	8.49602			8.58721		8.50197	8.36865	8.54123		8.52408	8.52408	8.39461		8.65093	8.55982	8.38917			8.56173		8.32793	8.33955	8.33628		8.48153	8.54522	8.33599		8.53812	8.52904	8.40684
2	Seq3421_FBgn0001122		8.42347	8.43706	8.50532		8.46828	8.3645	8.37105		8.49152	8.62556	8.4078		8.54866	8.518	8.44243			8.53579		8.4278	8.42235	8.57894		8.57667	8.64938	8.58559		8.17326	8.50197	8.33836			8.50753		8.30165	8.31666	8.30834		8.48945	8.57592	8.39031		8.52278	8.61545	8.50806
3	Seq3421_FBgn0001122		8.51898	8.70722	8.56224		8.51422	8.43463	8.53916		8.59059	8.68577	8.51783		8.48348	8.76846	8.52585			8.58195		8.34696	8.507	8.51675		8.8759	8.83815	8.64362		8.35329	8.6489	8.41419			8.55023		8.51096	8.48462	8.59432		8.54612	8.62741	8.4608		8.59842	8.57541	8.51452
1	Seq3423_FBgn0030092		6.89986	7.44225	7.5343		7.63057	7.69784	7.60795		7.72423	7.90889	7.78354		8.45755	8.1224	8.21856			7.57894		7.84256	7.8505	7.94895		8.38672	8.09293	8.32763		8.47249	8.41926	8.11444			7.46298		7.68136	7.99548	7.67243		7.89482	7.78049	7.99586		8.13989	8.37011	8.30955
2	Seq3423_FBgn0030092		7.29309	7.41609	7.42487		7.58934	7.60979	7.7282		7.72081	7.97489	8.01959		8.46998	7.98703	8.06564			7.55433		7.85425	7.94876	7.94895		8.31379	8.05492	8.28848		8.37446	8.39346	8.16641			7.4363		7.61667	7.98128	7.69302		7.91049	7.8413	7.83373		8.08073	8.38097	8.42501
3	Seq3423_FBgn0030092		7.32905	7.37721	7.54946		7.70044	7.73132	7.66534		7.7282	7.90489	7.88773		8.24278	8.06519	8.2392			7.58946		7.85425	7.90689	7.93271		8.43865	8.12498	8.4023		8.43602	8.42235	8.17043			7.39089		7.72155	8.00637	7.75377		8.02662	7.90489	8.00113		8.15296	8.41066	8.35579
1	Seq3478_FBgn0037537		10.9265	11.1067	10.9506		10.9599	11.1159	11.0089		11.6281	11.9345	11.5091		10.6461	10.3139	10.2507			10.0874		10.5407	10.6777	11.0949		10.369	10.8187	10.4392		10.2569	10.1634	10.2083			11.003		11.1375	11.2892	11.0872		10.8522	10.8107	10.799		10.5685	10.2871	10.3435
2	Seq3478_FBgn0037537		10.9769	10.9166	10.9055		10.837	11.0278	11.0429		11.5665	11.7896	11.4797		10.3719	10.2841	10.2428			10.0114		10.6185	10.6643	11.0736		10.3633	10.8749	10.4177		10.2994	10.1634	10.2569			11.1237		11.2553	11.2926	11.1001		10.8184	10.8841	10.8751		10.6631	10.2774	10.3586
3	Seq3478_FBgn0037537		10.8596	10.9493	10.8798		10.8733	11.1496	11.1496		11.512	11.8876	11.4479		10.3379	10.2458	10.2168			9.93108		10.5498	10.6673	11		10.397	10.6834	10.3699		10.224	10.1994	10.1263			11.0478		11.1807	11.3002	11.1621		10.8267	10.7679	10.9862		10.5671	10.2897	10.3462
1	Seq3535_FBgn0036381		11.9228	11.9181	11.5999		12.3273	12.2439	11.8991		11.3292	11.1764	12.1606		11.9721	12.1091	11.8089			11.8234		12.2022	12.4918	12.6326		11.8483	11.6658	12.0413		11.7294	11.6481	11.7077			11.1189		12.9362	12.8218	12.8325		12.512	12.7074	12.4199		11.8989	12.05	11.9223
2	Seq3535_FBgn0036381		12.0913	12.1434	11.6614		12.3823	12.1022	11.2377		11.2271	11.1095	12.1004		11.7371	12.0937	11.8161			11.7829		12.168	12.4415	12.5918		11.8926	11.7328	12.0256		11.743	11.6658	11.6984			11.1852		13.0215	12.8153	12.7685		12.492	12.6878	12.3294		11.9117	12.0283	11.8957
3	Seq3535_FBgn0036381		11.9252	12.1576	11.4296		12.0508	11.7268	11.4251		11.025	11.088	11.4063		11.2859	12.0622	11.8805			11.7954		11.2494	12.466	12.4158		11.8696	11.703	11.983		11.8061	11.6577	11.6508			11.1485		13.118	12.868	12.8466		12.5555	12.7853	12.3676		11.9415	12.0418	11.8369
1	Seq3551_FBgn0000404		7.81698	8.05279	7.75989		7.98299	7.78109	7.56764		7.68679	7.67243	7.27418		7.46828	7.96434	7.68124			7.69674		7.76576	8.00731	7.94895		8.02422	7.8371	7.96386		7.78964	7.82273	8.108			7.93369		7.98109	7.92442	7.64842		8.35872	8.35741	8.41306		8.14568	7.81421	7.96617
2	Seq3551_FBgn0000404		7.8231	7.8862	7.42487		7.98916	7.93148	8.21856		7.80413	7.49785	7.60548		7.48214	7.8616	7.77862			7.82443		7.83689	7.97537	7.98717		8.09873	7.98109	8.00056		7.52774	7.9333	8.16038			7.88753		7.95807	7.92442	7.8861		8.35872	8.32853	8.3788		8.10049	7.94369	8.09452
3	Seq3551_FBgn0000404		7.72565	8.10154	7.943		7.93123	7.98963	8.06474		7.76984	7.7211	7.51898		7.64085	7.46489	7.78518			7.8331		7.83689	8.01421	7.9936		8.15617	8.0268	8.14432		7.60733	8.06142	8.02606			7.94056		8.00562	7.99737	7.8861		8.37938	8.28756	8.36063		8.08958	7.94953	8.12997
1	Seq3577_FBgn0032946		7.8231	7.82814	7.88417		7.8087	7.78109	7.98133		7.98774	8.0598	7.95371		7.95759	7.73471	7.85123			7.82443		7.94837	7.89724	7.64097		8.14432	7.8859	7.91588		7.99322	8.17043	7.9902			7.87897		7.8859	7.80176	7.84549		7.76421	7.93997	7.95478		7.98223	8.04912	8.0551
2	Seq3577_FBgn0032946		7.83973	7.46625	7.93394		7.71939	7.75767	7.76266		7.84654	7.88773	7.91663		7.78899	7.3159	7.56891			7.84214		7.89502	7.91448	7.48811		7.86129	7.52774	7.95361		7.87877	7.62303	8.04694			8.00637		7.8859	7.82655	7.81036		7.81121	7.99737	8.01681		8.07253	8.00637	7.99247
3	Seq3577_FBgn0032946		7.81698	7.64446	7.95323		7.8087	7.73132	7.96145		7.88009	7.94812	7.79333		7.32493	7.37141	7.59215			7.88509		7.88753	7.9542	7.58145		7.90569	7.66486	7.92303		8.02754	7.76774	7.96135			8.03874		6.88834	7.80176	7.78092		7.7783	8.02274	7.99095		8.00562	7.99737	8.07931
1	Seq3602_FBgn0030509		7.06295	7.14466	7.09099		7.24238	7.26366	7.16407		7.47506	7.29309	7.32118		7.75767	7.67743	7.73866			7.26115		7.3704	7.43352	7.45943		7.99868	7.91588	8.0786		8.1644	8.18735	7.70483			7.19048		7.33181	7.31711	7.2817		7.83331	7.83247	7.48489		8.10049	8.23872	8.44018
2	Seq3602_FBgn0030509		7.05076	7.02606	7.08126		7.28617	7.26366	7.11461		7.49018	7.44294	7.2388		7.29844	7.70102	7.72905			7.24286		7.37736	7.45066	7.39832		7.97613	7.8859	7.62595		8.06322	8.03342	7.67948			7.22368		7.30804	7.28971	7.31832		7.75978	7.7069	7.46271		8.08499	8.23872	8.42501
3	Seq3602_FBgn0030509		6.99624	7.11287	7.09099		7.22159	7.18115	7.12584		7.32867	7.36778	7.18488		7.34799	7.66118	7.77534			7.26115		7.50647	7.48005	7.35697		7.99247	7.92639	8.06286		8.12997	8.17692	7.74842			7.22368		7.3704	7.2817	7.26866		7.85881	7.80693	7.55152		8.21852	8.24824	8.37721
1	Seq3606_FBgn0015316		7.33836	7.35094	7.36741		7.19311	7.24555	7.15186		7.30606	7.16407	7.35645		7.2503	7.01774	7.1472			7.50462		7.47519	7.52617	7.2101		7.26491	7.41278	7.39003		7.25172	7.16323	7.40401			7.57894		7.4865	7.40202	7.40826		7.25676	7.2384	7.3053		7.22368	7.22239	7.25361
2	Seq3606_FBgn0015316		7.30378	7.16742	7.35719		7.20253	7.18115	7.10154		7.2738	7.28154	7.33316		7.24	7.05257	7.18074			7.49506		7.50144	7.48005	7.33509		7.34755	7.43407	7.43129		7.34459	7.24603	7.44956			7.48543		7.4714	7.4215	7.41419		7.26959	7.30804	7.37909		7.32972	7.2891	7.26335
3	Seq3606_FBgn0015316		7.31515	7.32905	7.45052		7.16658	7.19804	7.19311		7.34799	7.3339	7.38478		7.19885	7.02883	7.18074			7.49506		7.48971	7.52617	7.29278		7.30743	7.42347	7.41785		7.39746	7.26429	7.43518			7.5136		7.46625	7.44128	7.40826		7.34133	7.3339	7.46271		7.34696	7.27798	7.2724
1	Seq3608_FBgn0028582		7.88519	7.98062	7.84078		8.07948	8.09188	8.18177		8.20945	8.25385	8.28077		7.94593	7.87958	7.8616			8.09944		8.48623	8.27364	8.35462		8.20229	8.46025	8.30165		8.16825	8.20783	8.19574			8.00637		8.49346	8.32493	8.35447		8.35226	8.34193	8.31711		8.30089	8.19344	8.2062
2	Seq3608_FBgn0028582		7.89885	7.14466	7.82549		8.23262	8.04849	8.14062		8.29347	8.28193	8.2499		8.27224	7.76155	7.89633			8.09944		8.43602	8.29569	8.38298		8.18554	8.53683	8.224		8.29186	8.21302	8.13853			7.98014		8.43407	8.33955	8.2293		8.37938	8.3814	8.34755		8.39031	8.19344	8.18024
3	Seq3608_FBgn0028582		7.87242	8.06497	7.96169		8.3339	8.17659	8.21856		8.2244	8.2396	8.24278		8.15102	7.70102	7.75628			8.13887		8.31107	8.305	8.41673		8.16641	8.50832	8.24634		8.25707	8.26037	8.25456			8.02956		8.60115	8.44101	8.33628		8.32793	8.47425	8.39618		8.37764	8.27053	8.16825
1	Seq3641_FBgn0044028		8.83579	7.8806	7.96747		7.8933	7.87601	7.40088		7.68679	7.85071	7.59681		7.58496	7.23242	7.38622			9.30515		9.56173	8.8505	9.30773		7.64962	7.59644	7.68182		7.8718	7.81656	8.88996			8.84883		8.25519	8.27333	8.39575		9.07753	8.71081	8.52121		8.65702	8.84423	8.81869
2	Seq3641_FBgn0044028		8.8647	7.89381	7.95638		7.84601	7.89077	7.77808		7.73697	7.67743	7.4625		8.10547	7.2232	7.28617			7.86666		9.36267	8.8125	9.18157		7.73245	7.47897	7.54946		8.30834	7.62303	8.90268			9.02329		8.37793	8.28679	8.35447		9.07486	8.73403	8.56377		8.60437	8.80079	8.83941
3	Seq3641_FBgn0044028		8.74455	7.73697	7.86005		7.70851	7.81004	7.40088		7.46795	7.48751	7.27418		8.02422	7.04166	7.0598			9.4149		8.86779	8.92758	9.13716		7.5744	7.40429	7.23138		7.7511	7.67995	8.91847			8.97135		8.16859	8.11582	8.14262		9.11366	8.85964	8.66948		8.78964	8.89492	8.91019
1	Seq3650_FBgn0022774		11.6986	11.0556	11.4251		11.1921	10.9506	11.036		11.0639	10.7631	10.7363		10.597	10.5814	10.591			10.5903		10.2579	10.3633	8.77336		10.3249	10.6623	10.62		10.082	10.0546	10.0716			11.6175		11.4732	10.9209	10.8536		11.1584	10.9075	11.2687		10.375	10.0377	10.2774
2	Seq3650_FBgn0022774		11.6086	11.2859	11.3471		11.4619	11.1122	10.8418		11.0949	10.5448	10.8118		10.07	10.3801	10.5278			10.6325		10.1377	10.3424	8.77336		10.2706	10.7004	10.6325		10.1454	10.015	10.0908			11.4826		11.4052	10.9185	10.9147		11.2926	10.8716	11.3072		10.4141	10.0849	10.2633
3	Seq3650_FBgn0022774		11.6323	11.3292	11.5766		11.4331	11.1236	10.9654		11.4535	10.2382	10.7943		9.48943	10.3562	10.5095			10.7517		9.81121	10.4788	8.57894		10.393	10.7669	10.5582		9.97422	10.0931	9.99058			11.6175		11.4354	11.0684	10.7415		11.0238	10.9566	11.4013		10.4731	10.1168	10.1405
1	Seq3656_FBgn0000557		9.31279	8.59588	8.89482		8.84914	9.17732	8.71167		8.83526	9.12864	8.95807		9.91737	9.18776	9.66778			10.7216		10.0383	9.59146	10.2054		9.94798	9.70862	9.63626		9.97833	9.64073	10.0262			10.394		9.69256	9.83157	9.90358		10.3108	9.90077	9.56084		10.2431	10.1319	10.2233
2	Seq3656_FBgn0000557		9.60718	8.25345	8.58073		8.5708	9.14699	8.40921		8.76003	9.06676	9.0607		9.36121	8.82867	9.12971			10.6586		10.0647	9.71184	10.5219		9.32118	9.28178	9.35506		9.67172	9.19114	10.007			10.4853		9.97365	9.84256	9.9471		10.2247	9.70828	9.68229		10.2077	9.97365	10.2117
3	Seq3656_FBgn0000557		9.8089	8.51323	8.88188		8.97931	9.15313	8.63617		8.95371	8.88646	8.89671		9.60671	9.3559	9.23122			10.6993		10.2706	9.70194	10.0163		9.32763	9.28663	9.61581		9.60462	9.31424	10.2287			10.4004		9.86496	10.0133	9.82464		10.2431	9.87498	9.50555		10.1168	9.92367	10.1856
1	Seq3683_FBgn0001228		7.8231	7.70044	7.9211		7.53592	7.74539	7.77808		7.41785	7.08746	7.55107		7.39981	7.25188	7.40868			7.64674		7.84256	7.77852	7.77873		7.43296	7.51307	7.77786		7.26928	7.46271	7.83689			7.76022		8.00562	8.05673	7.73787		7.7069	7.56986	7.8584		7.54303	7.59544	7.79788
2	Seq3683_FBgn0001228		7.75739	7.59495	7.86005		7.51898	7.62662	7.43463		7.49785	7.03434	7.49818		7.32493	7.26327	7.61102			7.67337		7.84925	7.77852	7.66486		7.47465	7.16658	7.76907		7.47708	7.41954	7.77588			7.8009		7.9654	7.96077	7.73787		7.73606	7.61348	7.86625		7.53138	7.59544	7.7783
3	Seq3683_FBgn0001228		7.71711	7.75711	7.90739		7.55683	7.64566	7.88671		7.50018	7.21998	7.63844		7.39981	7.19311	7.5265			7.63662		7.75956	7.78725	7.70598		7.49825	7.58946	7.73832		7.56224	7.47032	7.8009			7.79528		7.95284	7.98128	7.74371		7.74506	7.43962	7.90006		7.55561	7.55254	7.76995
1	Seq3684_FBgn0012034		9.56017	9.51652	9.45138		10	10.3341	10.2854		9.57025	9.55778	9.59697		10.41	10.14	10.1676			9.79214		10.9875	10.4336	11.572		10.7659	10.9254	10.5028		10.6466	10.8274	10.5716			9.51924		11.379	11.2456	11.1467		11.2541	10.89	11.2603		11.379	11.0978	11.0214
2	Seq3684_FBgn0012034		9.51652	9.57412	9.52274		10.0591	10.3472	10.3518		9.66	9.64386	9.76798		10.1521	9.9201	10.0763			9.7155		10.8949	10.3937	11.6553		10.6847	10.7831	10.4859		10.5252	10.7965	10.5835			9.48811		11.3138	11.2302	11.0906		11.2214	10.7797	11.1695		11.2687	11.0952	11.0446
3	Seq3684_FBgn0012034		9.51914	9.68329	9.57159		10.0131	10.3	10.4776		9.69653	9.68606	9.74189		9.95135	9.95019	10.0864			9.62364		10.9146	10.3546	11.5087		10.7628	10.843	10.4414		10.5252	10.7569	10.5788			9.40429		11.3596	11.1966	11.0737		11.224	10.8781	11.125		11.2861	11.0761	10.9566
1	Seq3688_FBgn0001216		11.2828	10.614	10.7002		10.3441	10.4135	9.12466		10.4448	10.1264	10.381		10.4286	9.82959	10.2148			11.9583		11.4097	11.3687	11.4647		9.96991	10.204	10.62		10.5142	10.7659	11.2353			11.5057		11.4567	11.4136	11.3733		11.7502	11.5734	11.5855		11.321	11.0698	11.3885
2	Seq3688_FBgn0001216		11.3834	10.5987	10.7682		10.3645	10.14	9.05393		10.3551	10.0843	10.004		11.0027	9.68329	10.0493			11.951		10.8119	11.357	10.8245		10.156	9.99237	10.4896		10.3762	10.1121	11.2105			11.4785		10.9854	10.7689	10.6212		11.7734	11.6046	11.5784		11.3167	11.0507	11.3072
3	Seq3688_FBgn0001216		11.353	10.4159	10.614		10.2798	10.434	9.41186		10.3259	10.1438	9.73809		10.619	9.38963	9.91114			11.8645		10.768	11.3816	10.8919		10.1245	10.1277	10.5474		10.2531	9.96367	11.1746			11.5019		11.1733	11.0848	10.8364		11.8004	11.6274	11.619		11.4114	11.1171	11.3556
1	Seq3717_FBgn0033879		10.4759	10.4903	10.8733		10.9901	10.8744	11.1168		11.3022	11.2271	11.4619		11.7698	11.7478	11.4619			10.7768		11.1568	11.1817	11.1342		11.8306	11.7125	11.8696		11.9364	11.9583	11.7162			11.1524		11.3697	11.5198	11.4567		11.9223	11.827	11.827		12.1737	12.2288	12.2512
2	Seq3717_FBgn0033879		10.4562	10.6287	10.8563		10.9798	11.0961	11.0524		11.3952	11.0239	11.1095		12.1238	11.2892	11.3998			10.7979		11.1934	11.2852	11.1986		11.7294	11.6984	11.8006		11.9021	11.9085	11.8306			11.1901		11.1852	11.5684	11.534		11.8637	11.8369	11.7832		12.1457	12.1794	12.3391
3	Seq3717_FBgn0033879		10.4697	10.3996	10.9043		10.9451	10.944	11.3099		11.2073	11.3078	11.4012		11.605	11.6382	11.5533			10.7283		10.909	11.2105	11.048		11.8108	11.7162	11.8162		11.974	11.974	11.6658			11.1695		11.008	11.3847	11.3623		11.987	11.8738	12.0579		12.1687	12.2144	12.148
1	Seq3732_FBgn0026059		7.36778	7.39553	7.10154		7.8981	7.71711	7.81698		7.76984	7.76598	7.71825		7.65045	7.51504	7.32905			7.73787		7.86295	7.71927	7.82824		7.73245	7.77786	7.54071		7.633	7.60881	7.62254			7.44901		7.68136	7.63856	7.54252		7.68323	7.71287	7.57793		7.62303	7.51202	7.35872
2	Seq3732_FBgn0026059		7.36778	7.40372	7.26209		7.7585	7.69784	7.84523		7.66207	7.82177	7.67272		7.76598	7.50846	7.35094			7.69674		7.88753	7.74057	7.83689		7.77786	7.75221	7.49825		7.59071	7.60881	7.62254			7.4363		7.63396	7.70782	7.56859		6.95226	7.77127	7.53372		7.63227	7.48355	7.41052
3	Seq3732_FBgn0026059		7.27146	7.42557	7.20701		7.80332	7.71711	7.67537		7.6987	7.77534	7.75933		7.73753	7.53592	7.36486			7.77852		7.84925	7.75177	7.8584		7.75845	7.74506	7.52643		7.52147	7.6477	7.60807			7.42487		7.68136	7.65535	7.53476		7.7252	7.8413	7.71425		7.71425	7.58145	7.35872
1	Seq3767_FBgn0035538		8.25582	8.00843	7.15482		7.88671	7.89077	7.73866		7.94544	7.90187	7.85305		7.84156	7.76155	7.6987			8.28093		7.88122	8.31046	7.73606		7.76642	7.87652	7.85674		7.70483	7.78005	8			8.34799		7.86171	7.75043	7.69859		8.14023	8.03452	8.07182		8.08958	8.01346	7.90368
2	Seq3767_FBgn0035538		8.0412	8.06497	8.1525		7.79442	7.80144	7.79766		7.90614	7.95638	7.77753		7.81111	7.73471	7.68124			8.32613		7.82909	8.28046	7.66486		7.75199	7.81762	7.76907		7.56224	7.5306	7.76022			8.30545		7.96039	7.70321	7.66154		7.94349	7.96135	8.03048		7.97422	7.89805	7.80478
3	Seq3767_FBgn0035538		7.99435	8.04621	8.19414		7.80332	7.84444	7.83078		7.99341	8.00656	7.85953		7.75767	7.74595	7.63844			8.20457		7.79809	8.29921	7.64097		7.78267	7.90629	7.8172		7.61618	7.6729	7.74842			8.31545		8.05094	7.84004	7.73787		8.03746	7.893	7.99586		8.11998	7.98109	7.92442
1	Seq3776_FBgn0037010		9.6512	9.67036	9.61762		9.96241	10.1548	9.82264		8.85305	8.61991	8.54786		8.01402	9.37757	8.96675			9.48824		9.47708	9.68405	9.34304		9.60684	9.38514	9.16658		9.74349	9.69151	9.77808			9.64368		9.84329	10.2439	10.0112		10.3036	10.2595	10.4412		9.94486	9.89855	9.89173
2	Seq3776_FBgn0037010		9.53641	9.89393	9.26307		9.93921	9.76798	9.63224		9.21998	8.51208	8.75656		8.69842	9.38856	9.08835			9.48368		9.51274	9.61894	9.75722		9.48704	9.48704	9.44115		9.3717	9.93261	9.81121			9.72951		10.0468	10.3818	10.1614		10.375	10.3661	10.4116		9.90077	9.86202	10.0062
3	Seq3776_FBgn0037010		9.3696	9.68949	9.81991		9.9525	9.80184	9.5025		9.33073	8.2234	8.9452		8.42066	9.45627	9.38118			9.55408		9.66083	9.73967	9.7373		9.93517	9.76653	9.35168		9.21132	9.83052	9.89492			9.78687		9.99878	10.3472	10.1728		10.3905	10.3912	10.375		9.95749	9.89583	10.106
1	Seq3825_FBgn0004622		6.96	6.89482	6.87036		6.89482	6.8857	7.00656		7.01402	6.89986	7.03846		6.89178	7.01774	7.12713			7.42962		7.30864	7.12928	7.32042		7.44128	7.46271	7.40543		7.31741	7.36749	7.36165			7.25109		7.12928	7.20033	7.22239		7.07753	7.3339	7.35872		7.305	7.25487	7.17159
2	Seq3825_FBgn0004622		7.01866	6.89482	6.91488		6.93664	7.09584	6.95128		7.09628	6.92531	6.95226		6.99624	7.10198	7.11461			7.41785		7.2724	7.25519	7.29278		7.42347	7.44956	7.54071		7.41447	7.41954	7.41363			7.23649		7.06609	7.10783	7.23649		7.23266	7.32313	7.37909		7.34696	7.25487	7.21917
3	Seq3825_FBgn0004622		6.96963	6.94934	6.94837		6.91488	7.04712	7.01681		6.99671	6.96434	6.93467		6.92135	6.97154	7.06833			7.36749		7.1918	7.30134	7.305		7.19574	7.46271	7.46706		7.34459	7.39689	7.44956			7.25109		7.16491	7.16859	7.22239		7.13374	7.15516	7.36691		7.25109	7.1334	7.18057
1	Seq3827_FBgn0039396		7.09628	7.26366	7.11504		7.12584	7.15228	7.16407		7.12153	7.05257	7.17326		6.93762	7.05257	7.02606			7.2062		7.22497	7.25519	7.22657		7.20457	7.12619	7.2101		7.21075	7.21529	7.22754			7.20685		7.08958	7.08286	7.06752		7.08958	7.18355	7.11617		7.10538	7.16323	7.09029
2	Seq3827_FBgn0039396		7.16909	7.26366	7.24951		7.16658	7.19804	7.05393		7.10591	6.96434	7.13485		6.95128	6.96386	6.97728			7.32193		7.2555	7.24127	7.2101		7.17659	7.16658	7.15718		7.06788	7.17858	7.26115			7.20685		7.10154	7.04658	7.06752		7.13374	7.10573	7.14364		7.15448	7.16323	7.10783
3	Seq3827_FBgn0039396		7.05076	7.14466	7.2396		7.10852	7.13614	7.15186		7.02606	6.98584	6.96867		6.93762	6.91289	6.93762			7.27829		7.20294	7.26616	7.08463		7.12653	7.15448	7.20065		7.1334	7.11409	7.29523			7.23649		7.12928	7.03012	7.03195		7.12722	7.04294	7.19114		7.15448	7.17659	7.11652
1	Seq3866_FBgn0259876		7.66148	7.80843	7.88417		7.7585	7.73132	7.56764		7.52845	7.71138	7.40124		7.67301	7.58559	7.56891			8.19673		7.92085	8.06896	7.88854		7.76642	7.19048	7.80392		7.78311	7.82273	7.93487			7.99133		7.97154	7.92442	7.93349		8.17393	7.96135	8.09979		8.0625	7.76818	7.84067
2	Seq3866_FBgn0259876		7.60363	7.98774	7.82549		7.63057	7.74539	7.56764		7.64566	7.78327	7.56351		7.69291	7.65314	7.38622			8.20457		7.87631	8.06896	7.8584		7.81335	7.76907	7.80392		7.74281	7.71813	7.95361			7.94056		7.93271	7.92442	7.89219		8.06788	7.97766	8.03048		8.10049	7.79615	7.94212
3	Seq3866_FBgn0259876		7.60887	7.08746	7.95323		7.84601	7.74539	7.5265		7.56764	7.49785	7.50978		7.55683	7.55203	7.42522			8.1467		7.84925	8.11721	7.8584		7.76642	7.8371	7.8172		7.7252	7.7942	7.90529			7.92719		7.8859	7.893	7.824		8.23649	7.99737	8.19344		8.0625	7.80585	8.0551
1	Seq3875_FBgn0005619		8.60146	8.60486	8.69842		9.67801	9.66378	9.52683		9.4996	9.6121	9.3268		8.88722	8.5581	8.55714			8.19081		8.43199	8.18488	8.82549		8.45121	8.38773	8.41476		8.40102	8.30348	8.16038			8.131		8.2914	8.81656	8.6532		8.74124	8.21075	8.00113		8.20245	8.07966	8.38543
2	Seq3875_FBgn0005619		8.61624	8.65747	8.67449		9.53317	9.74763	9.53714		9.55059	9.81472	9.45361		8.88722	8.46896	8.48298			8.22143		8.35594	8.21205	8.75789		8.41024	8.35168	8.34252		8.36923	8.2671	8.17692			8.16172		8.28479	8.79051	8.68708		8.79214	8.33509	8.13408		8.21173	8.06178	8.34193
3	Seq3875_FBgn0005619		8.62419	8.68446	8.67449		9.53787	9.67522	9.57286		9.53495	10.0296	9.51356		8.72366	8.57806	8.54593			8.29063		8.36355	8.23681	8.72531		8.47411	8.46025	8.39031		8.41518	8.28525	8.25456			8.22288		8.38658	8.7673	8.72951		8.82718	8.27953	8.24888		8.26491	8.13237	8.36982
1	Seq3882_FBgn0052451		7.69726	8.12089	7.57932		8.35112	8.04849	8.29825		8.53592	7.15059	8.5727		8.134	8.21796	7.90589			8.20457		8.46964	8.30317	8.46747		8.17808	8.53683	8.0268		8.38428	8.54779	8.32613			7.7879		8.37793	8.13443	8.05057		8.31621	8.51833	8.40798		8.12911	8.19131	8.14313
2	Seq3882_FBgn0052451		7.68065	8.03365	7.75989		8.49352	7.02883	8.4567		7.15228	8.56161	8.44777		8.01402	8.01239	7.91936			8.08428		8.40116	8.3336	8.55766		7.96232	8.58246	7.9936		8.15144	8.46352	8.31107			7.74864		8.40372	8.40996	8.14907		8.44059	8.49546	8.47032		8.41799	8.2533	8.11374
3	Seq3882_FBgn0052451		7.66148	6.89482	7.66711		8.38046	7.04712	8.21189		7.87139	8.13614	7.2499		8.20172	7.38226	8.02422			8.1467		8.24777	8.38859	8.5952		8.15212	8.45368	7.91588		8.11721	8.50197	8.32613			7.60979		8.32793	8.41659	8.21075		7.14364	8.40599	7.3053		8.49239	7.62303	8.16256
1	Seq3883_FBgn0036196		7.75182	7.78245	7.5343		7.66237	7.90388	8.01402		7.77972	7.73978	7.9725		7.88519	7.61225	7.65284			7.73109		7.926	7.30864	8.06214		7.83184	7.73944	7.66083		7.87877	7.76244	7.66249			7.63227		7.65702	7.56935	7.64338		7.33211	7.47411	7.39974		7.39917	7.54303	7.45834
2	Seq3883_FBgn0036196		7.68971	7.76846	7.5343		7.71939	7.89077	8.03113		7.75711	7.72707	7.88137		7.74651	7.62327	7.58559			7.78768		7.85985	7.57365	8.01607		7.85217	7.69046	7.61422		7.82422	7.78005	7.67948			7.59046		7.56326	7.53242	7.62522		7.29033	7.38888	7.47032		7.33807	7.51202	7.3814
3	Seq3883_FBgn0036196		7.68065	7.70851	7.5343		7.73809	7.90388	8.04621		7.75711	7.73584	7.90388		7.74651	7.56605	7.64386			7.73787		7.92085	7.58246	8.05709		7.85217	7.71425	7.65057		7.83415	7.78005	7.63517			7.66154		7.53605	7.45943	7.66154		7.31349	7.42794	7.37909		7.33807	7.51202	7.41052
1	Seq3886_FBgn0264492		10.9348	10.8361	10.6406		10.2689	10.1667	10.0233		10.2472	10.1491	10.1835		10.293	9.34707	9.61295			10.5949		10.1738	10.1369	9.82941		9.74898	9.61213	9.97909		9.89492	8.01123	10.2083			10.739		10.46	10.4243	10.2155		10.2742	10.4988	10.5262		10.2301	10.2071	10.2327
2	Seq3886_FBgn0264492		10.9613	10.7794	10.7424		10.3168	10.228	10.2698		10.062	10.2472	10.1866		10.2158	9.2662	9.57759			10.5788		10.2969	10.1474	10.1074		9.70004	9.72417	10.0856		10.1426	9.32118	10.1684			10.8166		10.4892	10.46	10.2284		10.2464	10.5539	10.5459		10.2561	10.2583	10.2169
3	Seq3886_FBgn0264492		10.837	10.8361	10.71		10.2826	10.2238	10.1453		10.1411	10.281	10.0548		10.1847	9.62685	9.43167			10.5949		10.1817	10.1725	9.76752		9.68796	9.44729	9.89411		9.67537	9.40713	10.2341			10.8079		10.5503	10.5055	10.2677		10.3435	10.6135	10.6245		10.2877	10.3093	10.2293
1	Seq3901_FBgn0019643		8.77616	8.99953	8.99553		8.78409	8.75906	8.76044		8.71052	8.8451	8.7789		9.05765	9.07347	8.86419			8.45588		8.76421	8.81656	8.56732		8.88996	8.87907	8.78551		8.70943	8.83647	8.56326			8.90268		8.75311	8.72304	8.80413		8.37938	8.39146	8.57642		8.62693	8.81271	8.54818
2	Seq3901_FBgn0019643		8.75322	8.95177	8.96482		8.71167	8.66178	8.76044		8.7161	8.9237	9.08757		9.06295	8.95274	8.67522			8.40045		8.70598	8.74079	8.55766		8.754	8.79853	8.70287		8.68229	8.79333	8.53177			8.93487		8.67195	8.75689	8.82612		8.37938	8.50978	8.41954		8.61643	8.88325	8.68253
3	Seq3901_FBgn0019643		8.72962	8.99058	8.95068		8.77616	8.7161	8.76887		8.70563	9.02399	9.02144		8.95916	8.87498	8.66977			8.43352		8.70598	8.78027	8.63324		8.74158	8.78245	8.83099		8.65631	8.77072	8.58546			8.91508		8.7009	8.71012	8.80864		8.43087	8.40599	8.42501		8.59109	8.8932	8.60659
1	Seq3917_FBgn0263237		7.12584	7.29309	7.30226		7.50018	7.51043	7.6254		7.34799	7.38945	7.18488		7.29844	7.25188	7.25424			7.3339		7.73606	7.65774	7.76951		7.48355	7.5744	7.6729		7.21075	7.45176	7.42347			7.46298		7.69023	7.77083	7.75377		7.75311	7.69766	7.6886		7.47249	7.38226	7.41701
2	Seq3917_FBgn0263237		7.22721	7.35094	7.28386		7.49119	7.58277	7.56764		6.88874	7.40159	7.3443		7.30606	7.13443	7.29309			7.40543		7.77588	7.76066	7.81057		7.61961	7.5744	7.75177		7.633	7.51123	7.47897			7.3814		7.73899	7.73787	7.71722		7.75311	7.65057	6.9386		7.47978	7.38226	7.55459
3	Seq3917_FBgn0263237		7.19311	7.28386	7.32755		7.47371	7.58277	7.55139		7.32867	7.37721	7.27418		7.17243	7.27185	7.18488			7.43962		7.71058	7.71927	7.74371		7.5744	7.5744	7.6729		7.47708	7.51123	7.43518			7.44901		7.71516	7.78572	7.66581		7.69813	7.7069	7.66557		7.49372	7.43574	7.56834
1	Seq3919_FBgn0023407		7.93221	8.06497	7.74847		8.14657	8.01495	8.12412		7.96193	7.97106	8.06609		7.70908	7.74034	7.57806			7.81464		8.03342	7.89724	7.9936		7.83184	7.76288	7.85674		7.81762	7.92303	7.81528			7.71653		7.89441	7.74506	7.64842		7.88448	7.86666	7.91847		7.67572	7.80585	7.65726
2	Seq3919_FBgn0023407		7.93221	8.09232	7.81325		8.11894	7.92135	8.24039		7.89026	7.95904	7.89431		7.5937	7.63057	7.56891			7.81464		8.06788	7.84423	7.97957		7.78834	7.79961	7.76907		7.8718	7.88874	7.94291			7.77873		7.81121	7.78572	7.59842		7.84298	7.82273	7.93369		7.70598	7.81421	7.65081
3	Seq3919_FBgn0023407		7.87242	8.08414	7.84914		8.16972	7.91189	8.14423		7.95347	7.92605	7.9725		7.60424	7.64265	7.54754			7.8331		8.08569	7.86481	7.96193		7.87631	7.81762	7.63638		7.6965	7.87652	7.83689			7.76022		7.83289	7.65535	7.56859		7.88448	7.88183	7.94212		7.66534	7.81421	7.69534
1	Seq394_FBgn0002571		11.9988	11.9916	12.2439		12.7305	12.4077	12.462		13.4289	13.4794	13.3954		13.7735	13.5655	13.7735			12.5784		13.1416	13.211	13.2301		13.2737	13.2737	13.6044		13.3168	13.5309	13.3601			12.2861		13.1528	12.9496	13.1685		14.2146	14.2525	14.1296		13.8785	14.2314	14.0601
2	Seq394_FBgn0002571		11.7805	12.4381	12.2122		12.6325	12.5319	12.6226		13.4868	13.6788	13.3538		13.6573	13.6293	13.6293			12.5244		13.1614	13.1699	12.8589		13.3104	13.262	13.5557		13.293	13.542	13.2376			12.2911		13.1109	12.8848	13.1973		14.1296	14.2146	14.1733		13.8871	14.3188	14.0855
3	Seq394_FBgn0002571		11.8805	12.3399	12.2703		12.653	12.452	12.5085		13.4289	13.6898	13.4916		13.9624	13.3538	13.5914			12.5726		13.0476	13.2301	12.9753		13.2162	13.2376	13.5309		13.2546	13.5028	13.3529			12.2773		13.0534	12.8786	13.1925		14.2662	14.1997	14.014		13.7972	14.2525	14.014
1	Seq396_FBgn0034179		9.32277	9.58371	9.29011		9.89077	9.8392	10.062		9.58253	9.87408	9.14275		9.16878	9.73809	9.63345			9.45025		9.40514	9.36807	9.50257		9.681	9.5519	9.36902		9.3906	9.8933	9.32763			9.44991		9.71722	9.86202	9.85008		9.85694	9.94222	9.66474		9.66959	9.53502	9.65803
2	Seq396_FBgn0034179		9.2505	9.46174	9.39053		9.77835	9.72124	10.0461		9.48264	9.88226	9.22269		9.49619	9.39536	9.55443			9.42066		9.41257	9.37475	9.65881		9.90844	9.68527	9.28987		9.22673	9.93899	9.39225			9.40429		9.74427	9.83595	9.92035		9.91951	9.78333	9.62034		9.68732	9.57655	9.62668
3	Seq396_FBgn0034179		9.17055	9.48382	9.34688		9.80534	7.51043	9.90802		9.44992	9.69653	9.07637		9.30929	9.17617	9.31213			9.4672		9.26647	9.42808	9.58082		9.58377	9.34459	9.07833		8.94681	9.75305	9.37083			9.45718		9.66047	9.74192	9.83973		9.95313	9.89583	9.76664		9.82363	9.67366	9.66302
1	Seq3966_FBgn0015278		7.68971	7.65314	7.81832		7.79442	7.78109	7.5937		6.91687	8.16658	8.12089		8.01402	7.85305	7.74427			7.94212		7.9386	7.93742	7.92164		7.97613	7.98831	7.96386		7.94992	8.10031	7.88549			7.81293		7.78572	7.94095	7.78834		7.85881	8.02274	8.03048		8.10573	8.17526	7.90368
2	Seq3966_FBgn0015278		7.74651	7.78245	7.84914		8.11114	7.87601	7.98133		8.20498	8.24852	6.95226		7.83078	7.97274	7.75628			8.01309		7.98831	7.93742	7.88264		7.9256	8.0268	7.93192		8.07182	8.07075	7.97193			7.91847		7.8859	7.94095	7.76177		7.89482	8.13306	8.08357		8.02864	8.12516	8.01681
3	Seq3966_FBgn0015278		7.68971	7.66652	7.84914		7.74931	7.80144	7.79766		8.07258	8.15059	8.08569		7.81111	7.93418	7.68124			7.85508		7.94837	7.9627	7.90489		8.01588	8.01662	7.94291		7.8718	8.06142	7.97193			7.84904		7.84256	7.95148	7.824		7.88448	8.13306	8.00787		8.12911	8.14907	8.0045
1	Seq3978_FBgn0001222		8.60146	8.34965	8.75572		8.3339	8.23262	8.13528		8.3311	8.31704	8.3311		8.79523	8.44243	8.2234			8.41024		8.09135	8.29569	7.2101		8.43463	8.28802	8.37967		8.41518	8.55344	7.9654			9.19369		8.05094	8.10434	8.13477		8.1489	8.10434	8.3788		8.29523	8.4417	8.27581
2	Seq3978_FBgn0001222		8.78709	8.42801	8.85979		8.28829	8.29596	8.25582		8.4175	8.40974	8.29251		8.33166	8.35168	8.26757			8.42319		8.12412	8.15262	7.90489		8.40088	8.31455	8.33792		8.4271	8.47086	8.02606			9.20767		8.02015	8.14568	8.17526		8.00637	8.01569	8.30955		8.30089	8.34666	8.26913
3	Seq3978_FBgn0001222		8.80117	8.66311	8.70793		8.31175	8.31911	8.22762		8.30016	8.37141	8.37576		8.1927	8.3311	8.28714			8.46896		8.19722	8.16189	7.94895		8.39889	8.39889	8.31046		8.46679	8.47086	8.06304			9.2555		8.17908	8.13443	8.14907		7.9919	7.96924	8.30409		8.28971	8.37591	8.25109
1	Seq4008_FBgn0263490		8.1224	8.32249	8.20233		7.69349	7.48281	7.88009		7.68679	7.68153	7.90989		7.68212	7.62327	7.51833			8.13887		7.81869	7.8505	7.8584		7.93271	8.00562	8.00056		7.8646	7.88874	7.71562			8.33777		7.94583	7.85964	7.78834		7.84821	7.73064	7.77105		7.71425	7.60979	7.71425
2	Seq4008_FBgn0263490		8.0412	8.6251	8.17513		7.71339	7.67772	7.92531		7.78681	7.81271	7.62875		7.73753	7.76155	7.5265			8.06304		7.90969	7.87447	7.64097		8.00413	8.03837	7.98887		7.80478	7.87652	7.67948			8.42808		7.92758	7.76509	7.70598		6.83458	7.77127	7.79528		7.7329	7.68206	7.70321
3	Seq4008_FBgn0263490		8.30644	8.44743	8.17513		7.71339	7.6027	7.93172		7.75099	7.79685	7.88137		7.58496	7.57428	7.46828			8.11721		7.81869	7.9433	7.59569		7.87016	8.01662	7.98223		7.7252	7.86005	7.70483			8.44681		8.02015	7.848	7.824		7.91906	7.73989	7.83078		7.79051	7.67455	7.70759
1	Seq4013_FBgn0013767		7.22721	7.32905	7.30226		7.31817	7.3283	7.37793		7.28925	7.26991	7.40124		7.26053	7.34022	7.21553			7.40543		7.42599	7.30864	7.56275		7.55228	7.47897	7.49825		7.56224	7.72451	7.41363			7.4363		7.40372	7.42794	7.305		7.14364	7.13545	7.1334		7.29585	7.33151	7.50117
2	Seq4013_FBgn0013767		7.26092	7.26366	7.33911		7.35168	7.224	7.43463		7.25424	7.3837	7.43671		7.30606	7.30606	7.19885			7.39203		7.40372	7.34459	7.59569		7.52408	7.47897	7.51123		7.52147	7.72451	7.40401			7.47357		7.42766	7.42794	7.31107		7.18587	7.15516	7.14364		7.33807	7.3502	7.47681
3	Seq4013_FBgn0013767		6.91986	7.39553	7.37721		7.35168	7.27535	7.46625		7.28925	7.31553	7.49818		7.34799	7.34022	7.21553			7.46489		7.50144	7.34459	7.58846		7.23394	7.51307	7.61422		7.59071	7.74483	7.47897			7.48543		7.33181	7.38888	7.30043		7.25676	7.2101	7.21075		7.4657	7.42766	7.56834
1	Seq4019_FBgn0035169		9.4432	9.47725	9.72948		10.1422	10.2371	10.5708		10.5539	10.7541	10.6153		10.2311	9.31572	9.92914			9.64217		10.0986	10.5019	9.93408		9.54946	9.53748	10.1439		10.1398	9.87314	9.8647			9.7159		10.5296	10.6876	10.7103		10.4504	10.4942	10.4532		10.5255	10.3057	10.4129
2	Seq4019_FBgn0035169		9.45687	9.50391	9.75356		10.1866	10.3895	10.434		10.6581	10.727	10.5602		10.4946	9.45943	10.1491			9.57226		10.0786	10.5384	9.86398		9.78986	9.83162	10.2463		10.1964	9.97145	9.89805			9.67713		10.527	10.7304	10.7689		10.5491	10.5678	10.4412		10.557	10.3519	10.4544
3	Seq4019_FBgn0035169		9.44588	9.76798	9.7238		10.1002	10.2669	10.3168		10.4722	10.7794	10.6311		9.94062	10.2569	10.2658			9.77736		10.019	10.5964	9.97245		10.1738	9.91747	10.1094		10.1271	10.1798	9.91448			9.69697		10.6323	10.8151	10.7083		10.557	10.6066	10.5177		10.6661	10.3519	10.5373
1	Seq4041_FBgn0003716		10.1155	10.5202	10.106		10.4496	10.0361	10.4286		10.1685	10.4496	10.5156		10.8756	10.6127	10.3152			10.6542		10.4109	10.2523	10.9063		10.4788	10.4392	10.3578		10.5866	10.5252	10.4403			9.91274		10.7578	10.7244	10.7905		10.5997	11.0446	10.8137		10.723	10.6739	10.3967
2	Seq4041_FBgn0003716		10.2479	10.5664	10.1438		10.41	10.1038	10.5108		10.3594	10.5895	10.4715		10.5762	10.4616	10.2689			10.5716		10.4328	10.381	10.5651		10.6633	10.6325	10.3626		10.5196	10.5396	10.4228			9.99237		10.7043	10.735	10.6987		10.6148	10.9221	10.7933		10.6702	10.6447	10.5548
3	Seq4041_FBgn0003716		10.1422	10.5014	10.0057		10.4993	9.95686	10.1695		10.1971	10.4369	10.3152		10.4049	10.3472	10.3761			10.6501		10.3699	10.3153	10.8637		10.459	10.3721	10.2287		10.536	10.5467	10.4892			9.97604		10.696	10.7202	10.7509		10.6389	10.9854	10.8233		10.7004	10.6661	10.5503
1	Seq405_FBgn0000307		9.07637	8.88188	8.79793		9.26718	9.31572	9.44588		8.66962	8.5265	8.69784		9.13838	9.16008	9.14699			8.8934		9.05655	8.53916	9.12015		8.97288	8.57592	8.2671		9.24246	8.90889	8.44681			9.03131		8.58045	8.82549	8.57289		7.80219	7.91009	7.8584		8.17526	8.2533	8.10573
2	Seq405_FBgn0000307		9.18859	8.5884	8.76307		9.42101	9.3268	9.3819		8.64506	8.6081	8.60887		9.2855	9.51225	9.26415			8.97738		8.94036	8.74752	8.95109		9.26569	8.62181	8.50436		9.34843	9.16172	8.44681			9.02329		8.54882	8.80209	8.70333		8.00094	7.99095	8.05853		8.22416	8.4417	8.22271
3	Seq405_FBgn0000307		9.16512	8.82734	8.96482		9.2566	9.39321	9.56097		8.62677	8.51996	8.80883		9.37468	9.34263	9.16878			8.93369		9.03159	8.65487	9.09856		8.94915	8.71516	8.50885		9.34015	9.07066	8.39561			9.0761		8.59793	8.83616	8.92273		7.91906	7.99095	7.83078		8.17526	8.40159	8.33777
1	Seq4055_FBgn0028663		11.8475	11.4063	12.0913		11.8234	12.0741	11.4496		12.2564	12.6406	12.7556		12.3071	11.9457	12.1091			11.7243		11.9163	11.8926	11.932		12.3933	11.983	12.2416		12.1508	12.3861	12.0989			12.1232		12.0729	12.3213	12.4442		12.2305	12.4442	12.7968		12.4498	12.5289	12.3676
2	Seq4055_FBgn0028663		11.9812	11.8991	12.3646		12.3362	12.4573	12.3071		12.653	12.8456	12.7818		11.8805	11.9812	12.1654			11.8949		12.0029	11.8971	12.046		11.951	12.2022	12.4011		12.0989	12.3933	12.2282			12.1687		12.2512	12.3894	12.5861		12.4442	12.7584	12.8153		12.512	12.4442	12.5061
3	Seq4055_FBgn0028663		10.381	10.14	10.6287		10.4049	10.968	10.7148		10.9202	11.4973	11.7731		11.2184	11.9886	12.0547			10.7768		10.6466	10.7831	11.6481		12.1829	11.2904	11.2277		11.4054	12.0413	10.7332			11.321		11.2638	10.9589	10.9566		10.4338	10.6927	11.7259		10.6721	11.3596	11.3243
1	Seq41003_FBgn0031275		7.03617	6.98584	7.09099		6.95226	7.13614	7.04166		7.04257	6.98584	6.93467		7.03159	6.93566	6.92778			7.51465		7.51123	7.45066	7.41588		7.21529	7.30864	7.49025		7.23649	7.24603	7.46625			7.46298		7.30804	7.36894	7.22239		7.25676	7.19377	7.19114		7.19147	7.22239	7.16054
2	Seq41003_FBgn0031275		7.03617	7.01495	6.96578		7.07948	6.97059	6.96482		7.09628	7.01681	7.13485		7.11634	6.92283	6.99624			7.53993		7.49559	7.40713	7.32042		7.17659	7.17891	7.46706		7.37156	7.24603	7.39174			7.35872		7.38024	7.30195	7.22239		7.24476	7.2101	7.27302		7.2817	7.25487	7.18057
3	Seq41003_FBgn0031275		7.06295	7	6.94837		7.01866	6.92085	6.89986		6.93615	6.98584	6.93467		6.93762	6.94154	6.92778			7.54587		7.36282	7.40713	7.07468		7.24222	7.27364	7.2989		7.35609	7.24603	7.47897			7.32613		7.41391	7.32553	7.27488		7.19836	7.16591	7.17792		7.22368	7.18884	7.13066
1	Seq4101_FBgn0032400		13.3691	12.4325	13.271		13.22	13.02	11.7149		12.4671	12.5481	12.2234		13.6293	13.7902	13.5209			13.542		13.148	13.2847	13.293		13.7873	13.7406	13.5959		13.8053	13.8535	13.7774			13.8292		12.6453	12.7455	12.9496		13.1726	13.4657	13.4912		13.4324	13.6095	13.427
2	Seq4101_FBgn0032400		13.3214	12.7305	13.22		13.1201	13.1134	12.1299		12.581	12.3733	12.2052		12.6624	13.7201	13.4318			13.5028		12.9403	13.1813	13.2136		13.7306	13.5557	13.4246		13.7161	13.76	13.7161			13.8416		12.6373	12.7744	12.9681		13.3598	13.4324	13.4192		13.4082	13.5711	13.3777
3	Seq4101_FBgn0032400		13.4794	13.136	13.2601		13.2601	13.0367	11.9603		12.7732	12.6187	12.069		12.653	13.5307	13.4916			13.6304		12.9078	13.3529	13.2546		13.8711	13.6167	13.381		13.7406	13.7306	13.8631			13.7656		12.5931	12.7291	12.997		13.2195	13.4711	13.2516		13.3214	13.5215	13.4657
1	Seq4109_FBgn0001965		7.51373	7.39553	7.3873		7.74371	7.66237	7.56764		7.81592	7.74595	7.69726		7.95323	7.92852	7.72167			7.69674		7.87036	7.76907	7.82824		7.9472	8.01662	7.84088		7.82824	7.9333	7.71562			6.81335		7.60782	7.58696	7.56859		7.71653	7.88183	7.79528		7.67572	7.63952	7.50117
2	Seq4109_FBgn0001965		7.42557	7.41609	7.37721		7.7585	7.66237	7.60795		7.74427	7.73978	7.66237		7.56701	7.98703	7.63844			7.71058		7.85425	7.76907	7.80219		7.96232	8.04367	7.81121		7.80478	7.87652	7.70483			7.49452		7.63396	7.66059	7.57768		7.73606	7.87488	7.8125		7.73019	7.62303	7.5802
3	Seq4109_FBgn0001965		7.44846	7.54142	7.41222		7.76929	7.66237	7.64566		7.86083	7.66207	7.60548		7.64085	7.96434	7.6987			7.74775		7.78638	7.78725	7.76244		7.91369	7.99379	7.7942		7.85902	7.86872	7.68743			7.48543		7.64193	7.56935	7.50832		7.75311	7.89966	7.78049		7.70598	7.63952	7.6014
1	Seq4126_FBgn0011582		7.43602	7.69552	7.3873		7.72565	7.48281	7.67537		7.55938	7.34577	7.53592		7.81832	7.51504	7.5597			7.70321		7.68603	7.81335	7.53242		7.79442	7.8859	7.66676		7.9433	8.06142	7.94895			7.52199		7.47897	7.40939	7.38082		7.81121	7.75444	7.66557		7.86026	8.06932	7.81293
2	Seq4126_FBgn0011582		7.35682	7.42557	7.32755		7.73809	7.64566	7.45772		7.10591	7.48045	7.36486		7.86548	7.6027	7.35682			7.624		7.75199	7.88753	7.51228		7.6893	7.79961	7.49825		7.85133	7.96174	7.96135			7.26366		7.34104	7.40202	7.35285		7.69023	7.66534	7.72155		7.80219	7.87611	7.80478
3	Seq4126_FBgn0011582		7.39981	7.61716	7.45052		7.60424	7.71711	7.63904		7.71711	7.71138	7.40124		7.61348	7.66118	7.63269			7.624		7.69674	7.97537	7.58846		7.99868	7.86129	7.71195		7.94992	8.28525	8.00862			7.58396		7.41391	7.40939	7.44736		7.94953	7.4156	7.73742		7.87836	7.95303	7.80478
1	Seq4189_FBgn0014269		7.54432	7.45875	7.46421		7.44915	7.5597	7.40088		7.44915	7.3837	7.4625		7.50912	7.34873	7.42522			7.87631		7.77588	7.75177	7.74371		7.61961	7.60634	7.75177		7.79485	7.7046	7.92105			7.66154		7.73064	7.73787	7.71241		7.74506	7.80693	7.75933		7.70598	7.63952	7.67101
2	Seq4189_FBgn0014269		7.52813	7.518	7.518		7.51898	7.6027	7.46625		7.52845	7.45327	7.50978		7.42417	7.49918	7.46489			7.85508		7.74461	7.76066	7.72656		7.76642	7.79073	7.7942		7.79982	7.75489	7.91468			7.62205		7.83289	7.77083	7.7761		7.71653	7.83247	7.79528		7.66534	7.66581	7.69534
3	Seq4189_FBgn0014269		7.51373	7.56065	7.48717		7.56605	7.57302	7.5937		7.60795	7.42347	7.44984		7.41574	7.34873	7.47506			7.87631		7.66178	7.7942	7.6776		7.74551	7.80564	7.758		7.77852	7.74483	7.87242			7.59991		7.77698	7.76421	6.95536		7.73606	7.84841	7.79528		7.66534	7.63081	7.65081
1	Seq4192_FBgn0259697		7.11287	7.12842	7.14381		15.149	7.38406	7.44708		7.55938	7.62358	7.63844		7.64085	7.32118	7.20539			7.10364		7.32042	7.66344	7.01755		7.80757	7.58296	7.84967		7.36311	7.39689	7.37678			6.95807		7.16491	7.61961	7.45834		7.79528	7.60684	7.65678		7.38888	7.36923	7.3147
2	Seq4192_FBgn0259697		7.09628	7.1964	7.19394		7.50912	7.4182	7.63904		7.67772	7.94812	7.80601		7.55683	7.32942	7.24159			7.1416		7.38313	7.7046	7.25424		7.86129	7.59644	7.87631		7.45066	7.48274	7.41363			6.8932		7.30043	7.60979	7.50091		7.85881	7.7069	7.76509		7.38888	7.40769	7.36982
3	Seq4192_FBgn0259697		7.05076	7.18281	7.2396		7.54754	7.5597	7.66534		7.75099	8.00305	7.64446		7.43602	7.35755	7.29997			7.09099		7.37736	7.67172	7.32042		8.03067	7.64674	7.94291		7.4714	7.51123	7.38313			7.02237		7.26772	7.66581	7.52826		7.91049	7.65057	7.64674		7.3814	7.39917	7.40088
1	Seq4210_FBgn0031912		10.018	9.87408	10.062		10.4687	10.5644	10.5384		10.9599	11.0089	10.6542		10.9404	10.908	11.0504			10.3052		10.4662	10.6881	10.4742		10.9095	10.5926	10.7264		10.9085	11.024	10.9875			10.3057		10.3572	10.3897	10.4928		11.0952	11.0377	10.6862		11.2214	11.2463	11.1448
2	Seq4210_FBgn0031912		10.0813	9.71603	10.0113		10.3289	10.3629	10.0538		10.7312	10.4911	10.694		10.7709	10.693	10.5796			10.263		10.3476	10.7059	10.4603		10.314	10.2393	10.5788		10.7385	10.8802	10.9973			10.2949		10.332	10.2752	10.3586		11.0014	11.0014	10.8817		11.299	11.2528	11.1584
3	Seq4210_FBgn0031912		10.1031	9.9799	10.0493		10.5073	10.4911	10.5202		10.8418	11.2554	10.7501		10.5702	10.8629	10.9786			10.3299		10.332	10.6935	10.5028		10.9369	10.6177	10.5108		10.4911	10.9747	11.0593			10.2897		10.3978	10.3967	10.5715		11.1882	11.1505	10.8695		11.3295	11.3138	11.1938
1	Seq4225_FBgn0031049		10.8798	11.0651	11.1519		11.82	11.8889	11.765		11.832	11.5346	11.82		12.1771	11.9128	11.8394			10.9815		11.8061	11.8306	11.8645		12.1098	12.0134	12.3309		11.8545	11.6627	11.9683			10.5671		11.905	12.3432	12.2512		12.5253	12.3797	12.4365		12.2911	11.9012	12.1962
2	Seq4225_FBgn0031049		10.7576	10.8212	10.968		11.7953	11.6758	11.82		11.8495	11.4663	12.2234		11.9057	11.9403	11.8991			10.9451		11.8006	11.8391	11.7703		12.0495	12.3052	12.3104		11.9866	11.8971	12.0362			10.5383		11.8691	12.3944	12.162		12.465	12.3991	12.3991		12.3294	11.8957	12.1794
3	Seq4225_FBgn0031049		10.8139	10.958	11.1168		11.8942	11.7371	11.9084		11.7991	11.5283	11.5877		12.0069	11.9721	11.8863			11.0284		11.8119	11.8645	11.9238		12.0536	12.2772	12.3933		11.9413	11.8108	12.1142			10.5812		8.84685	12.4498	12.311		12.5355	12.4591	12.4846		12.4199	11.9609	12.2093
1	Seq423_FBgn0016076		8.91563	9.46998	8.0921		7.22159	8.07726	8.65299		7.44156	8.05438	8.45909		7.8481	7.56605	7.33948			8.56262		8.29676	8.39289	8.60028		7.51465	7.60634	7.53138		7.5744	7.45176	7.83689			8.61949		8.29676	7.98128	7.98014		7.55023	8.04075	7.89037		7.98223	7.65081	7.82252
2	Seq423_FBgn0016076		8.88684	9.46998	8.31156		7.13614	6.90489	8.64085		7.2738	7.79685	8.44777		7.9953	7.61225	7.38622			8.57693		8.38053	8.40102	8.66888		7.39289	7.69046	7.3634		7.43268	7.63687	8.14381			8.78899		8.26491	8.00169	8.01681		6.97881	7.67101	8.02163		7.4657	7.71882	7.87652
3	Seq423_FBgn0016076		8.9452	9.45567	7.75989		7.39732	7.71711	8.48516		7.07592	8.02121	8.43532		7.96675	7.54432	7.39874			8.54869		8.29109	8.31802	8.27348		7.10957	7.58296	7.44901		7.32463	7.63687	7.81528			8.77149		8.47492	7.98128	7.99737		7.31349	7.3814	8.00113		7.6865	8.07432	7.27736
1	Seq4241_FBgn0035878		9.58543	9.32998	9.44018		9.02237	9.04155	9.00328		8.53236	8.5377	8.64085		8.8647	8.84065	8.64716			9.13853		9.03746	9.16842	9.37902		8.89714	9.02698	9.30515		9.10206	9.01067	9.00263			9.88971		9.41391	9.5715	9.47722		9.30743	9.16214	9.07146		8.96963	8.87437	9.01718
2	Seq4241_FBgn0035878		9.49885	9.62753	9.5068		9.18962	9.08171	8.84222		8.48432	8.48348	8.78518		8.90238	8.82496	8.71467			9.27115		9.17443	9.10101	9.38601		8.98014	9.09663	9.26811		9.06878	9.01067	8.99812			9.67278		9.36559	9.51544	9.49912		9.27907	9.05592	9.0761		8.90869	8.82018	8.97441
3	Seq4241_FBgn0035878		9.56669	9.70333	9.46029		9.27787	9.19435	9.43654		8.61716	8.76694	9.01193		8.80655	8.63904	8.72707			9.2178		9.14619	9.13716	9.34304		9.07735	9.14262	9.28432		9.05781	8.98518	9.00263			9.85008		9.37032	9.49639	9.4672		9.29539	9.10329	9.00075		8.93054	8.77028	9.02329
1	Seq4249_FBgn0032820		10.709	9.55858	10.7963		10.9389	11.3022	11.0639		10.9747	11.0763	11.4743		11.5473	11.8889	11.6086			11.582		10.9451	11.224	10.5964		11.7517	11.9036	11.8756		12.5726	12.2416	12.4158			10.6721		10.5167	10.8912	11.0644		12.0673	12.1836	12.1304		12.3554	12.4674	12.476
2	Seq4249_FBgn0032820		10.7225	9.39053	10.8941		10.9506	11.2844	10.9599		10.8989	10.9017	11.2626		11.3309	11.512	11.7607			11.7162		10.8769	11.2765	10.3699		11.6062	11.9271	11.9051		12.6326	12.2889	12.4415			10.6599		10.4311	10.9012	11.0226		12.0432	12.14	12.14		12.3797	12.518	12.512
3	Seq4249_FBgn0032820		10.5448	9.90212	10.9166		11.0715	11.3241	11.2437		10.9809	11.0961	11.1307		11.0386	11.6382	11.7034			11.6445		10.6903	11.2277	10.3849		11.5137	11.6481	11.932		12.6422	12.3104	12.4239			10.6927		10.5136	10.9566	10.9923		11.9643	12.0729	12.1712		12.4156	12.476	12.4442
1	Seq4254_FBgn0003887		12.5029	13.0367	13.3127		13.3538	13.4613	12.6828		13.3806	12.8642	12.6406		12.4325	12.6876	13.1201			13.4101		12.9753	13.3028	13.2737		13.0476	12.7847	12.8405		12.3535	13.4532	13.4101			13.1726		13.2616	13.1685	13.2383		13.6136	13.7362	13.5522		13.6749	13.638	13.5918
2	Seq4254_FBgn0003887		12.5597	12.9789	13.2359		13.0855	13.2837	13.0094		13.2134	12.9911	12.7919		12.3935	13	13.3538			13.3727		12.982	13.3727	13.2847		13.262	13.1416	12.8201		12.8269	13.2457	13.3727			13.0628		13.4142	13.4324	13.2452		13.6885	13.8096	13.8292		13.7531	13.7656	13.5711
3	Seq4254_FBgn0003887		12.8456	13.333	13.4176		13.1734	13.4318	12.8303		13.3691	12.7115	12.2911		12.4202	12.9524	13.333			13.3529		12.9277	13.3601	13.3168		13.2376	12.9523	12.8448		12.0689	13.4743	13.4246			13.0744		13.3544	13.3864	13.1803		13.7531	13.6136	13.6251		13.724	13.724	13.6749
1	Seq427_FBgn0003392		8.74455	8.93123	8.82284		9.1158	9.08603	9.28675		8.96578	9.14561	9.10219		9.14561	8.98608	8.75252			8.81954		9.01495	8.8558	9.08552		8.93723	8.78245	8.70805		8.97145	7.54071	8.64169			8.81036		9.01383	9.04184	8.92511		8.35226	8.47425	8.72383		8.83479	8.92273	8.64169
2	Seq427_FBgn0003392		8.7211	8.9237	8.83421		9.12412	9.02595	9.31572		9.0294	9.20314	9.30663		9.2662	8.96241	8.76003			8.84444		9.02634	8.85943	9.0607		8.88671	8.89016	8.76487		8.97288	8.91707	8.59582			8.76487		8.97365	9.17251	9.10451		8.46543	8.47425	8.5691		8.79377	9.02385	8.76266
3	Seq427_FBgn0003392		8.73527	8.95177	8.82668		9.0796	9.08945	9.21755		8.99647	9.2505	9.28771		9.10033	8.96241	8.81218			8.87119		9.08481	8.91429	9.02634		9.02634	8.88234	8.78158		9.00488	8.92679	8.7772			8.81036		9.03526	9.16105	9.04876		8.48945	8.52278	8.78256		8.8862	8.95167	8.7502
1	Seq4273_FBgn0010812		10.1375	10.2129	10.1946		9.67801	9.7894	10.2698		9.35315	9.4759	9.4786		9.06295	8.56288	8.633			9.10852		9.22529	8.97575	9.36618		8.86419	8.95487	8.83099		8.72951	8.72667	8.68416			9.98052		9.79912	9.67278	9.67713		9.02938	9.17966	9.30485		8.59395	8.85518	8.76973
2	Seq4273_FBgn0010812		10.2302	10.2445	10.2382		9.73358	9.82701	10.0797		9.31061	9.40798	9.4432		8.58543	8.68738	8.66977			9.11183		9.31719	9.06519	9.3394		8.96367	9.05718	8.94036		8.76421	8.78092	8.74506			9.98878		9.96511	9.69569	9.68732		9.0761	9.34074	9.32478		8.71905	8.85008	8.73087
3	Seq4273_FBgn0010812		10.1847	10.0122	10.1331		9.60162	9.74763	9.72764		9.25935	9.22882	9.39428		8.53884	8.68007	8.65449			9.08835		9.25943	9.06788	9.2891		8.8759	8.94915	8.82146		8.71356	8.81453	8.75188			9.96963		9.88091	9.61777	9.67455		9.13597	9.23904	9.2628		8.60955	8.85008	8.80025
1	Seq4273_FBgn0037544		8.03342	8.27961	8.19414		8.51175	8.3443	8.60641		8.37359	8.44052	8.59074		8.67919	8.48516	8.42592			8.37403		8.35594	8.56732	8.66095		8.74752	8.71802	8.69778		8.64434	8.6594	8.55714			8.26241		8.53372	8.52173	8.46611		8.83616	8.82697	8.76443		8.73268	8.53579	8.72372
2	Seq4273_FBgn0037544		8.19763	8.50581	8.31383		8.49352	8.46862	8.73146		8.57916	8.61379	8.55762		8.54866	8.3916	8.31439			8.305		8.42192	8.53916	8.64674		8.78289	8.76962	8.77413		8.62132	8.67172	8.47924			8.24824		8.48623	8.52173	8.49346		8.88874	8.82167	8.7211		8.72951	8.56224	8.73629
3	Seq4273_FBgn0037544		8.1224	8.37359	8.30872		8.44984	8.48247	8.54432		8.41151	8.34411	8.62601		8.50101	8.33539	8.40621			8.34577		8.37533	8.63324	8.58921		8.77852	8.75188	8.70805		8.60264	8.68182	8.52539			8.21075		8.5744	8.56656	8.49785		8.8932	8.82167	8.76885		7.38888	8.56834	8.72372
1	Seq4276_FBgn0038613		9.93921	9.61463	9.90896		9.13635	9.53641	9.64633		9.78463	9.75419	9.82701		10.3485	10.3223	10.1761			9.07771		8.9542	9.10101	8.84737		9.48146	9.45162	9.57226		9.86718	10.1121	9.92649			9.51754		9.37822	9.46828	9.52147		9.79669	9.75366	9.9384		10.588	10.7123	10.5755
2	Seq4276_FBgn0038613		9.80534	9.75614	9.9927		8.96434	9.49052	9.68606		9.9799	9.71782	9.62996		10.1931	10.1472	10.5349			9.15313		9.13571	9.14483	8.96		9.74898	9.77369	9.73347		9.74539	10.2259	9.95817			9.55944		9.48677	9.52917	9.62034		9.87498	9.86877	9.97154		10.5795	10.8412	10.7062
3	Seq4276_FBgn0038613		9.67801	9.21199	9.81645		9.18074	9.15756	9.56534		9.86663	9.42539	9.55938		9.92283	10.4919	10.1538			9.03819		8.82146	9.11478	8.82549		9.58934	9.51819	9.55068		9.30682	10.0519	9.94271			9.54754		9.385	9.50753	9.51649		9.83157	9.73747	9.95041		10.5632	10.6375	10.5645
1	Seq4289_FBgn0025800		8.3634	8.45858	8.39981		8.96061	8.76694	8.80225		9.05528	9.01982	8.80883		9.07748	9.23721	9.12175			8.92244		9.25943	9.18917	9.57529		9.18834	9.24246	9.18198		8.97738	9.16172	9.15355			9.04494		9.30788	9.23122	9.23577		9.05166	9.11201	9.09205		8.93899	8.99699	8.88671
2	Seq4289_FBgn0025800		8.38442	8.76625	8.34762		8.77616	8.78013	8.61456		8.74385	8.77176	8.85435		8.72366	8.86882	8.8778			8.99812		9.39303	9.16842	9.30773		9.09908	8.99511	8.88509		9.12015	9.14551	9.2101			8.91129		9.20921	9.0968	9.13716		9.09152	9.12636	9.1039		8.89926	8.96405	8.94251
3	Seq4289_FBgn0025800		8.14657	8.46318	8.35627		8.68095	8.94739	8.49519		9.05528	8.47573	8.76307		8.53073	8.80682	8.91289			9.01067		9.13297	9.1973	9.4508		9.01188	8.83015	8.93546		8.98071	9.17842	9.20726			8.92382		9.16105	9.0348	9.14347		8.98157	9.14585	9.17966		8.92343	8.82697	8.91019
1	Seq43062_FBgn0086693		7.41363	7.16742	7.12842		7.16658	7.24555	7.31741		7.22561	7.19885	7.13485		7.08746	7.17783	7.20539			7.77852		7.76576	7.49346	7.8584		7.41335	7.30864	7.34577		7.32463	7.59644	7.62254			7.44901		7.45505	7.37967	7.31832		7.63178	7.38888	7.38974		7.33807	7.49692	7.42403
2	Seq43062_FBgn0086693		7.39981	7.26366	7.2396		7.22882	7.26366	7.26405		7.19967	7.15819	7.16281		7.14338	7.11287	7.29997			7.79442		7.77588	7.56173	7.86666		7.44956	7.32553	7.34577		7.33509	7.1416	7.56301			7.4363		7.46625	7.48059	7.35285		7.56453	7.45834	7.34755		7.35872	7.48355	7.45834
3	Seq43062_FBgn0086693		7.41363	7.21836	7.26209		7.20253	7.24555	7.33017		7.24714	7.14296	7.2388		7.22159	7.11287	7.21553			7.80413		7.74461	7.57365	7.88264		7.40429	7.44184	7.2891		7.31741	7.45176	7.67948			7.46298		7.27736	7.38888	7.32493		7.55791	6.90207	7.42766		7.35872	7.49692	7.46597
1	Seq433_FBgn0004106		6.94934	6.94934	7.02883		7.04439	6.93958	6.99718		6.93615	6.81911	6.93467		7.31515	7.19311	7.13955			7.24286		7.23649	7.26616	7.2101		7.42347	7.40429	7.49825		7.44239	7.38226	7.31107			7.01048		6.9985	7.08286	7.04367		7.22239	7.16591	7.22239		7.10538	7.10014	7.25927
2	Seq433_FBgn0004106		7.00562	6.94934	7.08126		6.99624	6.90489	6.99718		7.01402	6.82443	7.04939		7.07815	7.23242	7.19311			7.29278		7.20294	7.21658	7.26866		7.51465	7.44184	7.51833		7.46052	7.39003	7.26115			7.03195		7.0542	7.10084	7.10014		7.23266	7.22368	7.21075		7.10538	7.16323	7.24476
3	Seq433_FBgn0004106		6.99624	6.92778	7.0616		7.01866	6.90489	6.84706		6.91687	6.81378	6.99624		6.96482	7.28077	7.1472			7.30864		7.214	7.26616	7.24127		7.44128	7.4187	7.48086		7.40599	7.38226	7.28479			7.04403		6.98868	7.09029	7.05528		6.86707	7.18355	7.24476		7.09381	7.20033	7.2724
1	Seq436_FBgn0002121		9.83124	9.78463	9.59432		10.1654	9.88582	9.9632		9.85681	9.998	9.98863		9.96012	9.93701	9.71095			10.0326		10.4759	9.76752	10.6016		10.0057	10.1809	9.84789		9.92303	9.99577	9.6575			9.74942		10.3057	10.1778	10.1901		9.86954	10.0144	9.77802		10.0534	10.0336	9.85362
2	Seq436_FBgn0002121		9.78006	9.90212	9.56399		10.2238	9.98691	10.2082		9.85526	10.1315	9.94386		9.9824	9.92914	9.85604			9.95269		10.451	9.76332	10.6431		9.96367	10.192	9.72894		9.87232	9.94339	9.6796			9.75695		10.4116	10.2065	10.3028		9.96309	9.97604	9.73747		9.98432	10.031	9.86408
3	Seq436_FBgn0002121		9.94294	9.83473	9.63103		10.1786	9.98691	9.44588		9.93332	9.82071	9.63693		9.64633	9.67243	9.38856			9.91069		10.3153	9.77972	10.4967		9.67819	10.4303	9.99577		10.0318	10.1345	9.70125			9.83157		10.3725	10.1298	10.2038		9.83873	10.0646	9.90909		10.0457	9.9641	9.85881
1	Seq4430_FBgn0261268		8.50812	8.45001	8.56986		8.343	8.2009	8.16951		8.04234	8.17929	8.18611		8.15102	8.16972	8.00749			8.04148		8.31107	8.13306	8.12205		8.34356	8.23585	8.17193		8.24951	8.3814	8.01718			8.59991		8.06411	8.02015	8.08233		7.82315	7.65726	7.61912		7.84591	8.05619	8.0551
2	Seq4430_FBgn0261268		8.50101	8.57033	8.49152		8.05822	8.15355	8.1544		8.05551	8.15629	8.3846		8.55523	8.18982	8.00749			8.08428		8.27984	8.12067	8.14091		8.30834	8.25061	8.22094		8.2671	8.32942	7.97193			8.61361		8.06411	8.08233	8.10818		7.76995	7.73989	7.55152		7.89219	8.03746	8.12997
3	Seq4430_FBgn0261268		8.60146	8.40283	8.6518		8.39571	8.26601	8.07726		8.03778	8.19229	8.28829		8.04712	8.28116	8.20701			8.09944		8.19935	8.16625	8.16892		8.38672	8.46025	8.34252		8.35329	8.38572	8.02606			8.69116		8.17908	8.17309	8.17592		7.94349	7.94642	7.824		8.05673	8.21594	8.2062
1	Seq44393_FBgn0000606		6.90889	6.88162	6.87036		6.86831	6.86315	6.84706		6.87088	6.87036	6.86831		6.84967	6.93074	6.88162			7.32193		7.10014	7.25519	7.12481		7.10957	7.01941	7.13955		7.11409	6.95342	7.27302			7.25109		6.83036	6.94251	6.94291		7.03636	6.94017	6.91767		6.87365	6.926	6.9386
2	Seq44393_FBgn0000606		6.94934	6.86728	6.87036		6.85383	6.87139	6.88519		6.85902	6.89178	6.86831		6.96482	6.87396	6.90889			7.35609		7.13545	7.31741	7.15414		7.10957	7.12619	7.13955		7.1334	7.11409	7.27302			7.19048		6.94798	6.96617	7.04367		7.09873	7.00225	7.05601		6.90368	6.926	6.97728
3	Seq44393_FBgn0000606		6.86367	6.86728	6.87036		6.83973	6.87139	6.85694		6.95904	6.88366	6.86831		6.8392	6.84654	6.8585			7.3339		7.06178	7.26616	7.06322		6.98565	6.97269	7.09628		6.99699	6.99774	7.28479			7.17359		6.88834	6.85715	6.88793		7.003	6.97537	6.97881		6.90368	6.87365	6.90769
1	Seq4447_FBgn0260753		7.66148	7.66652	7.74847		7.00656	7.36741	7.49185		7.37649	7.50978	7.39303		7.53592	7.3159	7.33948			7.90167		7.74461	7.76907	7.6893		7.67337	7.66486	7.64169		7.60733	7.71058	7.54071			7.95264		7.79355	7.63856	7.58896		7.33211	7.32313	7.47032		7.54303	7.55254	7.56834
2	Seq4447_FBgn0260753		7.49052	7.78681	7.80601		7.44156	7.42487	7.55139		7.35682	7.53592	7.38478		7.27535	7.42136	7.35094			7.86666		7.69023	7.732	7.61275		7.72451	7.69766	7.68182		7.60733	7.7046	7.52252			7.94056		7.83836	7.64674	7.64338		7.40088	7.4657	7.47032		7.50462	7.53579	7.51333
3	Seq4447_FBgn0260753		7.59246	7.83579	7.70851		7.48583	7.45121	7.51373		7.39303	7.46828	7.31099		7.26601	7.34873	7.35682			7.87631		7.6677	7.72542	7.61275		7.6893	7.67337	7.62595		7.62303	7.6729	7.52252			7.87897		7.81677	7.67948	7.65607		7.40088	7.30804	7.47032		7.50462	7.54303	7.52748
1	Seq4451_FBgn0032480		9.07157	9.55347	9.34059		9.08757	9.12067	9.04075		8.99647	8.86882	9.0546		9.36121	9.32193	9.11222			9.28987		9.42403	9.1775	9.4508		9.38241	9.23809	9.29707		9.10852	9.21868	8.93899			9.27907		9.44564	9.48207	9.45656		9.51754	9.38716	9.39603		9.37649	9.19787	9.31711
2	Seq4451_FBgn0032480		9.06676	9.13293	9.32998		8.99741	9.00539	8.83315		8.89077	9.14275	9.19629		8.62175	9.17055	9.11396			9.19804		9.48247	9.06788	9.39461		9.36443	9.32823	9.3394		9.18364	9.08552	9.05184			9.24484		9.47465	9.53417	9.43073		9.51439	9.40564	9.45779		9.43352	9.23538	9.29086
3	Seq4451_FBgn0032480		9.03457	9.03755	9.28077		8.80655	8.99058	8.57033		8.88684	9.09693	8.99953		8.70563	9.20569	9.16878			9.20172		9.45711	9.18198	9.48308		9.38241	9.38061	9.35285		9.11652	9.14551	9.00712			9.28479		9.49546	9.59034	9.46448		9.57655	9.46761	9.46978		9.46352	9.20498	9.2755
1	Seq4481_FBgn0028707		7.14805	7.02606	7.19394		7.23362	7.11808	7.07771		7.20864	7.02606	7.2388		7.27535	7.20457	7.19311			7.21658		7.48971	7.39718	7.58846		7.52408	7.54406	7.49825		7.44239	7.41954	7.29523			7.08605		7.34932	7.34696	7.38773		7.34133	7.36807	7.47032		7.17792	7.24666	7.25361
2	Seq4481_FBgn0028707		7.20212	6.90889	7.20701		7.31817	7.31515	7.24		7.31402	7.24872	7.32118		7.21108	7.17783	7.15313			7.2062		7.46706	7.40713	7.66486		7.56224	7.50144	7.46706		7.37156	7.43129	7.36165			7.10224		7.39232	7.40939	7.37098		7.33211	7.31711	7.34755		7.12997	7.25487	7.19048
3	Seq4481_FBgn0028707		7.18157	7.09891	7.26209		7.25424	7.224	7.06564		7.2738	7.07236	7.33316		7.00749	7.19311	7.18074			7.12653		7.06967	7.39718	7.53242		7.53346	7.53476	7.51833		7.45066	7.44101	7.36165			7.10224		7.40372	7.4215	7.3339		7.35872	7.38888	7.45505		7.17792	7.27798	7.26335
1	Seq4515_FBgn0025815		7.76515	7.99435	7.81832		8.37395	8.31911	8.34965		8.10329	8.04667	8.0954		8.38154	8.5377	8.16972			8.072		8.37069	8.56732	8.79917		8.57327	8.38428	8.6569		8.63009	8.41419	8.43865			7.81933		8.27193	8.50157	8.16021		8.93536	8.82167	8.83689		8.64169	8.42178	8.49971
2	Seq4515_FBgn0025815		7.77753	8.0182	7.85461		8.42277	8.23262	8.32942		8.19599	8.10066	8.19722		8.51849	8.29405	8.05438			8.04148		8.30317	8.55982	8.83131		8.47924	8.37764	8.49918		8.43602	8.36428	8.47924			7.84904		8.1941	8.47425	8.13477		8.98413	8.90529	8.82718		8.63324	8.35843	8.50343
3	Seq4515_FBgn0025815		7.78409	7.93172	7.80601		8.27457	8.20783	8.21856		8.17804	8.03365	8.09298		8.41328	8.14932	7.99859			8.09188		8.15532	8.6077	8.79528		8.30834	8.24063	8.48811		8.05709	7.65774	8.5199			7.7879		8.02015	8.32493	7.91787		8.95226	8.8857	8.88224		8.75645	8.49612	8.52982
1	Seq4529_FBgn0004875		7.54432	7.52813	7.43671		7.74931	7.58277	7.41645		7.55938	7.51439	7.44984		7.40868	7.35755	7.27068			8.02385		7.8125	7.85757	7.6893		7.52408	7.65487	7.57238		7.50991	7.67995	7.73787			7.70759		7.69023	7.71882	7.57768		7.69813	7.96924	7.87652		7.69766	7.63952	7.60979
2	Seq4529_FBgn0004875		7.58277	7.56065	6.98347		7.63844	7.6027	7.50912		7.55938	7.80843	7.39303		7.43602	7.46489	7.32905			8.05492		7.80413	7.84423	7.6893		7.5744	7.66486	7.54071		7.66439	7.65774	7.81528			7.77039		7.77127	7.70782	7.50832		7.7069	7.94642	7.88448		7.7464	7.6014	7.6014
3	Seq4529_FBgn0004875		7.42557	7.5708	7.50018		7.69349	7.5597	7.68883		7.67066	7.77917	7.39303		7.37141	7.4818	7.31288			8.006		7.74461	7.83668	7.60536		7.69674	7.66486	7.52643		7.58446	7.73719	7.72542			7.75489		7.71516	7.73787	7.54252		7.69813	7.78747	7.91847		7.72178	7.61863	7.58696
1	Seq454_FBgn0264077		8.90463	8.30644	9.04348		9.40921	9.20396	9.14826		10.0782	10.256	10.2775		10.5032	10.401	10.1676			10.259		9.65815	10.4821	10.073		10.5538	10.4875	10.1654		9.24714	9.2301	10.0737			9.6547		9.58646	9.62668	9.75166		10.4019	10.4523	10.5383		10.1996	9.75366	9.99685
2	Seq454_FBgn0264077		9.28867	8.8607	8.86882		9.36832	9.83473	9.41768		10.1898	10.1667	10.5644		9.8089	10.2507	10.0122			10.1932		9.36063	10.3106	10.081		10.4892	10.386	10.0452		9.57755	8.99181	9.97995			9.43643		9.95594	9.81949	9.62193		10.1549	10.0842	10.1405		9.89502	9.47235	9.60733
3	Seq454_FBgn0264077		8.9856	9.62182	8.8843		9.40043	9.77917	9.16512		10.2569	10.0151	10.2551		9.00047	10.2658	10.1331			10.1778		9.91837	10.3299	10.0104		10.4859	10.4533	10.08		9.35828	9.27535	9.96367			9.57831		9.99605	10.0038	9.94222		10.2367	10.031	10.1331		10.0377	9.71722	9.54355
1	Seq4548_FBgn0028920		12.1238	12.279	12.8816		12.3362	12.0262	11.4765		11.2828	11.7415	11.8107		12.3325	12.0508	11.9988			11.9238		11.2494	11.4598	10.8575		12.3637	11.6508	12.235		11.983	11.7931	11.4216			12.7685		11.9466	12.111	12.1962		12.3944	12.1962	12.2512		12.1004	12.7744	12.4101
2	Seq4548_FBgn0028920		12.2052	12.3733	12.7474		12.1731	12.0069	11.7782		11.2684	11.5808	11.8363		12.1654	12.1576	11.9886			11.9413		11.3975	11.5333	10.2259		12.4239	11.7243	12.3438		12.006	11.8863	11.4887			12.868		12.1362	11.9716	12.2174		12.4101	12.3347	12.3944		12.2174	12.8063	12.5555
3	Seq4548_FBgn0028920		12.1434	12.2277	12.7609		12.2122	11.9831	11.6444		11.2859	11.6323	11.8161		11.9849	12.069	12.0069			11.9653		11.3187	11.4693	10.7283		12.3052	11.743	12.3637		12.0134	11.8306	11.4732			12.7584		12.0729	12.0526	12.2305		12.4591	12.311	12.2288		12.0673	12.8218	12.5982
1	Seq4557_FBgn0016684		9.0607	8.45858	9.0294		8.88798	9.26796	8.57033		8.83999	9.02883	9.01193		9.20793	9.07347	9.13496			9.74237		9.81784	9.75789	9.33159		9.35079	9.26186	9.30058		9.49679	9.68527	9.97995			9.20767		9.87498	9.87606	9.85445		9.52839	9.52147	9.69349		9.76299	9.64	9.86584
2	Seq4557_FBgn0016684		8.96675	8.42801	9.13699		9.23422	9.4381	9.34965		8.96578	9.03983	8.99953		8.71711	9.51225	9.37323			9.66297		9.81784	9.76752	9.19172		9.29737	9.09908	9.25432		9.11366	9.30864	10.019			9.32095		9.84612	9.92461	9.90358		9.58283	9.49912	9.67713		9.75266	9.54895	9.92035
3	Seq4557_FBgn0016684		8.89671	8.55619	9.16825		9.02652	9.3603	8.74385		9.2662	9.32193	8.94898		8.76929	8.83579	9.18074			9.67372		9.79127	9.73347	9.27907		9.02144	9.03581	9.18702		9.09064	9.50898	9.96857			9.14585		9.83226	9.91951	9.8125		9.57655	9.53586	9.69349		9.84403	9.66474	9.84909
1	Seq4583_FBgn0038257		11.1168	10.8665	11.206		12.2257	12.462	12.4381		12.2818	12.2818	12.4236		12.7305	12.4325	12.3646			11.1798		11.5304	11.6627	11.6344		12.2521	12.1238	12.797		13.1354	12.9403	12.8405			10.6487		10.8716	11.8091	11.7394		12.5931	11.9545	12.2221		12.311	12.7291	12.9897
2	Seq4583_FBgn0038257		11.1814	10.9962	11.1814		12.0303	12.481	12.4734		12.3071	12.4381	12.6064		12.8705	12.5481	12.359			11.2068		11.2743	11.8017	11.7093		12.5279	12.2176	12.8026		13.148	12.9199	12.8989			10.723		10.937	11.859	11.77		12.6668	12.0167	12.5982		12.4846	12.6224	12.9496
3	Seq4583_FBgn0038257		11.2457	11.1814	11.3588		12.3507	12.5364	12.2212		12.3935	12.3507	12.3218		12.5085	12.8705	12.653			11.2277		11.2621	11.8562	11.4931		12.6833	12.4011	12.9985		13.2162	13.0476	12.5333			10.7443		10.8661	12.0321	11.8738		12.8466	12.3213	12.8786		12.5781	12.9056	13.0744
1	Seq4608_FBgn0016984		9.50846	9.73809	9.34688		9.44751	9.63103	9.57759		9.8392	9.58653	10.0073		9.45687	9.25601	9.31817			9.66841		10.1283	9.94593	9.85985		9.36749	9.61213	9.55068		9.20726	9.40514	9.63517			9.81453		10.1647	10.0093	10.0062		9.5644	9.53586	9.70229		9.4201	9.40734	9.47681
2	Seq4608_FBgn0016984		9.40461	9.8392	9.4786		9.58136	9.58864	9.68854		9.82377	9.62996	9.86966		9.40523	9.3073	9.33613			9.62972		10.0559	9.82882	9.82824		9.44432	9.61213	9.49679		9.33323	9.17243	9.70125			9.81453		10.1831	10.0315	10.0007		9.62114	9.43073	9.53819		9.29768	9.35975	9.40188
3	Seq4608_FBgn0016984		9.14932	9.77835	9.35407		9.47066	9.59432	9.71711		9.81898	9.54158	9.85526		9.30929	9.12638	9.25778			9.61839		9.92204	9.79853	9.87314		9.42487	9.55727	9.54058		9.36618	9.27006	9.48308			9.82464		10.291	10.1658	10.0485		9.54574	9.3976	9.62034		9.25912	9.31628	9.18982
1	Seq4624_FBgn0029720		6.96963	7.01495	7.07325		6.99624	6.97059	6.96482		7.02606	6.99718	6.83289		7.29844	7.19311	7.23242			7.39203		7.33539	7.32223	7.305		7.47465	7.52774	7.48086		7.75778	7.78768	7.6965			7.30195		7.16491	7.11652	7.20163		7.32133	7.39917	7.34755		7.62303	7.57541	7.60979
2	Seq4624_FBgn0029720		7.09628	7.12842	7.04485		6.95226	6.93958	6.95128		7.08746	6.90889	6.99624		7.21108	7.35755	7.23242			7.17393		7.32793	7.31741	7.36574		7.46434	7.39117	7.38082		7.48355	7.83752	7.43518			7.26366		7.18057	7.1375	7.22239		7.05492	7.16591	7.2817		7.63227	7.58145	7.69534
3	Seq4624_FBgn0029720		7.03617	7.02606	6.98347		6.82761	6.98963	7.02837		6.98584	7.06429	7.01449		7.13014	7.17783	7.28617			7.34282		7.20294	7.3342	7.08463		7.44956	7.16658	7.2101		7.37156	7.59644	7.65249			7.28108		7.18057	7.05709	7.16591		7.28015	7.40769	7.36691		7.69766	7.63952	7.76044
1	Seq466_DPY30		6.84654	6.78136	6.81911		6.81271	6.81485	6.81485		6.81378	6.82443	6.80198		6.82443	6.82655	6.81911			6.9573		7.06537	7.05311	6.93467		6.94486	7.09592	6.97116		6.98565	6.91807	7.05166			6.79442		6.94798	6.96617	6.90609		6.91409	6.88346	6.90849		6.86295	6.76553	6.75756
2	Seq466_DPY30		6.84654	6.84654	6.83289		6.81271	6.8392	6.8371		6.84654	6.8392	6.81698		6.82443	6.83815	6.82867			6.99171		7.05239	7.10364	7.01755		6.94486	6.97269	6.93938		6.95148	6.95342	6.97269			6.77435		6.79008	6.94251	6.92006		6.87774	6.92481	6.90849		6.86295	6.76553	6.75756
3	Seq466_DPY30		6.84654	6.84654	6.84967		6.82761	6.86315	6.84706		6.84654	6.85175	6.83289		6.8392	6.85902	6.84654			7.07682		7.03306	7.07182	6.98717		7.10957	7.09592	6.97116		7.06788	6.95342	7.08037			6.79442		6.98868	6.90368	6.92006		6.91409	6.91648	6.91767		6.91807	6.76553	6.84382
1	Seq4678_FBgn0031948		8.50812	7.89381	8.45704		8.0921	8.12498	7.71825		8.11699	8.44898	8.42731		8.04712	7.81218	7.71653			8.37403		8.35123	8.71859	8.38298		8.12619	8.38428	8.38816		8.18603	8.54252	8.31107			8.48704		8.2914	7.94095	8.13477		8.44059	8.66605	8.54612		8.50608	8.63566	8.58246
2	Seq4678_FBgn0031948		8.26679	8.09232	8.4078		8.25345	8.23262	8.03113		8.28328	8.4055	8.32042		8.43602	7.94154	7.91936			8.38053		8.4278	8.71859	8.38298		8.21626	8.57036	8.43532		8.14279	8.49265	8.34311			8.59619		8.31273	7.96694	8.18355		8.48945	8.75789	8.57213		8.46543	8.50647	8.58596
3	Seq4678_FBgn0031948		7.98845	7.89381	8.42066		8.16972	8.14317	7.50018		8.39874	8.15397	8.54142		8.03365	7.8616	7.67596			8.36107		8.26366	8.80338	8.261		7.95458	8.31455	8.32133		7.80478	8.08852	8.36923			8.71149		8.21578	7.94095	8.08233		8.47425	8.7236	8.62826		8.56834	8.54148	8.76022
1	Seq4686_FBgn0015805		8.73527	8.15629	8.47438		8.40195	8.19517	8.07993		8.00983	8.27671	8.04439		8.1927	8.01239	8.134			8.62205		8.16625	8.31802	8.07075		8.68697	8.68323	8.69778		8.82506	8.80564	8.5157			8.82082		8.07628	8.11201	8.08852		8.85321	8.79474	8.6532		8.43407	8.34666	8.42108
2	Seq4686_FBgn0015805		8.69928	8.33036	8.47438		8.32456	8.28116	8.1626		8.13528	8.30872	8.20559		7.91936	8.10809	7.91289			8.70966		8.1073	8.38183	8.11444		8.79203	8.75911	8.72928		8.84737	8.87744	8.56326			8.89492		8.11322	8.12636	8.08233		8.82718	8.90909	8.79377		8.42038	8.33628	8.41377
3	Seq4686_FBgn0015805		8.39482	8.41609	8.56224		8.41151	8.44294	8.34411		8.17804	8.40974	8.3072		8.14168	8.3072	7.91936			8.77775		8.14279	8.38859	8.11444		8.73854	8.80392	8.7783		8.87907	8.89016	8.60486			8.72372		8.16859	8.27907	8.18355		9.06618	8.93831	8.90719		8.41165	8.43657	8.453
1	Seq4694_FBgn0044324		7.22721	7.35938	7.18157		7.60887	7.38406	7.4865		7.47506	7.25699	7.43671		7.93271	7.70102	7.54754			7.43962		7.64578	7.61029	7.61275		7.86129	7.86129	7.77786		7.78311	7.84382	7.60807			7.39089		7.507	7.45943	7.40088		7.60536	7.57743	7.54226		7.5136	7.42766	7.42403
2	Seq4694_FBgn0044324		7.2503	7.37721	7.14381		7.61777	7.48281	7.50912		7.44915	7.45327	7.44225		7.3873	7.57428	7.48884			7.50462		7.64578	7.57743	7.6893		7.92085	7.91249	7.80392		7.78964	7.75489	7.62254			7.3814		7.51596	7.50938	7.38773		7.62254	7.58471	7.47708		7.48596	7.56326	7.46597
3	Seq4694_FBgn0044324		7.28386	7.39553	7.27457		7.66059	7.46795	7.51373		7.34799	7.3837	7.38478		7.48214	7.79685	7.63844			7.53993		7.56224	7.67807	7.70598		7.9256	7.97193	7.86129		7.83415	7.96982	7.73787			7.42487		7.44128	7.4215	7.36048		7.67619	7.63687	7.61912		7.56326	7.59544	7.51937
1	Seq4712_FBgn0261560		12.8642	12.1385	12.6064		11.3672	11.1429	11.0778		11.5928	11.6572	11.9435		11.2918	10.5602	11.1067			12.2521		11.7448	11.1893	11.4853		11.048	11.0673	11.6297		11.4693	11.2794	11.3489			12.8325		11.3922	10.9816	11.3697		11.3457	11.8681	11.8215		11.0906	11.4533	10.9714
2	Seq4712_FBgn0261560		12.9524	11.9084	12.6325		11.3471	11.0763	10.2786		11.4167	11.4515	12.0262		10.3347	10.5305	10.8733			12.3716		11.7294	11.2904	11.4352		11.1721	11.1368	11.6508		11.5364	11.3647	11.3272			12.8848		11.3441	10.997	11.3398		11.2962	11.9012	11.6647		11.0737	11.4992	10.969
3	Seq4712_FBgn0261560		12.8374	12.2564	12.6624		11.2763	11.2987	11.1369		11.6246	11.8942	11.8863		10.2082	10.727	10.8756			12.1751		11.6627	11.2932	11.2706		11.2541	10.9431	11.4007		11.5231	11.2277	11.3738			12.8579		11.2385	10.7811	11.1733		11.3958	11.9643	11.8681		11.1569	11.5134	10.9757
1	Seq4713_FBgn0261987		7.31515	7.08746	7.29309		7.22882	6.92085	7.13955		7.07592	7.09452	7.39303		7.10241	7.08437	7.02606			7.64674		7.39346	7.50409	7.46869		7.1639	7.13819	7.39718		7.29094	7.1416	7.52252			7.4108		7.26772	7.33271	7.25235		7.39146	7.36807	7.27302		7.19147	7.20033	7.3147
2	Seq4713_FBgn0261987		7.27146	7.14466	7.30226		7.21148	7.13614	7.34799		7.13528	7.04166	7.33316		7.15228	7.05257	7.0598			7.60041		7.28971	7.51465	7.35697		7.1639	7.16658	7.35285		7.17026	7.01309	7.50779			7.39089		7.35872	7.30195	7.27488		7.47789	7.37185	7.40656		7.23904	7.10014	7.25927
3	Seq4713_FBgn0261987		7.28386	7.18281	7.3873		7.28617	7.18115	7.34799		7.02606	7.19885	7.2388		7.03159	6.90137	7.09232			7.63662		7.32793	7.51465	7.26866		7.15347	7.14568	7.33688		7.29094	7.20359	7.50779			7.16122		7.22657	7.23745	7.20163		7.39146	7.34341	7.38974		7.21497	7.10783	7.25927
1	Seq4719_FBgn0028327		10.8418	11.025	10.5762		11.2172	11.3885	11.7415		11.5563	11.765	12.0163		12.5784	11.9308	12.251			11.7629		11.8028	11.7007	11.5304		12.1042	12.235	12.283		12.235	12.1508	11.983			11.4328		11.9187	12.2861	12.0447		12.148	12.0649	12.0874		12.1514	11.7353	11.3807
2	Seq4719_FBgn0028327		10.6262	11.061	10.3518		11.3428	11.3501	11.7371		11.561	12.0069	11.8733		11.7117	12.2703	12.2298			11.5275		11.7858	11.7243	11.4994		12.1278	12.1829	12.2981		12.1544	12.168	11.8729			11.5118		11.7312	12.3705	12.0204		12.1059	12.0937	12.0746		12.162	11.7926	11.5538
3	Seq4719_FBgn0028327		10.9049	10.9786	10.5416		11.2987	11.253	11.512		11.3672	11.8427	11.6086		11.4835	12.3325	12.2439			11.8162		11.8521	11.9238	11.6508		12.0807	12.2521	12.1194		12.0201	12.0837	11.9413			11.3556		11.8479	12.2043	12.1914		12.476	11.9985	11.9643		11.9526	11.6597	11.5198
1	Seq4733_FBgn0031399		6.88009	6.94934	6.93123		6.93664	6.87139	6.88519		6.90288	7.02606	6.93467		6.90589	6.88976	6.87036			6.97269		7.03306	7.02163	7.03269		7.02459	7.01941	7.02459		7.06788	7.06788	7.03782			6.86047		6.86212	6.82485	6.8125		6.80821	6.81634	6.82655		6.84716	6.84967	6.84382
2	Seq4733_FBgn0031399		6.88009	6.94934	6.93123		6.8806	6.8857	6.87293		6.88874	6.99718	6.93467		6.92135	6.87396	6.87036			7.03048		7.00824	7.02163	7.003		7.02459	7.00075	7.02459		7.06788	7.03269	7.05166			6.8371		6.86212	6.84172	6.83836		6.80821	6.85964	6.82655		6.8312	6.80993	6.82103
3	Seq4733_FBgn0031399		6.88009	6.90889	6.89986		6.8806	6.8857	6.86419		6.90288	6.93762	6.91787		6.89178	6.84654	6.8585			7.01272		6.99398	7.00787	7.003		7.02459	6.98755	7.02459		7.03195	7.03269	7.00824			6.95807		6.81164	6.79572	6.82443		6.80821	6.81634	6.79917		6.80047	6.80993	6.80564
1	Seq4738_FBgn0020910		12.8884	12.6713	12.6828		12.9911	13.0056	13.1977		12.9668	13.0466	12.6226		13.0056	13.0466	12.9734			12.797		12.6617	12.6972	12.4415		13.0257	13.0257	12.9199		12.8989	12.7456	12.7694			13.0809		12.6935	12.2449	12.465		12.9056	13.044	12.428		12.8063	12.979	12.979
2	Seq4738_FBgn0020910		12.8816	12.8642	12.7183		13.0685	13.136	13.271		12.9218	13.0855	12.8674		12.8252	13.2359	12.9301			12.7359		12.4473	12.714	12.283		13.0967	13.0853	12.8618		12.9199	12.7288	12.8353			13.0297		13.0777	12.6935	12.8579		12.868	12.8579	12.7744		12.7455	12.943	12.8325
3	Seq4738_FBgn0020910		12.9157	12.7066	12.7412		13.0591	13	13.2075		12.8945	13.2075	12.9612		12.8456	13.1264	12.9426			12.8353		12.3716	12.7576	12.1371		13.113	13.0686	12.9753		12.9523	12.8589	12.8828			12.9183		13.1885	12.8633	12.8786		12.9681	12.9608	12.9006		12.8466	13.058	12.9006
1	Seq4755_FBgn0038438		11.8275	11.8578	11.9084		11.5563	11.5423	11.9403		11.9435	12.0547	12.0547		11.8775	11.4886	11.3634			11.5944		11.5333	11.6826	11.8061		11.3816	11.4416	11.4887		11.2706	11.2743	11.0367			11.7312		11.9815	11.8479	11.9133		11.7259	11.8561	11.8151		11.5057	11.4114	11.4081
2	Seq4755_FBgn0038438		11.8578	11.9812	11.8142		11.4973	11.504	11.8805		11.8805	12.0023	12.1299		11.8533	11.4678	11.379			11.5364		11.584	11.564	11.7703		11.3877	11.5014	11.4416		11.2621	11.2696	11.042			11.8004		11.938	11.8856	11.9488		11.7431	11.8523	11.8291		11.5198	11.3847	11.464
3	Seq4755_FBgn0038438		11.7782	11.9638	11.8142		11.504	11.4929	11.6357		11.6758	11.6878	12.012		11.8533	11.3672	11.5318			11.604		11.4416	11.6701	11.9051		11.3056	11.4054	11.5087		11.1084	10.8919	11.0983			11.7034		11.8873	11.8738	11.9765		11.6761	11.8151	11.8369		11.534	11.4023	11.4411
1	Seq4759_FBgn0043903		7.69726	7.83579	7.57333		8.5581	8.28963	8.47725		8.15355	8.1964	7.91663		8.51208	8.31741	8.09298			7.9936		8.85528	8.45629	9.21351		8.25676	8.69674	7.98887		8.28663	8.31107	7.9654			7.85964		8.55305	8.30895	8.44018		7.9331	8.2914	7.49239		8.03672	8.00637	7.75466
2	Seq4759_FBgn0043903		7.73104	7.82814	7.5597		8.52225	8.30473	8.35462		8.12498	8.27166	7.95371		7.97322	8.29405	8.0786			8.09188		8.87508	8.4714	9.15313		8.30834	8.66888	8.06286		8.25707	8.32613	8.06304			7.84904		8.56097	8.26491	8.43505		8.09663	8.22946	7.65678		7.96809	7.94369	7.75466
3	Seq4759_FBgn0043903		7.70707	7.90889	7.48717		8.46828	8.25385	8.42801		8.2388	8.31704	8.00796		8.12455	8.37504	8.11157			8.18322		8.85528	8.507	9.16054		8.35418	8.76962	8.09293		8.2671	8.34148	8.14381			7.92719		8.71333	8.2555	8.5199		8.04439	8.3814	7.73742		8.01681	8.02163	7.82252
1	Seq4775_FBgn0261625		10.7461	10.8634	10.3744		10.4794	10.4431	10.5644		10.5576	10.6064	10.3594		10.3551	10.2187	10.5861			10.5207		10.25	10.0667	7.305		10.1136	10.3558	9.80854		10.0908	9.98161	9.90959			10.6344		10.6003	10.4278	10.4794		10.0576	10.2852	10.0842		9.84403	9.74528	9.85133
2	Seq4775_FBgn0261625		10.563	10.9451	10.4199		10.5073	10.4496	10.7729		10.4522	10.256	10.274		10.0976	10.017	10.5428			10.5112		10.073	10.0617	9.90077		10.019	10.1684	9.84502		10.0647	9.92649	9.82824			10.6188		10.5742	10.4953	10.4568		9.94915	10.2431	10.0315		9.77226	9.78333	9.77517
3	Seq4775_FBgn0261625		10.3213	10.9711	10.4919		10.6226	10.425	10.5669		10.4268	10.3982	10.1548		10.2122	10.1874	10.3908			10.4228		10.0931	10.0559	9.8492		9.85643	10.1121	9.79853		10.0452	9.90729	9.80435			10.6188		10.6221	10.5373	10.5157		10.1113	10.2638	10.0788		9.85071	9.61348	9.79831
1	Seq47822_FBgn0003751		6.90889	6.84654	6.84967		6.85383	6.8857	6.97059		6.94251	6.82443	6.95226		7.15228	7.11287	7.04166			7.05311		7.10014	7.11617	7.2101		7.30743	7.36516	7.2891		7.33509	7.29646	7.10364			6.79442		7.03195	7.05709	7.03195		7.01941	7.01495	6.97881		6.94759	6.9573	6.96732
2	Seq47822_FBgn0003751		6.92877	7.01495	6.87036		6.98632	6.90489	6.99718		6.99671	6.87036	7.01449		6.99624	7.0625	7.0598			7.10364		7.14364	7.15245	7.26866		7.36107	7.33777	7.35285		7.36311	7.22689	7.10364			6.96963		7.08958	7.07396	7.022		7.01941	7.04294	6.99511		6.9985	7.05239	6.98793
3	Seq47822_FBgn0003751		6.92877	6.92778	6.94837		7.04439	6.93958	7.02837		6.90288	6.95177	6.95226		7.04257	7.13955	7.08304			7.12653		7.12653	7.14126	7.29278		7.40429	7.42347	7.3634		7.35609	7.20359	7.22754			6.86047		7.10154	7.10084	7.10014		7.05492	7.06681	7.08286		7.05275	7.05239	7.02237
1	Seq4791_FBgn0015270		7.97322	8.54513	8.3311		7.93123	6.98963	8.11764		7.77972	7.9386	7.58778		7.88519	7.49918	7.63269			8.19673		8.02385	7.97001	8.10381		8.03892	7.87036	8.18024		7.99322	8.03342	8.06304			8.16792		7.86872	7.94095	7.98014		8.21578	8.19344	8.19935		7.90629	7.92323	7.94915
2	Seq4791_FBgn0015270		8.11114	8.53981	8.42941		7.9629	7.89077	8.0921		7.79442	7.76155	8.06609		7.70908	7.65314	7.70822			8.22143		7.926	7.98147	8.20848		8.08552	8.01662	8.11617		7.9769	8.12205	8.11444			8.22288		7.89441	7.96694	8.02089		8.17393	8.16859	8.19935		7.94056	7.96155	7.98128
3	Seq4791_FBgn0015270		8.14657	8.57774	8.50051		7.95613	7.96843	8.1544		7.83842	8.01495	8.00796		7.62144	7.79685	7.66711			8.09188		7.9386	7.97001	8.19279		8.18554	8.08852	8.19902		7.99737	8.15987	8.03837			8.30955		7.93271	7.93349	7.96135		8.21578	8.21917	8.24063		7.90629	7.99737	8.0616
1	Seq4792_FBgn0027601		10.3761	10.4919	10.4785		9.7959	9.70015	9.88684		10.5927	10.4522	10.3341		9.49885	9.0932	8.84914			9.23378		9.20563	9.12102	9.08976		8.60486	8.85943	8.58145		8.39031	8.37504	8.26835			10.7716		9.70079	9.26936	8.95497		8.37199	8.94583	8.79853		8.22416	8.57213	8.44308
2	Seq4792_FBgn0027601		10.2082	10.3908	10.3982		9.70333	9.71996	9.94685		10.5777	10.4268	10.1227		9.11353	9.0806	8.73273			9.23952		9.18364	9.09417	9.04549		8.61422	8.81014	8.53916		8.37967	8.39689	8.29737			10.8333		9.68732	9.30363	8.95128		8.40741	8.93487	8.93978		8.25723	8.63566	8.42962
3	Seq4792_FBgn0027601		10.3152	10.2985	10.4413		9.50763	9.57025	9.74763		10.4448	10.2841	10.0461		8.93664	9.12638	8.88722			9.26569		9.1592	9.14109	9.03498		8.754	8.9725	8.63916		8.4215	8.35329	8.33836			10.7043		9.83773	9.25912	8.96212		8.37199	8.96732	8.92303		8.31621	8.54148	8.44681
1	Seq4799_FBgn0040290		7.29309	7.31817	7.41222		7.10852	7.18115	7.16407		7.01402	6.96434	7.42522		7.93271	6.93566	7.72167			8.16558		7.71813	7.74551	7.86666		8.00862	7.83184	7.84088		7.64458	7.39003	7.95361			8.131		7.62766	7.72701	7.66581		7.7783	7.65726	7.69766		7.6865	7.51202	7.56834
2	Seq4799_FBgn0040290		7.22721	7.1964	7.18157		7.07948	7.11808	7.08923		7.29844	7.19311	7.27418		7.03159	7.72423	7.72167			8.15718		7.50144	7.71927	7.64097		7.90569	7.72383	7.83247		7.53398	7.24603	7.95361			7.94525		7.5551	7.63081	7.53476		7.7069	7.67596	6.86295		7.50462	7.39089	7.50117
3	Seq4799_FBgn0040290		7.22721	7.18281	7.37721		7.05709	7.13614	7.10154		7.30606	7.24872	7.35645		7.06699	7.7668	7.68767			8.11721		7.61618	7.71149	7.76244		7.87631	7.76907	7.80392		7.633	7.32853	7.92639			7.99737		7.61667	7.59991	7.68042		7.63856	7.68953	7.60979		7.52095	7.41419	7.55459
1	Seq4808_FBgn0002905		7.28386	7.14466	7.15482		7.24238	7.36741	7.42347		7.45909	7.78817	8.1626		8.04712	8.02883	7.95323			8.18322		8.08569	8.09381	8.14805		8.28663	8.23585	8.11374		7.93192	7.49825	7.92105			8.14873		7.95284	7.96077	8.01309		7.90489	7.85964	7.8584		7.79051	7.42766	7.72019
2	Seq4808_FBgn0002905		7.30378	7.21836	7.26209		7.37721	7.38406	7.51931		7.63178	7.79333	8.3634		7.88519	7.98703	8.00749			8.15718		8.05907	8.0268	8.11444		8.26788	8.28525	8.17193		7.96771	7.49105	7.88549			8.08958		7.87672	8.06788	8.12825		7.95865	7.94642	7.84214		7.84591	7.66581	7.35872
3	Seq4808_FBgn0002905		7.03617	7.07503	7.14381		7.21148	7.01681	6.95128		6.95128	7.44294	7.62875		7.53592	7.58559	7.83184			8.19081		7.87036	7.98717	8.08179		8.11721	7.63759	7.96943		7.62303	7.39689	7.87242			7.96116		7.85632	7.96077	7.74371		7.74506	7.4657	7.74909		7.61667	7.44239	7.64073
1	Seq48313_FBgn0037402		6.94105	6.84654	6.83289		6.83973	6.8857	6.81485		6.87088	6.81378	6.84967		6.92135	6.85902	7.05257			7.1918		7.14364	7.10364	7.14364		7.25424	7.214	7.2989		7.11409	7.09628	7.14568			7.01048		6.92045	6.96617	7.03195		6.96578	6.98868	7.0711		6.9985	7.0268	6.98793
2	Seq48313_FBgn0037402		6.96	6.81378	6.81911		6.91488	6.95517	6.86419		6.85902	6.86212	6.95226		6.96482	7.02883	7.13528			7.1918		7.15313	7.12928	7.18057		7.25424	7.30864	7.21981		7.17026	7.12653	7.16256			7.02237		6.97652	6.94251	7		6.98868	7.04294	7.01011		7.05275	6.98223	7.03195
3	Seq48313_FBgn0037402		6.96	6.81378	6.81911		6.82761	6.97059	6.99718		6.84654	6.89178	6.83289		6.8392	6.9542	7.12713			7.15819		7.16256	7.10364	7.13545		7.2724	7.30134	7.21981		7.14126	7.13545	7.16256			6.98261		6.86212	6.89522	6.93349		6.97881	7.00225	6.99511		6.98641	6.98223	7.01421
1	Seq4840_FBgn0015777		9.21483	8.96939	9.16825		9.18364	9.22882	8.85071		9.40195	9.42915	8.65344		9.14561	8.8792	9.03823			9.51274		9.47708	9.36807	9.48308		8.93723	8.74079	9.15161		9.33077	9.62486	9.37083			9.46761		9.44564	9.28363	9.28687		9.53229	9.65642	9.48905		9.58646	9.62284	9.65803
2	Seq4840_FBgn0015777		9.20212	9.05957	9.28338		9.3073	9.21705	8.94654		9.40691	9.63345	8.99953		9.42364	8.88188	9.01402			9.47533		9.5157	9.31213	9.45642		8.92244	8.98071	9.05365		9.13853	9.41898	9.35168			9.46761		9.42263	9.30363	9.31839		9.61416	9.59146	9.40826		9.55369	9.54471	9.63421
3	Seq4840_FBgn0015777		9.16512	9.08603	9.27787		9.2131	9.2855	9.23422		9.39536	9.4996	9.41768		8.88328	9.00773	9.01727			9.46127		9.45423	9.31997	9.35828		8.98318	9.1267	8.67925		8.95352	9.26569	9.43588			9.26804		9.55062	9.32478	9.37736		9.63638	9.64866	9.61268		9.64187	9.63093	9.62668
1	Seq48946_FBgn0000206		7.14805	7.26366	7.24951		7.22159	7.224	7.30606		7.2738	7.17659	7.21836		7.14338	7.24238	7.33948			8.36661		8.15532	7.93742	8.48811		7.53346	7.50144	7.44073		7.50991	8.21302	7.94895			7.70759		8.1941	8.21594	8.22304		7.61275	7.60684	7.68206		7.63227	7.45258	7.66581
2	Seq48946_FBgn0000206		7.22721	7.24911	7.29309		7.24238	7.3283	7.34799		7.25424	7.22641	7.22802		7.30606	7.2232	7.27068			8.23713		7.73019	7.92461	8.78202		7.59942	7.52147	7.44073		7.40599	7.84382	8.01718			7.77039		8.24935	8.27333	8.37938		7.69813	7.59544	7.67525		7.56834	7.53579	7.61887
3	Seq48946_FBgn0000206		7.06295	7.30606	7.24951		7.04439	7.30226	7.19926		7.16365	7.03434	7.14805		7.22159	7.12584	7.07459			8.37403		7.5306	7.9627	8.60486		7.44128	7.40429	7.33688		7.29094	7.43129	8.03837			7.77039		8.30834	8.46896	8.45478		7.65607	7.54329	7.67525		7.58896	7.40769	7.64073
1	Seq4927_FBgn0024329		9.97142	9.37178	9.82264		9.3819	9.3603	8.67331		9.67522	9.07347	8.59074		8.95274	8.72764	8.99435			9.51918		9.68253	9.53748	8.99322		8.98688	8.94222	9.10661		8.88976	8.76421	9.42235			10.0144		9.78687	9.41905	9.57831		9.47762	9.87713	9.99685		9.49639	9.34356	9.38226
2	Seq4927_FBgn0024329		9.63345	9.69581	9.94203		9.13912	9.51914	8.76887		9.69174	9.18962	9.13357		9.15102	8.59324	9.12175			9.39146		9.68796	9.66178	9.29737		9.06663	9.20359	9.26444		9.03159	8.98071	9.55472			9.99765		9.95904	9.44004	9.66758		9.57655	9.82464	9.85071		9.46352	9.39382	9.30743
3	Seq4927_FBgn0024329		9.34688	9.32193	9.77917		9.04348	9.21087	8.59526		9.69653	8.81512	8.53333		8.89077	8.45755	8.59401			9.35506		9.52317	9.69737	9.1255		8.79853	8.85528	9.06726		8.68755	8.85528	9.62559			9.90077		9.78092	9.24682	9.53968		9.53229	9.78092	9.95904		9.41306	9.32418	9.23761
1	Seq49480_FBgn0001254		6.96	6.88162	6.87036		6.93664	6.92085	7.10154		6.88874	6.89178	7.02422		6.90589	6.96386	6.96963			7.63662		7.44984	7.38716	7.64097		7.20457	7.01941	7.24286		7.59071	7.6477	7.46625			7.344		7.08958	7.24761	7.27488		7.21075	7.24476	7.3345		7.17792	7.24666	7.30439
2	Seq49480_FBgn0001254		7.11287	6.90889	7.01866		6.91488	7.15228	7.10154		7.05257	6.91687	7.10591		7.04257	7.02883	7.11894			7.57188		7.40372	7.40713	7.60536		7.29278	7.32553	7.25676		7.53398	7.63687	7.50779			7.31651		7.17393	7.24761	7.31832		7.25676	7.35168	7.27302		7.2817	7.24159	7.10154
3	Seq49480_FBgn0001254		6.98394	6.92778	7.01866		6.93664	6.93958	6.96482		6.91687	6.93762	6.89986		6.89178	6.90137	6.96963			7.6544		7.1918	7.43352	7.54226		7.21529	7.06537	7.2101		7.28046	7.43129	7.57415			7.32613		7.03195	7.16859	7.20163		7.24476	6.85964	7.36691		7.31892	7.26115	7.29217
1	Seq4952_FBgn0003189		7.2503	7.58496	7.08126		7.98062	7.64566	7.83815		7.71052	7.69058	7.49818		8.02422	7.8981	7.48045			7.88509		7.66178	7.75177	7.78768		7.88915	8	7.65057		7.85133	8.03342	7.6965			7.30195		7.40372	7.57592	7.36048		7.78311	7.65726	7.44653		7.80219	7.40769	6.84382
2	Seq4952_FBgn0003189		7.2503	7.54142	7.11504		7.88111	7.69784	7.74707		7.67066	7.79333	7.55107		7.63057	7.79685	7.37721			7.79442		7.65583	7.72542	7.84967		7.88387	7.86584	7.60634		7.85133	7.96982	7.67948			7.28108		7.3704	7.59395	7.37098		7.87672	7.65057	7.37909		7.72178	7.41419	7.29217
3	Seq4952_FBgn0003189		6.91986	7.57869	7.10154		7.81698	7.68767	7.81698		7.69407	7.82549	7.62875		7.60424	7.84078	7.44294			7.86666		7.69023	7.78725	7.81057		7.84465	7.86584	7.62595		7.8718	7.96174	7.71562			7.20685		7.35872	7.63081	7.36048		7.89482	7.62205	7.41447		7.73019	7.40769	7.29217
1	Seq49652_FBgn0037546		6.91986	6.81378	6.84967		6.82761	6.82867	6.8371		6.81378	6.84654	6.81698		6.8392	7.01774	7.01634			7.07682		7.0761	7.08037	6.94798		7.23394	7.20229	7.13955		7.15886	7.1416	7.08037			6.77435		6.77435	6.86377	6.77347		6.98868	6.90849	6.97881		6.95884	6.87365	6.9331
2	Seq49652_FBgn0037546		6.84654	6.86728	6.87036		6.83973	6.8392	6.8371		6.84654	6.82972	6.84967		6.82443	6.83815	6.96145			7.05311		7.02311	7.04549	6.94798		7.21529	7.214	7.20065		7.21075	7.09628	7.08037			6.79442		6.79008	6.79572	6.87447		6.96578	7.00225	6.95109		6.9331	6.89482	6.90769
3	Seq49652_FBgn0037546		6.86367	6.84654	6.84967		6.82761	6.8392	6.81485		6.94251	6.81911	6.84967		6.8392	6.94154	6.99624			6.99171		7.03306	7.06322	7.06322		7.21529	7.214	7.13955		7.17991	7.1416	7.0924			6.79442		6.79008	6.78049	6.86707		6.95226	6.97537	6.9386		6.9331	6.80993	6.92442
1	Seq4989_FBgn0261793		8.05822	8.134	8.01727		8.32042	8.40283	8.44777		8.44812	8.49685	8.51996		8.06497	8.10809	8.06564			8.18322		8.31107	8.24333	8.08179		8.41785	8.49399	8.35667		8.32823	8.3339	8.14381			8.1918		8.28479	8.1489	8.04129		8.20587	8.35741	8.32012		8.28971	8.23872	8.07253
2	Seq4989_FBgn0261793		8.06429	8.0737	8.08702		8.35682	8.38046	8.52585		8.44812	8.51636	8.51783		8.134	8.24793	8.17513			8.1467		8.22497	8.27364	8.09873		8.39203	8.46543	8.33792		8.32027	8.30043	8.19574			8.10661		8.22657	8.1918	8.01309		8.25739	8.3966	8.37083		8.33405	8.20994	8.03764
3	Seq4989_FBgn0261793		8.00749	8.31534	8.0786		8.4759	8.45635	8.57033		8.43602	8.47573	8.4078		7.8481	8.17513	8.22721			8.19673		8.25503	8.24333	8.07075		8.44763	8.39074	8.36399		8.33479	8.31107	8.16641			8.02956		8.27193	8.2285	8.04658		8.27674	8.39146	8.48435		8.38888	8.27395	8.02532
1	Seq4990_FBgn0027571		9.98329	9.82886	9.7959		11.1664	11.4368	10.0286		10.1642	10.8929	10.0782		11.6758	11.5423	11.2793			10.8659		12.6326	12.6326	13.1065		12.2282	11.9583	12.6326		12.1624	12.7694	12.4086			10.2561		12.943	13.2261	12.9551		13.3117	12.8529	13.3864		13.0809	12.6053	12.5861
2	Seq4990_FBgn0027571		10.1922	10.2867	9.93037		11.4167	11.5808	11.2892		10.2786	11.045	10.1438		11.5665	11.6549	11.3672			10.9722		12.6564	12.6669	13.3529		12.0029	12.2981	12.3783		12.1715	12.8989	12.5116			10.321		13.2516	13.2973	13.0961		13.3905	13.0534	13.4711		13.2616	12.718	12.6138
3	Seq4990_FBgn0027571		9.95019	9.62182	9.74413		11.1496	11.2942	10.0948		10.3213	10.9348	10.2496		11.3588	11.4765	11.1478			10.8759		12.624	12.6422	12.9945		12.1923	12.3637	12.624		12.3134	12.6833	12.4473			10.2922		13.002	13.2084	13.0091		13.2383	12.8393	13.4082		13.1234	12.6819	12.6453
1	Seq50143_FBgn0038690		6.89178	6.84654	6.83289		6.82761	6.7955	6.79333		6.82867	6.7955	6.81698		6.80843	6.92283	6.89986			7.03746		7.06537	6.97193	7.04985		7.06681	7.01941	7.06788		6.95148	6.95342	6.97269			6.79442		6.74864	6.75489	6.848		6.8584	6.88346	6.91767		6.84716	6.89482	6.8932
2	Seq50143_FBgn0038690		6.89178	6.82867	6.81911		6.82761	6.81485	6.81485		6.84654	6.79116	6.80198		6.82443	6.82655	6.89077			7.01272		7.04148	6.9573	7.01755		6.98565	6.9573	6.93938		7.05166	6.93467	7.06681			6.79442		6.73967	6.76774	6.848		6.80821	6.82909	6.82655		6.8312	6.76553	6.75756
3	Seq50143_FBgn0038690		6.89986	6.88162	6.89986		6.8806	6.8857	6.88519		6.87088	6.89986	6.88162		6.8806	6.92283	6.94593			7.07682		7.12653	7.06322	7.15414		7.02459	7.01941	7.15718		7.03195	7.06788	7.11686			6.87693		6.83036	6.82485	6.82443		6.93742	6.97537	6.82655		6.94759	6.89482	6.94408
1	Seq50143_FBgn0038691		7.08037	7.01495	7.01866		11.1814	6.97059	6.99718		7.05257	7.08746	7.01449		7.05393	7.00469	6.98584			7.15819		7.27984	7.10364	7.44405		7.26491	7.214	7.19048		7.23649	7.19048	7.0924			6.9985		6.9985	7.01941	7.03195		6.7261	6.88346	6.87365		6.9331	6.98223	6.98793
2	Seq50143_FBgn0038691		7.12584	6.96963	6.94837		6.93664	6.97059	7.15186		6.98584	6.87036	6.89986		6.99624	6.94934	6.98584			7.2062		7.28971	7.10364	7.43518		7.29278	7.23809	7.16792		7.17026	7.16323	7.10364			6.91966		7.02237	7.07396	7.03195		6.91409	6.90207	6.89684		6.94759	7.0268	7.03195
3	Seq50143_FBgn0038691		7.09628	6.94934	7.12842		7.05709	6.98963	7.01681		6.99671	6.93762	6.99624		6.92135	7.04166	6.92778			7.18124		7.28971	7.09276	7.45066		7.3345	7.23809	7.25676		7.23649	7.27177	7.05166			6.98261		7.03195	7.06681	7.03195		7.003	6.90849	6.9386		6.9331	6.9573	7.03195
1	Seq5027_FBgn0026143		7.51373	7.69552	7.31553		7.3634	7.57302	7.63057		7.40159	7.48045	7.64446		7.34799	6.94154	6.98584			7.89077		7.75199	7.87447	7.90489		7.25424	7.56224	7.12584		7.6965	7.54071	7.95361			7.82655		7.62303	7.88448	7.88387		7.9386	7.93271	7.45505		7.79051	7.88874	7.75466
2	Seq5027_FBgn0026143		7.55906	7.5708	7.54946		7.25424	7.27535	7.44708		7.31402	7.48045	7.51898		7.50912	7.30606	7.18488			7.9936		7.83247	7.83668	7.8584		7.59544	7.60634	7.61422		7.633	7.56224	7.89583			7.83331		7.70229	7.848	7.89219		7.81121	7.96924	7.90489		7.81634	7.90489	7.7783
3	Seq5027_FBgn0026143		6.90889	7.45875	7.46828		7.46625	7.48281	7.40088		7.33762	7.38945	7.50978		7.32493	7.29653	7.29309			7.90167		7.57743	7.88753	7.74371		7.5744	7.51307	7.37156		7.43268	7.49825	7.83689			7.84904		7.5744	7.7929	7.89865		7.80219	7.85964	7.99095		7.79745	7.91049	7.81293
1	Seq5043_FBgn0031414		7.31515	7.39553	7.34873		7.42906	7.51931	7.43463		7.45909	7.32305	7.31099		7.66652	7.50846	7.66711			8.11721		8.00862	7.99624	8.02754		7.9472	7.89865	8.19607		8.12084	8.19673	8.02606			7.71653		7.7473	7.85632	7.91787		7.94349	7.73064	7.79528		7.60041	7.61863	7.76044
2	Seq5043_FBgn0031414		7.39981	7.37721	7.26209		7.41222	7.57302	7.57869		7.59681	7.48751	7.40124		7.4567	7.51504	7.60641			8.072		8.09522	7.9433	7.9936		7.9472	7.78311	8.14432		8.14279	8.23904	7.9902			7.80714		7.75533	7.83247	7.94525		7.86995	7.71287	7.77105		7.60486	7.55254	7.64073
3	Seq5043_FBgn0031414		6.92877	7.34059	7.3873		7.37141	7.51931	7.40088		7.49018	7.22641	7.37576		7.40868	7.38838	7.6987			8.13887		8.05907	7.98717	7.88854		7.88915	7.71425	8.00056		8.0924	8.28525	8.00862			7.66154		7.73899	7.82252	7.89865		7.90489	7.76044	7.824		7.63952	7.53579	7.6014
1	Seq50608_FBgn0032725		10.6377	10.8128	11.1689		10.7236	10.7327	10.5264		10.3152	9.60979	9.7959		10.2752	10.5292	10.5448			10.7048		10.4149	10.2523	10.3646		10.6371	10.4995	10.4158		10.3239	10.4344	10.3837			11.0657		10.6085	10.8066	10.6862		10.6203	10.5819	10.503		10.3519	10.3117	10.4712
2	Seq50608_FBgn0032725		10.6738	10.4369	11.0471		10.4148	10.2168	9.99365		9.88582	8.82071	9.06676		9.56669	9.903	9.87511			10.7569		10.4356	10.1932	10.1377		9.95546	10.0606	10.2523		9.90077	10.2876	10.366			11.2145		10.5601	10.6141	10.5364		10.5157	10.5678	10.6221		10.3332	10.3359	10.5296
3	Seq50608_FBgn0032725		10.7033	10.6078	11.1268		10.7846	10.6826	10.6216		10.2591	10.2207	9.11353		9.44751	10.2207	10.4179			10.7979		10.2463	10.2103	9.95352		10.6214	10.3384	10.314		9.92778	10.3774	10.3187			11.1125		10.7361	10.7965	10.6891		10.6309	10.6679	10.5364		10.4116	10.3093	10.5373
1	Seq50764_FBgn0004552		9.19435	9.1718	8.91289		8.82549	8.60146	8.96711		8.93933	8.68577	8.81658		9.90426	9.77108	9.75517			9.64764		9.91837	9.06133	10.1317		9.63154	9.25061	9.3996		9.65934	9.53748	9.34163			9.62193		9.56542	9.64265	9.69122		9.37952	9.22336	9.17251		9.69349	9.80918	9.82464
2	Seq50764_FBgn0004552		9.23512	9.35223	9.09518		8.99435	8.81752	9.2236		9.06956	9.08757	9.12067		9.41345	9.90124	9.81472			9.88758		9.91448	9.33241	10.25		9.74898	9.3717	9.45882		9.84282	9.68942	9.44543			9.51544		9.74427	9.79051	9.74612		9.50416	9.28617	9.20921		9.72951	9.81949	9.80671
3	Seq50764_FBgn0004552		9.05528	9.32998	8.92085		8.9408	8.83631	9.32802		8.98868	8.91986	8.89671		9.31345	9.92914	9.79786			9.85643		9.95031	9.28355	10.0583		9.77275	9.41151	9.47708		9.84789	9.62875	9.21132			9.57251		9.62486	9.63638	9.74259		9.49085	9.24587	9.27426		9.68083	9.88763	9.88009
1	Seq5077_FBgn0035934		7.03617	7.01495	6.96578		7.10852	7.04712	7.00656		7.04257	6.97154	7.02422		7.16113	7.16658	7.12713			7.2062		7.2555	7.10364	7.44405		7.41335	7.29033	7.21981		7.32463	7.33688	7.14568			6.95807		6.93389	6.9985	7		7.003	6.96193	6.96424		6.96771	7.0268	6.98793
2	Seq5077_FBgn0035934		7.01866	7.02606	6.91488		7.12584	7.06295	7.19926		7.06295	6.91687	7.03846		6.95128	6.97154	7.12713			7.21658		7.28971	7.10364	7.40599		7.3704	7.29033	7.27053		7.305	7.35755	7.17858			6.96963		6.96155	7.04658	7.05528		6.98868	6.96193	6.99511		6.9331	6.99548	6.99925
3	Seq5077_FBgn0035934		7.06295	7.04166	6.88366		7.09935	7.11808	7.12584		7.07592	7.05257	6.99624		6.92135	7.14805	7.15313			7.26115		7.2989	7.12928	7.40599		7.17659	7.27364	7.27053		7.31741	7.37475	7.11686			6.94603		6.96155	7.06681	7		7.01941	7.00225	6.92679		6.96771	7.0268	7.01421
1	Seq5084_FBgn0011745		9.93602	9.94294	9.85129		9.56669	9.79475	9.87088		9.6413	9.58371	9.52911		7.96169	8.77479	9.37938			9.83052		9.99638	9.90729	10.1439		10.035	10.2806	9.87149		9.7473	9.78447	9.79452			9.93123		10.1422	9.90258	9.99299		10.1143	10.0559	10.0093		9.92154	9.76426	9.99685
2	Seq5084_FBgn0011745		9.85279	9.96711	9.89077		9.60718	9.69443	9.76798		9.78749	9.64055	9.69174		9.58002	8.7936	9.07258			9.82634		9.95894	9.94203	10.2112		9.88468	10.42	9.97499		9.71779	9.82485	9.78605			9.97365		10.1405	9.71459	10.0153		10.0758	10.1901	10.0669		9.94036	9.72792	9.91866
3	Seq5084_FBgn0011745		9.87088	9.93037	9.83539		9.66311	9.75419	9.61655		9.62098	9.62996	9.56534		9.40798	8.65672	8.8321			9.82634		9.53618	9.92867	10.1408		9.64145	10.4369	9.88854		9.88407	9.78103	9.82082			9.95454		10.0015	9.76172	9.87196		10.1911	10.1588	10.0788		9.9866	9.73155	9.87385
1	Seq50851_FBgn0038901		6.89986	6.89482	6.99624		6.82761	6.8392	6.82761		6.81378	6.82972	6.84967		6.84967	6.84654	6.82867			6.92125		6.97269	6.98831	6.94798		6.98565	6.9573	6.97116		6.97039	6.95342	6.97269			6.79442		6.75933	6.79572	6.77347		6.78136	6.85964	6.78398		6.75489	6.78223	6.76818
2	Seq50851_FBgn0038901		6.88009	6.82867	6.98347		6.81271	6.82867	6.80628		6.84654	6.81911	6.83289		6.8392	6.83815	6.82867			6.90288		7.02311	6.97193	6.91807		6.94486	6.93231	6.97116		6.98565	6.95342	6.9573			6.81335		6.79008	6.75489	6.78485		6.78136	6.82909	6.86295		6.81335	6.79961	6.84382
3	Seq50851_FBgn0038901		6.92877	7.08746	6.96578		6.93664	6.90489	6.88519		6.90288	6.93762	6.91787		6.92135	6.91289	6.88162			6.99171		7.03306	7.02163	7.04985		7.02459	7.08321	7.04731		7.03195	7.11409	7.03782			6.87693		6.88834	6.84172	6.82443		6.86707	6.82909	6.82655		6.84716	6.82443	6.84382
1	Seq5094_FBgn0261283		10.5747	10.07	10.4171		10.4193	10.172	9.23721		10.3317	10.6635	10.5987		10.7225	10.5064	10.3441			10.49		10.3619	10.612	10.6275		10.4843	10.536	10.4109		10.3546	10.366	10.369			10.7811		10.8347	10.3926	10.7825		10.7443	10.8536	10.905		10.7905	10.6555	10.5678
2	Seq5094_FBgn0261283		10.459	10.1276	10.3882		10.4646	10.3744	9.75614		10.3213	10.4188	10.7639		9.77479	10.401	10.3168			10.5011		10.25	10.5239	10.6251		10.4944	10.6982	10.4228		10.3984	10.475	10.2901			10.8267		10.7825	10.503	10.5853		10.6476	10.7509	10.8781		10.763	10.5981	10.5755
3	Seq5094_FBgn0261283		10.4978	10.5032	10.4722		10.5428	10.3686	9.73809		10.3882	10.3063	10.4193		9.78238	10.4148	10.381			10.4977		10.2357	10.5283	10.3619		10.5305	10.7201	10.4035		10.35	10.4933	10.3147			10.7611		10.7855	10.4755	10.3701		10.7053	10.8223	10.8716		10.7877	10.6066	10.5585
1	Seq5100_FBgn0036134		11.0037	11.3936	10.956		10.2658	10.5082	10.9924		10.69	10.8629	10.837		10.4448	10.14	10.004			10.5133		10.375	9.92402	10.4489		10.189	9.89593	9.94593		9.80128	9.88758	9.87432			10.3841		10.3268	10.2367	10.168		10.1436	10.1189	10.284		9.78485	10.0062	9.67936
2	Seq5100_FBgn0036134		11.0823	11.3368	11.0544		10.5842	10.4544	10.8		10.708	10.6826	10.7411		10.2359	10.2798	10.1375			10.5516		10.3886	9.91747	10.5491		10.263	10.0675	9.98527		9.90959	9.95739	9.93261			10.4046		10.4658	10.201	10.1806		10.1489	10.2732	10.2571		9.89502	10.0468	9.7179
3	Seq5100_FBgn0036134		10.9404	11.2626	10.9599		10.1938	10.4303	10.5695		10.4707	10.7567	10.8045		10.4687	10.1823	9.89077			10.5483		10.2806	9.91747	10.4944		10.0443	10.0262	9.93261		9.65296	9.96924	9.88346			10.459		10.4772	10.284	10.2099		10.0559	10.1319	10.2188		9.77588	9.98185	9.53417
1	Seq51038_FBgn0032294		7.42557	7.20701	7.21917		7.18239	7.224	7.13955		7.23721	7.26991	7.29806		7.15228	7.09276	7.0598			7.84214		7.69674	7.55203	7.88854		7.40429	7.37678	7.43129		7.50091	7.28479	7.57415			7.48543		7.49452	7.46733	7.47789		7.90489	7.56986	7.41447		7.70598	7.73697	7.79355
2	Seq51038_FBgn0032294		7.4608	7.27418	7.18157		7.22882	7.18115	7.21917		7.2738	7.29959	7.2499		7.11634	7.15819	7.16407			7.89077		7.75199	7.59644	7.80219		7.4567	7.32553	7.48086		7.48355	7.40684	7.57415			7.49452		7.47897	7.40202	7.44736		7.95865	7.69766	7.38974		7.67572	7.78812	7.82697
3	Seq51038_FBgn0032294		7.31515	7.24	7.20701		7.18239	7.04712	7.22802		6.99671	7.28154	7.0634		7.11634	7.20457	6.94593			7.95826		7.54484	7.59644	7.62156		7.43296	7.29033	7.2891		7.31741	7.48274	7.60807			7.46298		7.45505	7.36894	7.38773		8.14023	7.78747	7.57793		7.8274	7.76818	7.90368
1	Seq5112_FBgn0004864		7.38658	7.26366	7.09099		7.35168	7.31515	7.24		7.40868	7.40159	7.33316		7.46828	7.55906	7.53592			7.54587		7.51123	7.44239	7.43518		7.66605	7.72383	7.61422		7.7252	7.78768	7.40401			7.23649		7.19673	7.38888	7.44736		7.29033	7.2724	7.1334		7.42235	7.48355	7.42403
2	Seq5112_FBgn0004864		7.51373	7.45875	7.40088		7.41926	7.06295	7.65404		7.06295	7.42347	7.44984		7.49452	7.52715	7.47506			7.43962		7.58846	7.46869	7.49825		7.80757	7.62936	7.58546		7.73335	7.76244	7.39174			7.11756		7.43296	7.30195	7.38082		7.28015	7.2384	7.01011		7.39917	7.51202	7.29217
3	Seq5112_FBgn0004864		6.89178	7.49785	7.26209		7.3634	7.20864	7.40088		7.37649	7.40868	7.31099		7.05393	7.29653	7.55587			7.39203		7.59694	7.53657	7.49825		7.87631	7.76907	7.76907		7.76686	7.80392	7.11686			6.9985		7.16491	7.41476	7.54252		7.39146	7.3339	7.22239		7.37098	7.55254	7.41052
1	Seq51297_FBgn0261434		7.03617	6.84654	7.01866		7.11634	7.02883	7.10154		7.18157	7.24872	7.14805		7.06699	6.96386	6.98584			7.74775		7.80413	8.05673	7.97193		7.44128	7.214	7.51833		7.74281	7.3505	8.76111			7.63227		7.73899	7.78572	7.75377		8.11513	7.68159	7.86625		7.66534	7.65081	7.4324
2	Seq51297_FBgn0261434		6.99624	7	6.96578		7.14678	7.11808	7.18488		7.22561	7.25699	7.20212		6.95128	6.98584	7.04166			7.73787		7.78638	8.05673	7.6776		7.44956	7.39117	7.52643		7.55203	7.44101	8.77072			7.59991		7.91648	7.96077	7.95536		8.29431	7.76044	7.99586		7.75489	7.60979	7.46597
3	Seq51297_FBgn0261434		7.01866	6.98584	7.04485		7.20253	7.24555	7.20864		7.32118	7.29309	7.36486		6.99624	7.02883	7.12713			7.76509		7.78638	8.0268	7.78768		7.64962	7.33777	7.72155		7.43268	7.49105	8.71516			7.63227		7.94056	8.00637	7.95536		8.28756	7.81506	7.90889		7.77215	7.65726	7.39117
1	Seq51420_FBgn0025680		6.89178	6.89482	6.83289		6.81271	6.80628	6.8371		6.82867	6.80198	6.78245		6.79333	6.77972	6.80843			6.9433		6.93389	6.94251	6.91807		6.98565	6.93231	6.90689		6.91169	6.90046	6.92204			6.74685		6.74864	6.75489	6.74775		6.78136	6.74326	6.73064		6.71608	6.73335	6.73426
2	Seq51420_FBgn0025680		6.89178	6.82867	6.87036		6.82761	6.81485	6.8371		6.82867	6.81911	6.80198		6.82443	6.82655	6.81911			6.92125		6.99398	6.9573	6.93467		6.98565	6.94564	6.95575		6.95148	6.91807	6.9433			6.79442		6.75933	6.75489	6.73742		6.78136	6.73155	6.78398		6.76288	6.75667	6.73426
3	Seq51420_FBgn0025680		6.89178	6.84654	6.91488		6.82761	6.8392	6.80628		6.81378	6.82443	6.81698		6.80843	6.81271	6.81911			6.92125		6.94798	6.9573	6.90167		6.90529	6.94564	6.95575		6.98565	6.95342	6.9433			6.75933		6.74864	6.75489	6.75933		6.75489	6.75756	6.77171		6.75489	6.75667	6.75756
1	Seq5144_FBgn0000524		7.38658	7.65314	7.5343		7.51898	7.5597	7.42347		7.44915	7.38945	7.42522		7.50912	7.40868	7.35682			7.67337		7.6532	7.62887	7.54844		7.58496	7.6223	7.63638		7.66439	7.63687	7.68743			7.67525		7.65702	7.58696	7.58896		7.54045	7.51412	7.55152		7.55561	7.59544	7.64073
2	Seq5144_FBgn0000524		7.48113	7.37721	7.56701		7.41926	7.45121	7.18488		7.44156	7.34577	7.41151		7.58496	7.40868	7.37721			7.624		7.6223	7.67172	7.55612		7.61176	7.60634	7.57743		7.74281	7.6477	7.68743			7.70136		7.58546	7.54226	6.98868		7.51096	7.55254	7.54226		7.47249	7.52852	7.66391
3	Seq5144_FBgn0000524		7.42557	7.61716	7.518		7.49652	7.43741	7.26405		7.32867	7.40585	7.3443		7.48214	7.38838	7.41785			7.58946		7.60585	7.67807	7.53242		7.53346	7.63759	7.44073		7.53398	7.69674	7.70483			7.74864		7.56326	7.54226	7.54972		7.61275	7.54329	7.67525		7.5744	7.48355	7.55459
1	Seq5147_FBgn0037251		8.67713	8.59588	8.88646		7.7585	7.79279	7.67537		7.97274	7.85591	8.01959		8.02422	7.82124	7.88976			8.21302		8.01495	8.03416	7.94095		8.17259	8.18372	8.2101		8.05709	8.04038	8.09135			8.83689		7.99133	8.04075	8.00637		8.12481	8.13306	8.25739		8.01681	8.08428	8.20294
2	Seq5147_FBgn0037251		8.58934	8.85513	8.90313		7.82284	7.85227	7.88009		8.08746	8.14083	8.13357		7.88519	7.75099	7.82972			8.21302		7.94837	8.03874	8.09293		8.19443	8.20294	8.224		8.03617	8.02754	8.08286			8.86419		8.08073	8.04621	8.03746		8.04439	8.13306	8.21448		7.97422	8.04912	8.15684
3	Seq5147_FBgn0037251		7.62144	8.77479	8.94654		7.78681	7.73132	7.88009		8.10634	8.0412	8.02537		7.70908	7.83342	7.8616			8.22143		7.95826	8.05673	8.12205		8.19722	8.224	8.24634		8.11131	8.07075	8.11444			8.83689		8.07628	8.10434	8.09223		8.17393	8.20587	8.18752		8.0625	8.13237	8.21691
1	Seq5147_FBgn0037252		8.8616	8.88188	8.8044		8.54609	8.57806	8.68621		8.5727	8.61149	8.68095		8.8321	8.59324	8.56447			8.47519		8.64674	8.6125	8.62887		8.80338	8.79853	8.91199		8.78463	8.78812	8.68907			8.71149		8.90448	8.87324	8.49012		8.868	8.88925	8.91757		8.83742	8.89684	8.84612
2	Seq5147_FBgn0037252		8.80117	8.90463	8.83421		7.05709	8.63994	8.73146		8.66962	8.88239	8.78709		8.53495	8.56986	8.51241			8.24603		8.5952	8.58145	8.59196		8.78812	8.74079	8.95487		8.72951	8.71436	8.71516			8.71149		8.86191	8.84361	8.73313		8.8802	8.86625	8.87437		8.90869	8.90268	8.80778
3	Seq5147_FBgn0037252		8.84523	8.93713	8.77438		8.59898	8.57806	8.75099		8.57916	8.69	8.75099		8.46011	8.518	8.49252			7.15819		8.50859	8.6125	8.60028		8.86779	8.77545	8.89462		8.7364	8.75466	8.74506			8.73764		8.94251	8.83616	8.67136		8.91508	8.95352	8.90107		8.85154	8.87948	8.79377
1	Seq51607_FBgn0036874		7.39981	7.29309	7.21917		7.38622	7.51043	6.8371		7.22561	7.17659	7.2388		7.80225	7.77698	7.80467			7.78768		8.16959	7.61029	8.4292		7.85217	7.8371	7.75177		7.93192	7.77347	7.58496			7.54998		7.69023	7.82655	7.92362		7.45943	7.38888	7.37909		7.53138	7.63081	7.64073
2	Seq51607_FBgn0036874		7.49052	7.44225	7.16658		7.46625	7.46795	7.68182		7.40159	7.3837	7.37576		7.28771	7.71796	7.73866			7.68299		8.2114	7.58946	8.39561		7.93271	7.79073	7.6907		7.92362	7.81656	7.50779			7.54277		7.66534	7.80864	7.95536		7.46815	7.3339	7.34755		7.52095	7.56859	7.59345
3	Seq51607_FBgn0036874		7.51373	7.52813	7.28386		7.4567	7.46795	7.76266		7.58465	7.54432	7.39303		7.37141	7.73471	7.66059			7.76907		8.20848	7.7046	8.55766		7.95458	7.78311	7.73064		7.91468	7.84382	7.63517			7.46298		7.79917	7.77523	8.01309		7.56453	7.49612	6.87365		7.54303	7.60979	7.6014
1	Seq5162_FBgn0004511		7.29309	6.81378	7.01866		7.02745	7.04712	6.96482		7.18735	7.15059	7.13485		7.00749	7.01774	7.13955			8.91049		7.82464	8.61692	7.52147		7.2724	7.11409	7.24286		7.17026	7.15245	8.49159			7.91049		7.7473	7.53242	7.54972		8.11027	7.96924	8.30012		8.56173	8.38097	8.86129
2	Seq5162_FBgn0004511		7.37721	6.86728	7.08126		6.99624	7.00375	6.96482		7.19967	7.21998	7.13485		7.06699	7.00469	7.08304			8.90799		7.96444	8.62132	7.37909		7.17659	7.04184	6.97116		7.47708	7.11409	8.45588			7.91049		7.824	7.58696	7.76177		8.17393	8.16675	8.35579		8.74909	8.76055	9.22786
3	Seq5162_FBgn0004511		7.27146	7.14466	7.11504		7.03709	7.07771	6.95128		7.25424	7.16909	7.14805		7.03159	7.14805	7.2244			8.89714		7.64578	8.56732	7.28108		7.3704	7.17891	7.17925		7.40599	7.26429	8.40102			7.93369		7.86171	7.58696	7.73787		8.19918	8.18537	8.36516		8.60955	8.51833	9.1489
1	Seq51694_FBgn0044046		6.96963	7.0598	6.88366		6.99624	7.00375	6.93369		6.98584	6.85175	6.86831		7.00749	6.99624	7.00656			7.6544		7.214	7.44239	7.34459		7.18851	7.24603	7.19048		7.17991	7.27177	7.54071			7.22368		7.10154	6.96617	7.10713		7.32133	7.20131	7.3053		7.23202	7.27798	7.22689
2	Seq51694_FBgn0044046		7.01866	6.90889	6.89986		7.02745	7.07771	6.95128		6.94251	6.87036	6.88162		6.86419	6.96386	6.96963			7.60041		7.51123	7.46869	7.25424		7.21529	7.214	7.21981		7.15042	7.32853	7.65249			7.15212		6.9985	7.10783	7.10014		7.19836	7.16591	7.27302		7.23202	7.2333	7.23649
3	Seq51694_FBgn0044046		7.01866	7.04166	6.88366		6.98632	7.00375	6.89986		6.91687	6.86212	6.84967		6.96482	6.94934	6.94593			7.49506		7.12653	7.43352	7.28108		7.15347	7.16658	7.11652		7.22271	7.17858	7.57415			7.22368		7.0542	6.95264	7.03195		7.22239	7.14432	7.25864		7.17792	7.22239	7.20098
1	Seq51736_FBgn0028667		7.69726	7.28386	7.59059		7.37721	7.59215	7.56764		7.58465	7.14296	7.17326		6.98584	6.91289	6.92085			8.29063		7.61053	8.00731	8.97575		7.14023	7.19048	7.33211		7.06788	7.15245	8.18488			7.87897		7.79355	7.75933	8.04129		7.853	7.50885	7.68206		7.25109	7.56326	8.18024
2	Seq51736_FBgn0028667		7.8231	7.20701	7.5343		7.48583	7.81725	7.83078		7.74427	7.35682	7.37576		6.98584	7.02883	7.03296			8.05492		7.64578	7.86481	8.85943		7.3345	7.29033	7.23138		6.98565	7.21529	8.24476			7.90509		7.8859	7.94095	8.14262		7.9386	7.35168	6.92679		7.37098	7.33866	8.19344
3	Seq51736_FBgn0028667		7.8231	7.11287	7.47675		7.46625	7.61777	7.55139		7.68679	7.34577	7.51898		6.95128	6.84654	6.98584			8.19081		7.47519	7.9627	8.77336		7.14023	7.12619	7.30834		7.05166	6.98717	8.20522			7.96116		7.99133	7.89563	7.89865		8.05384	7.67101	7.74909		7.3814	7.11756	7.92442
1	Seq518_FBgn0051522		9.68606	9.64633	9.65419		9.85526	10.0247	9.83473		9.81345	8.15059	9.80184		9.16878	8.86882	9.05302			9.69372		9.77182	9.47938	9.61299		8.97623	9.22368	9.49679		9.54779	9.70966	9.77808			9.63093		9.78485	9.68451	9.55548		10.2529	10.0524	10.0788		9.9524	10.1549	9.96511
2	Seq518_FBgn0051522		9.65762	9.84222	9.65762		9.85824	9.95686	9.40043		9.67941	9.85279	9.83539		8.91712	8.73527	8.73273			9.62705		9.66083	9.58934	9.52591		9.18488	9.04157	9.48824		9.28987	9.14551	9.75656			9.56872		9.76664	9.68229	9.5937		10.2783	9.99685	10.0568		9.88864	10.1758	9.94036
3	Seq518_FBgn0051522		9.69043	9.79042	9.71925		9.78749	9.92283	9.5025		9.67139	9.80776	10.043		8.87856	8.518	8.90789			9.60844		9.65815	9.56758	9.52088		9.17126	9.02698	9.39225		9.04476	9.62875	9.88661			9.59258		9.83595	9.7179	9.55548		10.2612	10.0015	9.99299		9.8805	10.1971	9.96309
1	Seq5208_FBgn0034270		7.41363	7.518	7.62144		7.53592	7.46795	7.36267		7.30606	7.42347	7.35645		7.78899	7.66593	7.62632			7.58946		7.69023	7.64578	7.72656		7.93271	7.87652	7.87631		7.8646	7.9333	7.46625			7.91847		7.59743	7.66581	7.64842		7.58546	7.56326	7.5136		6.79181	7.51202	7.55459
2	Seq5208_FBgn0034270		7.52813	7.65314	7.66711		7.59712	7.53592	7.50912		7.39303	7.40159	7.4625		7.33613	7.61225	7.53592			7.57894		7.73606	7.66344	7.71562		7.88387	7.82443	7.86129		7.81762	7.90569	7.63517			7.95264		7.64985	7.49399	7.6388		7.51096	7.55254	7.45505		7.4108	7.51202	7.53579
3	Seq5208_FBgn0034270		7.471	7.5708	7.5343		7.60424	7.48281	7.53463		7.44915	7.46828	7.42522		7.43602	7.58559	7.53592			7.57894		7.72542	7.71149	7.75266		7.9472	7.8859	7.84967		7.82422	7.88874	7.49292			7.98014		7.64985	7.60979	7.72928		7.49985	7.56986	7.5136		7.47249	7.57541	7.6014
1	Seq52197_FBgn0044049		7.03617	7.0598	6.96578		6.93664	6.90489	6.95128		7.05257	7.08746	6.84967		7.14338	6.94934	7.01634			7.40543		7.39346	7.40713	7.2101		7.1639	7.19048	7.09628		7.28046	7.46271	7.54071			6.77435		7.25802	7.20033	7.14398		7.23266	7.2301	7.25864		7.37098	7.3502	7.47681
2	Seq52197_FBgn0044049		7.09628	7.09891	7.10154		6.83973	6.97059	7.01681		7.01402	7.01681	6.99624		7.16113	7.14805	6.96145			7.46489		7.45889	7.43352	7.35697		7.28108	7.36516	7.27053		7.36311	7.41954	7.11686			7.3345		7.3704	7.39746	7.23649		7.36603	7.26084	7.24476		7.39917	7.37909	7.50117
3	Seq52197_FBgn0044049		7.09628	7.14466	7.11504		7.05709	7.01681	7.07771		7.07592	7.15819	6.88162		7.18488	7.12584	7.11027			7.46489		7.40372	7.40713	7.305		7.29278	7.31892	7.28108		7.43268	7.45176	7.58496			7.37098		7.34104	7.34696	7.23649		7.41165	7.37185	7.25864		7.43685	7.45943	7.44239
1	Seq52559_FBgn0036046		7.96554	7.51043	8.01727		6.96627	7.43741	7.36267		7.59681	7.48751	7.4625		7.34799	7.26327	7.28617			8.39346		8.03819	8.26037	7.91528		7.64962	7.58946	7.57238		7.68182	7.58946	8.32613			8.39518		7.95284	7.68883	7.79572		7.95865	8.05745	8.0917		8.20245	8.18421	8.32867
2	Seq52559_FBgn0036046		7.99953	7.39553	7.91663		7.56605	7.75767	7.44708		7.76984	7.53916	7.67272		7.64085	7.24238	7.31288			8.38859		8.02385	8.28046	7.91089		7.70506	7.67337	7.65057		7.71836	7.54071	8.3596			8.21075		7.78572	7.68883	7.70598		7.91906	7.95536	8.03048		8.02126	8.08958	8.12997
3	Seq52559_FBgn0036046		7.56605	7.35094	7.98632		7.4567	7.62662	7.08923		7.56764	7.34577	7.68708		7.48214	7.23242	7.20539			8.44681		7.76576	8.34252	7.76951		7.53346	7.50144	7.51833		7.65392	7.40684	8.40102			8.2357		7.824	7.66059	7.60733		7.83836	8.01569	8.10957		8.13989	8.08958	8.25109
1	Seq52614_FBgn0031275		7.35682	7.12842	7.2396		7.15482	7.19804	7.12584		7.20864	7.01681	7.09011		6.93762	7.00469	6.99624			7.46489		7.78638	8.25314	7.37909		7.22625	7.25582	7.39718		7.45066	7.29646	8.03837			7.7879		7.63396	7.63856	7.60733		8.40741	6.95109	8.40798		8.90358	8.73403	9.02015
2	Seq52614_FBgn0031275		7.41363	7.14466	7.2396		7.14678	6.92085	7.08923		7.17326	7.17659	7.07726		7.24	7.04166	7.0598			7.60041		7.71058	8.22689	7.09628		7.26491	7.29033	7.38082		7.633	7.41954	8			7.70136		7.56326	7.57592	7.51937		8.4608	8.29493	8.40301		8.87488	8.7929	9.01011
3	Seq52614_FBgn0031275		7.471	7.31817	7.26209		7.13614	7.224	7.13955		7.25424	7.14296	7.14805		7.10241	7.08437	7.01634			7.53993		7.63687	8.17725	7.25424		7.20457	7.35697	7.32373		7.51465	7.45176	7.93487			7.60979		7.54998	7.56935	7.52826		8.43087	8.3966	8.39031		8.91409	8.75733	8.95128
1	Seq52691_FBgn0000535		8.28038	6.96963	7.61164		7.98916	8.11005	8.19168		7.89885	7.75182	7.79982		9.22571	9.12638	8.96939			9.0954		9.31039	8.68463	9.35168		9.1322	8.69221	8.6569		9.17916	9.01625	8.90268			8.46134		8.75311	8.88976	9.0015		8.53812	8.16256	8.09979		8.57919	8.82697	8.75311
2	Seq52691_FBgn0000535		8.25069	7.79279	7.69407		7.97847	8.24198	8.34965		7.96747	7.8413	8.01959		8.53495	9.16449	9.0294			9.12997		9.27302	8.7662	9.49532		9.16608	8.79528	8.70805		9.33636	9.07966	8.92144			8.55023		8.87785	9.12576	8.89391		8.47425	8.41193	8.08958		8.75645	8.88925	8.89754
3	Seq52691_FBgn0000535		8.25974	7.48247	7.54946		7.84601	8.0089	7.99577		7.79442	7.59183	7.56351		7.91936	9.22782	9.10329			9.11808		9.23378	8.79138	9.44543		9.18157	8.70713	8.72531		9.28278	9.09856	8.98014			8.53877		8.90448	9.07548	9.11018		8.71367	8.37764	8.39031		8.91409	8.93271	8.92303
1	Seq5270_FBgn0015001		9.43584	9.25719	9.38028		9.26033	9.12347	9.21087		9.36121	9.41045	9.38388		9.2392	9.43515	9.76798			9.55408		9.46991	9.39225	8.84319		9.33405	9.17443	9.57856		9.18364	9.46127	9.59034			9.59818		9.50753	9.31628	9.37127		9.97933	9.68592	9.83595		9.44004	9.96636	9.7179
2	Seq5270_FBgn0015001		9.59774	8.99741	9.38514		9.09693	9.10613	9.02191		9.15513	8.94788	9.04724		9.68606	9.62098	9.80655			9.66841		9.56567	9.44819	8.81453		9.37083	9.27372	9.3814		9.25361	9.26084	9.44543			9.57251		9.41799	9.46352	9.51136		9.83458	9.69256	9.86584		9.37649	9.9866	9.76664
3	Seq5270_FBgn0015001		9.24	9.29634	9.49302		9.2855	9.09606	8.80225		9.34161	9.20661	9.08757		8.97346	9.86754	9.43584			9.56973		9.45025	9.45052	8.66888		9.37902	9.35403	9.50674		9.26186	9.36902	9.59569			9.50753		9.54831	9.32095	9.50925		10.0336	9.72298	9.84612		9.45929	9.94812	9.84909
1	Seq5281_FBgn0030731		10.1786	10.1642	10.2073		10.2011	10.1835	9.55251		10.3613	9.82886	9.90551		11.2421	10.9326	10.8522			10.3239		10.2901	10.4467	10.1673		10.5696	10.5283	10.3671		10.5327	10.5133	10.1283			10.6487		10.123	10.2677	10.2871		10.626	10.3435	9.96574		10.5819	10.6566	10.7257
2	Seq5281_FBgn0030731		10.3562	9.53089	10.293		10.3686	10.1355	9.47278		10.2826	10.019	9.70087		10.5602	10.9878	10.9055			10.4069		10.3476	10.5696	10.2175		10.6956	10.5384	10.5058		10.6301	10.6527	10.2007			10.697		10.2335	10.3344	10.4964		10.7212	10.503	10.1658		10.7043	10.7578	10.8008
3	Seq5281_FBgn0030731		10.3126	9.79042	10.2826		10.2952	10.1264	9.55858		10.0962	9.43428	9.5909		9.978	10.9166	10.9043			10.349		10.2883	10.5474	10.188		10.6275	10.5821	10.451		10.6111	10.6076	10.1129			10.5997		10.2722	10.3989	10.6739		10.7103	10.4908	10.0864		10.7175	10.739	10.7689
1	Seq52848_FBgn0035982		8.65747	8.44243	8.18405		8.31175	8.69131	8.36121		8.48432	7.02606	7.9725		9.34725	9.17617	9.04576			8.78202		9.54013	8.3336	9.97909		9.01885	8.5588	8.35667		9.18834	8.93605	8.2114			8.25582		8.48623	8.97957	8.90719		7.78834	7.893	7.73742		8.00562	8.42178	8.41377
2	Seq52848_FBgn0035982		8.69262	8.15629	8.2392		8.32042	8.59324	8.34965		8.41151	8.10329	8.05438		8.73146	9.13699	9.20477			8.79463		9.52317	8.12412	9.97757		9.00122	8.64938	8.4023		9.18364	9.03746	8.23585			8.27115		8.74293	8.81656	8.89391		7.91906	7.88183	7.8584		7.97422	8.66888	8.33509
3	Seq52848_FBgn0035982		8.76805	8.37793	8.27767		8.30568	8.52585	8.18653		8.4175	8.12971	8.01959		8.28193	9.27137	9.29768			8.835		9.57226	8.29063	10.0986		9.19114	8.32658	8.59084		9.35079	9.06591	8.29063			8.24824		8.73764	8.87324	8.56517		7.89482	7.83247	7.92719		8.11998	8.46134	8.30955
1	Seq52864_FBgn0002716		7.05076	6.89482	6.99624		6.85383	6.85279	6.99718		6.85902	6.85175	6.83289		6.92135	6.84654	6.90187			7.15819		7.10014	7.15245	7.15414		7.10957	7.19048	7.15718		7.06788	7.09628	7.11686			7.06034		7.06609	6.9985	7		6.87774	7.01495	6.96424		6.91807	6.77523	6.94408
2	Seq52864_FBgn0002716		6.98394	6.84654	7.01866		6.83973	6.8392	6.98632		6.82867	6.86212	6.84967		6.84967	6.84654	6.90187			7.21658		7.15313	7.14126	7.22657		7.1639	7.13819	7.11652		7.11409	6.95342	7.05166			7.06034		7.03195	7.01941	6.95536		6.98868	6.94017	7.01011		6.94759	6.87365	6.92442
3	Seq52864_FBgn0002716		6.92877	7	6.99624		6.83973	6.81485	6.81485		6.81378	6.8392	6.83289		6.82443	6.92283	6.8392			7.17393		7.11444	7.18521	7.13545		7.15347	7.09592	7.11652		7.09381	7.1416	7.06681			7.04403		7.04294	7.04148	7.05528		6.96578	6.95109	6.97881		6.90368	6.89482	6.90769
1	Seq5306_FBgn0259168		7.53592	7.58496	7.43671		7.35168	7.40585	7.49185		7.46795	7.56415	7.50978		7.64085	7.50846	7.40868			7.63662		7.50647	7.59644	7.61275		7.6893	7.69766	7.60634		7.59942	7.73109	7.47897			7.57894		7.51596	7.44819	7.31832		7.32133	7.4657	7.49239		7.45834	7.47005	7.35872
2	Seq5306_FBgn0259168		7.56605	7.70044	7.518		7.34207	7.34096	7.48012		7.46795	7.57806	7.44984		7.27535	7.52715	7.39303			7.57188		7.51465	7.61029	7.54844		7.75845	7.79073	7.54946		7.58446	7.67995	7.42347			7.5597		7.51596	7.43574	7.31107		7.23266	7.40769	7.47032		7.45834	7.44239	7.29217
3	Seq5306_FBgn0259168		7.62144	7.60641	7.41222		7.30606	7.36741	7.47371		7.44915	7.58434	7.49018		7.33613	7.45464	7.39874			7.61275		7.46706	7.62887	7.5739		7.63759	7.78311	7.54946		7.633	7.71813	7.42347			7.5739		7.52356	7.44819	7.34489		7.31349	7.4156	7.46271		7.47249	7.45258	7.26335
1	Seq53180_FBgn0000826		6.89178	6.84654	6.84967		6.85383	6.8392	6.86419		6.84654	6.82972	6.83289		6.8392	6.83815	6.82867			6.99171		6.96424	6.94251	6.96116		6.90529	6.97269	7.06788		6.97039	6.95342	6.9573			6.77435		6.75933	6.76774	6.75933		6.78136	6.76995	6.77171		6.75489	6.89482	6.76818
2	Seq53180_FBgn0000826		6.81911	6.84654	6.84967		6.86831	6.8857	6.86419		6.84654	6.85175	6.88162		6.86419	6.82655	6.84654			6.99171		6.98109	6.98831	6.97269		6.98565	6.9573	6.98565		6.93074	7.01309	6.98565			6.77435		6.79008	6.79572	6.77347		6.84088	6.78223	6.77171		6.77347	6.78223	6.79268
3	Seq53180_FBgn0000826		6.84654	6.88162	6.87036		6.85383	6.87139	6.85694		6.84654	6.84654	6.84967		6.8392	6.83815	6.82867			6.97269		6.96424	6.97193	6.94798		6.94486	6.97269	6.98565		6.98565	7.01309	6.97269			6.77435		6.77435	6.79572	6.77347		6.84633	6.79788	6.80993		6.77347	6.78223	6.79268
1	Seq53189_FBgn0053310		6.89986	6.94934	6.98347		6.97728	6.92085	6.89986		6.92778	6.98584	6.95226		6.92135	6.88976	6.87036			7.11652		7.0924	7.12928	7.03269		7.02459	7.00075	7.02459		7.15886	7.09628	7.17858			6.90849		6.90609	6.97919	6.95536		6.96578	7.02975	7.01011		6.97804	6.98223	6.86542
2	Seq53189_FBgn0053310		6.92877	6.92778	6.93123		6.91488	6.8857	6.86419		6.88874	6.91687	6.91787		6.8806	6.88976	6.89077			7.15819		7.10014	7.11617	7.003		6.98565	6.98755	7.00824		7.01272	7.06788	7.1964			6.8932		6.86212	6.88387	6.92006		6.93742	6.95109	7.01011		6.96771	6.96886	6.86542
3	Seq53189_FBgn0053310		6.88009	6.92778	6.91488		6.91488	6.93958	6.93369		6.90288	6.93762	6.91787		6.89178	6.88976	6.89077			7.1416		7.10014	7.15245	7.03269		6.98565	7.06537	7.04731		7.03195	7.09628	7.10364			6.8932		6.90609	7.01941	6.87447		6.86707	7.65726	6.88712		6.97804	6.89482	7.67101
1	Seq5319_FBgn0003733		8.12928	7.58496	7.50912		7.42906	7.54946	7.51373		7.64566	7.74595	7.70851		8.16134	7.84078	7.83842			8.67854		8.14737	8.19574	8.00862		7.88387	7.87652	8.03489		8.1592	7.97613	8.25456			8.22288		7.84821	7.89563	8.01309		8.00094	8.00225	8.03048		7.72178	7.85922	7.70759
2	Seq5319_FBgn0003733		8.02214	7.90889	7.69407		7.54303	7.53592	7.63904		7.67772	7.6597	7.52813		7.78899	7.75711	7.72167			8.81549		8.37764	8.22689	7.84967		7.9472	8	7.84967		7.9769	8.10031	8.32613			8.38773		8.31756	7.91687	8.14907		8.18818	8.14466	7.95478		7.86872	7.71882	7.68837
3	Seq5319_FBgn0003733		7.93664	7.96723	6.99624		7.3634	7.42487	7.57869		7.7282	7.73584	7.17326		7.8481	7.69116	8.04052			8.76111		8.23458	8.16189	7.80219		7.82612	7.49292	7.71195		8.01588	8.30682	8.21852			8.27581		8.07628	8.04621	8.19935		7.80219	7.93997	8.04621		7.37098	7.80585	8.01048
1	Seq53194_FBgn0044050		7.03617	7.0598	7.09099		7.06788	6.95517	6.98632		6.91687	6.96434	6.95226		6.92135	6.91289	6.95226			7.1918		7.10014	7.14126	7.07468		7.15347	7.23809	7.24286		7.06788	7.09628	7.12928			6.95807		7.03195	7.00974	6.9654		6.95226	7.04294	7.01011		7.01495	7.04148	6.97728
2	Seq53194_FBgn0044050		6.90889	7.14466	7.16658		6.96627	7.00375	6.95128		6.90288	6.98584	6.95226		6.97441	6.92283	6.90889			7.15819		7.16256	7.15245	7.09628		7.10957	7.10469	7.08037		7.08037	7.12653	7.12928			7.10224		7.02237	6.95264	6.95536		7.03636	7.01495	7.02237		7.03159	7.04148	7.04476
3	Seq53194_FBgn0044050		7.03617	7.16742	7.14381		7.00656	7.00375	6.91687		6.91687	7.02883	6.95226		6.93762	6.92283	6.92778			7.18124		7.12653	7.14126	7.08463		7.14023	7.09592	7.13955		7.09381	7.12653	7.14568			7.11756		7.0761	6.96617	6.93349		6.93742	6.98868	7.03195		7.01495	7.01495	7.04476
1	Seq5327_FBgn0262716		9.6289	10.0233	9.59215		9.56669	9.42915	9.67522		9.2505	9.49619	9.51914		9.64205	9.36468	9.19814			9.31877		9.66735	9.27721	9.59966		9.39382	9.67619	9.28987		9.27628	9.24642	9.08179			9.89421		9.46978	9.40429	9.48099		9.13237	9.0256	8.93978		9.19787	9.17626	9.25974
2	Seq5327_FBgn0262716		9.66	9.66445	9.62098		9.62822	9.32362	9.65762		9.24911	9.40461	9.37848		9.51504	9.46761	9.35315			9.42689		9.59034	9.24642	9.7016		9.57226	9.79636	9.45245		9.36618	9.3814	9.26366			9.73663		9.62486	9.50555	9.47147		9.46828	9.36055	9.07931		9.27907	9.37489	9.32095
3	Seq5327_FBgn0262716		9.69726	9.87818	9.75356		9.50532	9.4786	9.73231		9.20018	9.38909	9.44519		9.52274	9.48382	9.43341			9.31424		9.68796	9.3996	9.67372		9.58377	9.84172	9.44922		9.40713	9.45779	9.12455			9.79912		9.61483	9.4735	9.60276		9.34607	9.27969	9.04184		9.32538	9.37822	9.385
1	Seq5328_FBgn0259178		7.12584	7.11287	7.09099		7.07948	7.18115	7.19311		7.19967	7.26366	7.18488		7.17243	7.0625	7.08304			7.30864		7.22497	7.27736	7.1918		7.49132	7.49292	7.37156		7.47708	7.51123	7.27302			7.06034		7.01123	6.9985	7.022		7.22239	7.27984	7.20163		7.23904	7.14907	7.10783
2	Seq5328_FBgn0259178		7.09628	7.09891	7.01866		7.14678	7.15228	7.17576		7.35682	7.43289	7.21836		7.21108	7.10198	6.99624			7.24286		7.18521	7.28509	7.25424		7.51465	7.52147	7.38082		7.46706	7.5306	7.29523			7.08605		7.04294	7.01941	7		7.22239	7.26084	7.16558		7.20163	7.1334	7.13066
3	Seq5328_FBgn0259178		7.08037	7.18281	7.09099		7.25424	7.13614	7.17576		7.23721	7.15059	7.13485		7.14338	7.08437	7.06833			7.3339		7.17526	7.29278	7.2101		7.43296	7.51307	7.43129		7.43268	7.49105	7.31107			7.08605		7.01123	6.97919	6.93349		7.19836	7.2891	7.23266		7.26897	7.18884	7.05889
1	Seq53471_FBgn0038258		7.26092	7.02606	7.19394		6.99624	6.97059	6.87293		7.18735	6.99718	7.03846		6.86419	6.85902	6.84654			7.06465		7.32042	7.32223	7.32042		7.10957	7.12619	6.98565		7.15886	7.17858	7.16256			7.59991		7.27736	7.15245	7.13408		7.07753	7.04294	7.17792		7.03159	7.07361	7.04476
2	Seq53471_FBgn0038258		7.2503	7.04166	7.31553		7.00656	7.00375	6.97059		7.11287	6.99718	7.14805		6.86419	6.87396	6.91488			7.21658		7.26554	7.31741	7.305		7.14023	7.13819	7.17925		7.15886	7.15245	7.214			7.63227		7.28848	7.08286	7.16591		7.03636	7.07539	7.23266		7.04294	6.84967	6.99925
3	Seq53471_FBgn0038258		7.30378	7.09891	7.40088		7.06788	6.97059	7.13955		7.2738	7.18488	7.17326		6.93762	6.94154	6.90889			7.22689		7.28971	7.30134	7.26866		7.17659	7.14568	7.13955		7.1334	7.19048	7.1964			7.67525		7.24698	7.01941	7.08037		7.06681	7.10573	7.23266		7.09381	7.07361	7.01421
1	Seq5355_FBgn0003416		7.27146	7.37721	7.47675		7.39732	7.3283	7.5597		7.37649	7.49785	7.50978		7.50912	7.19311	7.16407			7.35609		7.51465	7.52617	7.58846		7.51465	7.53916	7.54946		7.44239	7.44101	7.44956			7.37098		7.42766	7.42794	7.47789		7.43296	7.49612	7.34755		7.35872	7.3502	7.39117
2	Seq5355_FBgn0003416		7.26092	7.46625	7.12842		7.5278	7.26366	7.57869		7.51931	7.51439	7.42522		7.35682	7.25188	7.21553			7.29278		7.54484	7.56834	7.5739		7.62887	7.61422	7.51833		7.4714	7.5306	7.46625			7.35872		7.42766	7.43574	7.5136		7.46815	7.43962	7.38974		7.37098	7.39089	7.39117
3	Seq5355_FBgn0003416		7.27146	7.44225	7.42487		7.50018	7.42487	7.48012		7.35682	7.25699	7.4625		7.35682	7.20457	7.11894			7.34282		7.51123	7.54303	7.48811		7.59544	7.59644	7.5625		7.37156	7.47032	7.44956			7.4108		7.4714	7.47357	7.52826		7.48811	7.55254	7.41447		7.4108	7.45943	7.44956
1	Seq53597_FBgn0028738		6.91986	6.81378	6.89986		6.83973	6.90489	6.95128		6.88874	6.81378	6.84967		6.80843	6.93074	6.90889			7.04367		7.00824	7.04549	7.07468		7.05166	6.93231	6.95575		7.08037	7.12653	6.97269			6.79442		6.81164	6.89522	6.87447		6.93742	6.85964	6.84925		6.86295	6.76553	6.79268
2	Seq53597_FBgn0028738		6.91986	6.84654	6.93123		6.82761	6.93958	6.84706		6.84654	6.85175	6.88162		6.8392	6.82655	6.92085			7.07682		7.05239	7.05311	7.12481		7.05961	7.04184	7.09029		7.14126	7.06788	7.10364			6.9331		6.77435	6.88387	6.86707		6.93742	6.96193	6.74237		6.87365	6.84967	6.95575
3	Seq53597_FBgn0028738		6.89178	6.81378	6.81911		6.85383	6.81485	6.88519		6.92778	6.82972	6.98394		6.89178	6.90137	6.90889			7.05311		7.04148	7.05311	7.10957		7.07824	6.94564	7.02459		6.97039	6.97116	7.08037			6.81335		6.75933	6.88387	6.88793		6.89401	6.88346	6.89684		6.87365	6.89482	6.84382
1	Seq53603_FBgn0036690		8.95771	8.61041	8.75961		7.82284	7.76956	7.8629		8.84875	8.54946	8.61624		8.69262	8.00305	8.60208			9.03067		8.83415	8.7662	9.09856		8.24603	8.5588	8.05275		8.29186	8.50912	8.20522			9.5644		8.62071	8.46896	8.57289		8.34799	8.34799	8.07182		8.13989	8.10887	8.35226
2	Seq53603_FBgn0036690		8.88874	8.67125	8.83421		7.82284	7.81004	7.81111		8.81658	8.56415	8.50746		8.60687	8.02214	8.44243			8.8934		8.83415	8.75266	8.90619		8.21626	8.58045	8.0268		8.23649	8.37504	8.12084			9.55267		8.63215	8.56275	8.5199		8.27953	8.34799	8.03874		8.11998	8.01346	8.23458
3	Seq53603_FBgn0036690		8.93529	8.69131	8.83421		7.92159	7.80144	7.71825		8.68007	8.57317	8.43532		8.44018	8.03388	8.42066			8.91568		8.77105	8.7364	8.98688		8.26366	8.58246	8.09293		8.00225	8.19673	8.13306			9.4735		8.60437	8.51623	8.48166		8.28756	8.44901	8.08357		8.13408	7.98906	8.25109
1	Seq53668_FBgn0010431		7.24278	7.09891	7.27457		7.23362	7.27535	7.28617		7.06295	7.25699	7.13485		7.58496	7.40868	7.5265			7.61275		7.6677	7.52617	7.70598		7.75845	7.73335	7.6972		7.5744	7.60881	7.58496			7.35872		7.67148	7.70782	7.73787		7.52147	7.53294	7.55152		7.48596	7.55254	7.3814
2	Seq53668_FBgn0010431		7.32155	7.31817	7.28386		7.15482	7.31515	7.31741		7.29844	7.27457	7.2854		7.16113	7.47438	7.50051			7.63662		7.68603	7.53657	7.69743		7.6893	7.71425	7.68182		7.53398	7.57894	7.60807			7.52199		7.62303	7.63856	7.76907		6.8584	7.49612	7.5136		7.39917	7.45258	7.3814
3	Seq53668_FBgn0010431		7.29309	7.31817	7.18157		6.96627	7.28963	7.33017		7.35682	7.23362	7.27418		6.96482	7.43602	7.47506			7.58946		7.64578	7.51465	7.70598		7.6893	7.72383	7.66083		7.5744	7.60881	7.5952			7.30195		7.66534	7.71882	7.72928		7.49985	7.54329	7.55152		7.43685	7.42766	7.36982
1	Seq53707_FBgn0032390		7.00562	6.96963	6.93123		7.02745	6.98963	6.97059		6.98584	6.85175	6.84967		6.97441	7.02883	7.02606			7.07682		7.10014	7.11617	6.98717		7.24222	7.214	7.30834		7.15042	7.21529	7.22754			6.9985		6.96155	6.92719	6.90609		7.05492	7.06681	7.03195		6.98641	6.98223	7.07753
2	Seq53707_FBgn0032390		7.01866	6.84654	7.07325		6.97728	6.93958	6.96482		6.98584	6.8806	7.0634		7.03159	7.02883	7.04166			7.17393		7.06967	7.12928	7.09628		7.25424	7.24603	7.32373		7.29094	7.24603	7.14568			7.01048		6.96155	6.95264	6.90609		7.06681	6.80993	7.0711		7.05998	7.0268	7.05889
3	Seq53707_FBgn0032390		6.94934	7.01495	7.0616		6.89482	6.8857	6.97871		6.95904	6.8806	7.01449		6.93762	6.94934	6.95226			7.1416		7.06967	7.11617	7.07468		7.25424	7.214	7.28108		7.305	7.26429	7.16256			6.96963		6.93389	6.94251	6.88793		7.02975	7.0542	7.02237		7.03159	6.96886	7.10154
1	Seq53710_FBgn0000409		8.91563	8.89482	9.18962		10.1276	10.0217	9.02191		10.0268	9.60764	9.42993		9.61762	9.70995	9.9799			9.3996		10.3364	10.9431	10.2569		10.2259	10.4821	10.536		10.6946	10.1944	10.8232			9.31076		10.4942	10.762	10.5196		11.4354	11.2214	11.4567		10.8214	10.6814	11.0063
2	Seq53710_FBgn0000409		9.14349	8.64205	9.24694		9.92914	10.0751	9.50846		10.1491	10.0217	10.2139		9.32456	9.57412	9.97094			9.33405		10.5641	10.9346	10.0986		10.8307	10.6903	10.6822		10.4615	10.2231	10.6094			9.38061		10.7083	11.0606	11.0606		11.4499	11.0952	11.4236		10.8431	10.7004	10.9897
3	Seq53710_FBgn0000409		9.00516	8.82734	9.22782		10.062	10.2764	9.51504		10.3518	9.50846	10.3183		9.2498	9.72124	9.95353			9.37562		10.5623	10.9196	10.235		10.3106	10.7883	10.7283		9.65934	10.397	10.7059			9.34356		10.6375	10.8446	10.6566		11.379	11.1448	11.379		10.9209	10.8122	11.0399
1	Seq5379_FBgn0260942		10.5539	10.7794	10.5881		9.87306	9.81772	10.1031		10.1163	10.5927	10.4123		10.6377	10.1971	10.4237			10.592		10.082	10.381	10.5582		10.4336	10.3471	10.543		10.6982	10.4967	10.3803			10.9714		10.0534	10.2511	10.2986		10.3231	10.5136	10.2774		10.6054	10.6203	10.6615
2	Seq5379_FBgn0260942		10.5987	10.4646	10.459		9.71996	9.81772	10.1323		10.0268	10.5987	10.5264		10.6635	10.0638	10.2867			10.8307		9.99379	10.1183	10.4662		10.3803	10.332	10.2981		10.6301	10.5641	10.459			10.905		9.80848	9.91379	10.0062		10.5296	10.5262	10.1549		10.6003	10.7731	10.6141
3	Seq5379_FBgn0260942		10.5796	10.4697	10.3629		9.64055	9.70743	10.042		9.9491	10.3341	10.4059		10.5349	10.2207	10.1856			10.7669		9.92402	10.1964	10.2796		10.2969	10.214	10.1129		10.459	10.3681	10.4158			10.8918		9.77588	9.87036	10.073		10.5209	10.5055	10.2262		10.6774	10.7083	10.5709
1	Seq53796_FBgn0000351		7.05076	7.15608	7.00656		7.07948	7.01681	7.18488		7.01402	6.97154	7.02422		7.21108	7.00469	7.12713			7.24286		7.44045	7.16424	7.58846		7.42347	7.23809	7.28108		7.32463	7.30864	7.1964			7.07361		7.11617	7.17792	7.14398		7.07753	7.06681	6.99511		7.08215	7.17659	7.09029
2	Seq53796_FBgn0000351		7.15861	7.18281	6.94837		7.10852	6.98963	7.19926		7.10591	7.06429	7.03846		7.18488	7.10198	7.11027			7.03746		7.37736	7.22689	7.62936		7.47465	7.26491	7.25676		7.37156	7.32853	7.1964			7.19048		7.13955	7.17792	7.20163		7.10783	7.00225	7.01011		7.03159	7.1334	7.15076
3	Seq53796_FBgn0000351		7.11287	7.11287	7.0616		7.13614	7.09584	7.20864		6.98584	7.06429	7.12153		7.07815	7.14805	7.13955			7.22689		7.45889	7.23394	7.6776		7.40429	7.27364	7.24286		7.28046	7.35755	7.214			7.07361		7.18057	7.20718	7.20163		7.06681	7.08994	7.01011		7.08215	7.1334	7.09029
1	Seq5382_FBgn0002914		6.94934	7.41609	7.81832		7.37721	7.42487	7.24		7.34799	7.0598	7.44984		7.29844	7.25188	7.28617			7.69023		7.49559	7.62887	7.53242		7.58946	7.52147	7.4556		7.40599	7.47735	7.66249			7.74864		7.53034	7.44819	7.3339		7.54045	7.43962	7.45505		7.58896	7.51202	7.44956
2	Seq5382_FBgn0002914		7.35682	7.30606	7.68182		7.35168	7.36741	7.31741		7.34799	7.21998	7.50978		7.26601	7.19311	7.27574			7.70321		7.52617	7.61029	7.52147		7.61176	7.04184	7.4556		7.47708	7.52199	7.60807			7.8009		7.507	7.46733	7.36048		7.54045	7.40769	7.49239		7.58896	7.51202	7.50117
3	Seq5382_FBgn0002914		7.37721	7.21836	7.65045		7.38622	7.38406	7.35682		7.35682	7.3837	7.42522		7.29844	7.14805	7.18074			7.68299		7.47519	7.64578	7.48811		7.64338	7.56224	7.51833		7.46052	7.3505	7.60807			7.77039		7.5744	7.4865	7.39318		7.45943	7.3814	7.56732		7.59793	7.47005	7.4324
1	Seq53852_FBgn0040477		10.4224	9.12971	9.48499		8.67125	8.90426	8.1544		9.14699	8.73273	8.68927		10.0772	9.84372	10.1155			11.2515		11.3155	10.7201	11.4887		10.1485	10.5407	10.4533		10.4069	10.5602	10.6371			10.7072		10.8536	10.5742	10.905		10.5063	10.9166	10.7062		10.3912	10.5784	10.8107
2	Seq53852_FBgn0040477		10.4148	9.56097	9.69305		8.75961	9.03457	8.68095		9.14126	9.13912	8.8451		9.33734	9.86212	10.254			11.2686		11.0049	10.6956	11.6001		10.0443	10.35	10.2083		10.1113	10.2515	10.6275			10.6825		10.9339	10.5709	10.857		10.4808	10.89	10.6526		10.3268	10.5539	10.8356
3	Seq53852_FBgn0040477		10.4286	9.31572	9.75906		9.04667	9.40523	7.13955		9.43515	9.24911	8.98382		9.21755	9.97094	10.1786			11.2402		11.0551	10.7136	11.8545		10.0533	10.5964	10.3343		9.99638	10.1798	10.5327			10.6804		11.0978	10.8184	11.1955		10.4731	10.937	10.7747		10.33	10.5742	10.6498
1	Seq53885_FBgn0087012		7.29309	6.96963	6.99624		6.96627	7.26366	7.34799		7.08746	6.93762	7.3443		7.37141	7.38838	7.26053			7.51465		7.38313	7.45066	7.53242		7.51465	7.56656	7.58546		7.39746	7.28479	7.39174			7.79528		7.16491	7.17792	7.22239		7.25676	7.4156	7.54226		7.45834	7.31107	7.30439
2	Seq53885_FBgn0087012		7.27146	6.90889	6.88366		7.06788	7.15228	7.06564		7.11287	7.24	6.96867		6.97441	7.00469	7.28617			7.49506		7.0761	7.35697	7.12481		7.54277	7.58296	7.59495		8.78812	7.43129	7.3345			7.52199		6.97652	7.20033	6.85508		7.26959	7.35902	7.36691		7.4108	7.35872	7.2724
3	Seq53885_FBgn0087012		7.18157	7	6.94837		6.89482	7.01681	6.97871		6.97728	6.89178	6.89986		6.98584	7.34022	7.32905			7.47465		7.28971	7.37851	7.49825		7.52408	7.58296	7.52643		7.84382	7.30864	7.36165			7.3814		7.13955	7.224	7.22239		7.30226	7.35168	7.32133		7.3814	7.33866	7.25361
1	Seq53886_FBgn0038295		6.89178	6.81378	6.83289		6.81271	6.82867	6.93369		6.96675	7.01681	6.98394		7.29844	7.27185	7.17243			7.42962		7.27984	7.32223	7.2101		7.47465	7.42347	7.32373		7.15042	6.95342	7.27302			7.28108		7.11617	7.09029	7.10713		7.15313	7.08321	7.11617		7.08215	7.07361	7.01421
2	Seq53886_FBgn0038295		6.89986	6.81378	6.86212		6.82761	6.8392	6.88519		6.99671	6.95177	6.98394		6.96482	7.25188	7.19885			7.39203		7.16256	7.3342	7.2101		7.19574	7.10469	7.2989		7.15042	6.91807	7.27302			7.22368		7.10154	7.07396	7.06752		7.10783	7.12997	6.99511		7.05998	6.9573	6.98793
3	Seq53886_FBgn0038295		6.90889	6.82867	6.81911		6.83973	6.8392	6.93369		6.95904	6.86212	6.98394		6.86419	7.11287	7.17243			7.40543		7.23649	7.34459	7.09628		7.41335	7.30134	7.25676		7.14126	6.95342	7.29523			7.22368		7.10154	6.98868	7.04367		6.86707	7.0542	7.08286		7.08215	6.96886	6.99925
1	Seq5393_FBgn0037408		7.72565	7.55299	7.62144		7.46625	7.84444	7.39232		7.65344	7.57396	7.42522		7.91936	7.98703	8.04052			8.26037		8.45258	7.91986	8.71356		8.13853	8.09979	8.1644		8.02754	8.01123	7.89583			7.88753		8.35447	8.34504	8.66605		6.93742	8.08958	8.07182		8.03672	8.16222	8.14313
2	Seq5393_FBgn0037408		7.75739	7.52813	7.59805		7.46625	7.70822	7.22802		7.57333	7.39803	7.38478		7.52095	8.00305	8.14168			8.22143		8.48193	7.87447	8.5952		8.11721	8.08428	8.08481		8.03617	7.99379	7.91468			7.87897		8.3814	8.33092	8.59818		8.08958	8.10922	8.05239		8.11998	8.17526	8.11374
3	Seq5393_FBgn0037408		7.68971	7.35094	7.54946		7.35168	7.40585	7.20864		7.42696	7.19885	7.14805		7.07815	7.85746	8.07169			8.28093		8.35594	7.92461	8.24428		8.03892	7.92204	7.89502		7.8125	8.08162	7.83689			7.94525		8.23872	8.33955	8.6125		8.12481	8.08286	8.15583		8.02126	8.11582	8.12102
1	Seq53979_FBgn0052727		7.68065	7.85175	8.05076		8.02098	8.08569	7.93172		7.97274	7.84601	7.80601		7.85902	7.88976	8.11157			7.95826		8.16038	8.09381	8.26788		8.38672	8.59495	8.52826		8.24111	8.42668	8.46896			8.01681		8.2914	8.43505	8.32643		8.59395	8.35226	8.53073		8.37764	8.28263	8.46189
2	Seq53979_FBgn0052727		7.70707	7.99435	7.99906		8.06205	8.11005	7.90839		8.06384	7.93615	7.81218		7.50912	7.81218	8.04052			7.9885		8.16323	8.08552	8.29094		8.55714	8.59146	8.55587		8.29186	8.40967	8.46298			7.96116		8.22416	8.37301	8.36516		8.5199	8.33509	8.52121		8.34991	8.30682	8.44681
3	Seq53979_FBgn0052727		7.57396	8.04621	8.03617		7.97106	8.07726	8.01402		8.11699	7.89734	7.76846		7.68212	7.92852	8.00749			7.97193		8.19443	8.09381	8.22448		8.42543	8.56808	8.54689		8.16825	8.36952	8.47924			7.99737		8.30834	8.44681	8.42024		8.58859	8.37432	8.57213		8.36763	8.2891	8.46189
1	Seq54038_FBgn0031463		6.91986	7.09891	6.89986		7.06788	7.07771	6.91687		7.11287	7.02883	7.04939		7.05393	7.04166	7.06833			7.41785		7.44984	7.36865	7.45943		7.49132	7.50144	7.46706		7.42178	7.44101	7.26115			7.26366		7.19673	7.18917	7.25235		7.15313	7.17592	7.19114		7.17792	7.22239	7.22689
2	Seq54038_FBgn0031463		6.94105	7.12842	7.16658		7.05709	7.07771	7.12584		6.93615	7.16407	7.02422		7.00749	7.04166	7.05257			7.42962		7.37736	7.34459	7.41588		7.49132	7.4714	7.4556		7.43268	7.39689	7.26115			7.20685		7.22657	7.23106	7.25802		7.24476	7.15516	7.17792		7.11617	7.10014	7.24476
3	Seq54038_FBgn0031463		6.96	7.0598	7.16658		7.12584	7.07771	7.02837		7.13528	7.03434	7.0634		6.98584	6.98584	6.97728			7.38024		7.41954	7.35697	7.44405		7.32042	7.53476	7.50462		7.45066	7.44101	7.28479			7.19048		7.24698	7.24761	7.2817		7.23266	7.13545	7.17792		7.15448	7.08676	7.03195
1	Seq54074_FBgn0030040		11.2602	11.0335	10.2158		10.7953	10.7896	10.6726		9.88226	10.1355	10.5576		10.7461	10.9747	10.7554			11.4803		12.209	11.8108	10.9546		11.1746	11.2932	11.4562		10.8993	11.0793	11.2259			11.9466		12.428	11.9012	12.2718		11.5575	11.6597	11.2463		10.6172	11.1063	11.6412
2	Seq54074_FBgn0030040		11.0949	10.989	10.8522		10.6891	11.0651	11.1664		9.96711	10.2359	10.4553		10.9924	10.2168	9.94203			11.0701		12.0201	10.9123	10.5736		10.7979	10.8993	11.1084		10.6673	11.4097	11.1074			12.0321		11.9985	12.115	11.9954		10.8446	10.7877	10.8107		10.5923	10.8431	11.0063
3	Seq54074_FBgn0030040		10.6603	11.1728	10.7867		10.956	11.0854	10.4722		10.106	10.0782	10.1438		10.8401	11.0728	11.0699			11.5912		12.1923	11.8483	10.6881		11.7363	11.8562	10.2896		10.3837	10.9401	11.4763			11.8891		12.5253	12.2794	11.9267		11.8182	12.2512	12.1794		11.1018	11.6519	11.376
1	Seq54084_FBgn0052072		6.92877	6.88162	6.88366		6.8806	6.90489	6.91687		6.88874	6.90889	6.86831		6.90589	6.87396	6.96145			7.15819		7.06967	7.11617	7.16859		7.21529	7.19048	7.16792		7.14126	6.99774	7.12928			7.03195		6.86212	6.91488	6.89603		6.95226	6.81634	6.95109		6.9985	6.82443	6.98793
2	Seq54084_FBgn0052072		6.91986	6.88162	6.98347		6.89482	6.8857	6.89986		6.87088	6.89178	6.88162		6.89178	6.90137	6.89077			7.12653		7.12653	7.11617	7.10957		7.17659	7.19048	7.16792		7.15886	6.99774	7.16256			6.98261		6.9985	6.91488	6.86707		6.95226	6.95109	6.97881		6.9331	6.93625	6.99925
3	Seq54084_FBgn0052072		6.98394	6.96963	7.01866		6.93664	6.93958	6.91687		6.90288	6.89178	6.93467		6.93762	6.91289	6.93369			7.15819		7.10748	7.16424	7.1918		7.05166	7.17891	7.24286		7.21075	7.09628	7.214			7.04403		6.90609	6.97919	6.93349		6.96578	6.97537	7.01011		7.01495	6.9573	7.07753
1	Seq541_FBgn0029840		7.39981	7.52813	7.20701		7.70044	7.48281	7.71825		7.49018	7.54754	7.60548		7.73753	7.74034	7.48045			7.94212		7.81869	7.80047	7.84967		7.83668	7.90629	7.59495		7.88631	7.92303	7.76022			7.66154		7.65702	7.71882	7.63275		7.88448	7.91847	7.78049		7.71425	7.55254	7.45834
2	Seq541_FBgn0029840		7.44846	7.71825	7.33911		7.42906	7.13614	7.75628		7.66207	7.61348	7.72735		7.54561	7.51504	7.36486			7.99962		7.84256	7.76066	7.7942		7.80155	7.85508	7.62595		7.83415	7.91508	7.67948			7.60979		7.64193	7.66581	7.56224		7.80219	7.83247	7.74909		7.72178	7.45943	7.42403
3	Seq541_FBgn0029840		7.32905	7.68767	7.22802		7.67243	7.51043	7.7282		7.59681	7.35682	7.44984		7.43602	7.67743	7.40868			7.97193		7.8125	7.80047	7.78768		7.93271	7.91588	7.5625		7.75778	7.90569	7.74842			7.67525		7.79917	7.74506	7.60733		7.86419	7.87488	7.8125		7.77215	7.49692	7.46597
1	Seq54114_FBgn0037115		7.01866	6.90889	7.0616		6.96627	6.95517	6.93369		6.92778	6.96434	6.91787		7.10241	7.01774	7.41785			7.52199		7.30864	7.42291	7.305		7.61176	7.64674	7.59495		7.52147	7.52199	7.54071			7.23649		7.15279	7.20718	7.29523		7.25676	7.27984	7.35872		7.305	7.22239	7.19048
2	Seq54114_FBgn0037115		6.98394	6.96963	7.04485		7.03709	6.92085	6.89986		6.97728	6.89178	6.91787		6.90589	6.91289	7.06833			7.50462		7.39346	7.39718	7.22657		7.59942	7.55203	7.5625		7.49292	7.46271	7.52252			7.20685		7.12928	7.18917	7.27488		7.17592	7.21917	7.28879		7.20945	7.17659	7.15076
3	Seq54114_FBgn0037115		7.03617	6.94934	7.0616		6.93664	7.04712	7.01681		7.04257	6.97154	6.91787		6.89178	6.97154	6.96963			7.4822		7.40372	7.43352	7.32042		7.59544	7.62936	7.64169		7.52774	7.48274	7.54071			7.25109		7.18917	7.2724	7.18057		7.16122	7.30804	7.28879		7.2817	7.14907	7.22689
1	Seq54153_FBgn0038213		7.00562	6.82867	6.80843		6.93664	6.87139	6.91687		6.92778	6.80843	6.83289		7.11634	7.11287	7.1472			7.2062		7.3704	7.10364	7.41588		7.06681	7.32553	7.3159		7.28046	7.32853	7.12928			7.06034		6.73155	6.98868	7.20163		7.19836	7.2101	7.3053		7.12997	7.17659	7.17159
2	Seq54153_FBgn0038213		6.96963	6.84654	6.83289		6.82761	6.92085	6.95128		6.98584	6.81378	6.93467		6.86419	7.08437	7.18488			7.17393		7.35638	7.10364	7.40599		7.38255	7.35697	7.24286		7.29094	7.33688	7.11686			6.98261		6.74864	6.94251	7.13408		7.18587	7.26084	7.22239		7.06967	7.18884	7.22689
3	Seq54153_FBgn0038213		6.96963	6.81378	6.81911		6.82761	6.82867	6.81485		6.92778	6.81378	6.81698		6.86419	7.09276	7.2244			7.22689		7.38313	7.10364	7.29278		7.39289	7.42962	7.3634		7.23649	7.27177	7.16256			7.03195		6.73967	6.80993	6.90609		7.19836	7.26084	7.27302		7.19147	7.11756	7.13066
1	Seq54202_FBgn0023496		6.94105	7	6.96578		7.04439	6.98963	6.95128		6.92778	7.00749	6.98394		7.06699	6.98584	7.03296			7.10364		7.16256	7.09276	7.15414		7.3345	7.29033	7.28108		7.25172	7.29646	7.1964			6.90849		7.0542	7.06681	7.03195		7.003	7.02975	6.92679		7.08215	7.08676	7.06717
2	Seq54202_FBgn0023496		6.94105	7	6.96578		6.95226	7.11808	7.06564		6.97728	6.97154	6.98394		6.98584	7.00469	7.05257			7.10364		7.17526	7.11617	7.08463		7.3345	7.30134	7.23138		7.26928	7.28479	7.214			6.91966		7.0761	7.04658	7.022		7.01941	7.0542	6.97881		7.05275	7.08676	7.05889
3	Seq54202_FBgn0023496		6.94105	6.96963	6.96578		6.95226	7.07771	7.01681		6.93615	7.00749	6.96867		6.92135	7.01774	7.02606			7.15819		7.17526	7.11617	7.14364		7.26491	7.30864	7.27053		7.28046	7.24603	7.17858			6.90849		7.06609	7.03012	7.06752		6.98868	7.04294	7.05601		6.98641	7.07361	7.02237
1	Seq54235_FBgn0014395		7.48113	7.48247	7.30226		7.4567	7.60979	7.62022		7.42696	7.29309	7.21836		7.81111	8.07258	8.04667			8.16558		8.58459	7.99247	8.70229		8.3814	8.14602	8.14432		8.29186	8.21755	7.98033			7.73877		8.22175	8.2127	8.47546		8.20994	7.92323	7.96232		7.90629	7.97154	8.12102
2	Seq54235_FBgn0014395		7.68065	7.38658	7.41222		7.07948	7.54946	7.43463		7.33762	7.21998	7.09011		7.21108	7.8862	7.89633			8.13254		8.57969	8.01421	8.77336		8.36734	8.1375	8.16825		8.28046	8.10031	8.12084			7.7879		8.28479	8.46352	8.42291		8.34459	8.07218	8.04621		8.11148	8.01346	8.15684
3	Seq54235_FBgn0014395		7.64325	7.31817	7.32755		7.38622	7.46795	7.27457		7.30606	7.15059	7.09011		7.24	7.99341	8.05438			8.17426		8.55817	7.98717	8.66095		8.33881	8.12791	8.1644		8.22609	7.95458	8.07432			7.74864		8.24935	8.45478	8.34607		8.24508	8.04912	8.07182		8.08958	7.91049	8.12997
1	Seq5433_FBgn0033339		7.39981	7.40372	7.28386		7.72565	7.54946	7.50018		7.73697	7.90889	7.82151		8.31741	8.1224	7.59215			7.09099		7.98033	8.2075	8.25786		8.03416	7.98109	7.80392		7.96771	8.15987	8.12774			7.80714		7.94056	8.09452	7.9866		8.453	8.49971	8.33599		8.30925	7.99737	7.74909
2	Seq5433_FBgn0033339		7.37721	7.47404	7.28386		7.6865	7.43741	7.51373		8.01495	8.04667	7.85305		7.53592	8.27574	7.75628			8.13887		7.92085	8.24333	8.22448		8.10678	8.04367	7.84967		7.96771	8.24381	8.09135			7.70759		7.95284	8.02864	7.99737		8.36311	8.58145	8.2891		8.37301	7.92877	7.74595
3	Seq5433_FBgn0033339		7.32155	7.11287	7.15482		7.66237	7.224	7.39232		7.15228	7.30606	7.68153		7.46828	8.20233	7.37721			8.17426		7.88753	8.23681	8.21626		8.00413	7.87036	7.60634		7.66439	7.76244	8.15482			7.63227		8.05094	8.08233	7.824		8.24824	8.49346	8.18752		8.24413	7.92323	7.72019
1	Seq54338_FBgn0033170		8.54045	8.51323	8.43827		10.6891	10.4715	10.2669		10.0304	9.61762	9.32193		9.37938	9.66696	9.71496			7.77852		9.48824	9.52591	9.89542		9.75978	10.0968	10.1173		9.79745	9.58984	9.27814			8.95167		9.03883	9.54959	10.0214		10.2343	10.0979	9.95041		9.73381	9.42599	9.94486
2	Seq54338_FBgn0033170		8.63572	8.85253	8.69262		10.5404	10.4135	9.9201		9.99694	9.80534	9.2011		10.2292	9.86419	9.82589			7.95826		9.48247	9.70194	9.95187		9.91747	10.314	10.3052		9.42571	9.31424	9.30172			8.99228		9.07931	9.6547	10.1848		10.3841	10.4069	10.3086		9.98954	9.58928	10.0315
3	Seq54338_FBgn0033170		8.61041	8.63572	8.56224		10.7652	10.5505	10.9234		10.3353	9.62753	9.41539		9.76646	9.74301	9.67838			7.84214		9.45025	9.58434	9.82485		9.89285	10.1464	10.2128		9.70914	9.47201	9.36129			9.00075		9.22497	9.73747	10.0669		10.3559	10.4389	10.1209		9.9524	9.50277	10.0431
1	Seq54378_FBgn0037873		11.2966	11.0004	11.504		11.3224	11.2684	10.9136		11.5473	10.908	11.7459		11.5283	11.4929	11.5473			11.4416		11.2353	11.6017	11.1568		11.4416	11.5859	11.8061		11.4262	11.8793	11.7779			11.6392		11.2743	11.2188	11.6046		11.9716	12.0117	11.9609		12.0167	11.8814	12.1381
2	Seq54378_FBgn0037873		11.1988	11.3885	11.3292		11.2793	11.121	11.1236		11.5999	11.4012	11.7034		11.4296	11.4619	11.5999			11.543		11.1852	11.6445	11.1721		11.5275	11.6297	11.8108		11.6463	11.8483	11.7243			11.7004		11.3343	11.3564	11.5307		12.05	11.9933	11.9466		11.9668	11.9267	12.1304
3	Seq54378_FBgn0037873		11.2457	11.2507	11.6281		11.3022	11.379	11.0089		11.7076	10.9711	11.3751		11.4251	11.392	11.7415			11.6602		11.0593	11.5511	11.0318		11.582	11.4262	11.6743		11.5402	11.703	11.5574			11.7382		11.3052	11.2113	11.2318		12.0019	11.9668	11.9815		11.9609	11.9815	12.1589
1	Seq5438_FBgn0030485		7.98133	7.69552	7.98014		7.82284	7.89077	7.60795		8.00773	7.80843	7.91663		7.49452	7.27185	7.76929			8.35373		8.13237	8.55459	8.06214		8.41024	8.60165	8.55023		8.60906	8.58371	8.41419			8.1918		7.81677	7.92442	8.08233		8.67678	8.65964	8.71859		9.07682	8.91129	8.88925
2	Seq5438_FBgn0030485		8.16533	8.04052	8.0412		8.01495	7.98963	7.68883		8.02098	7.93271	8.06609		7.61348	7.24238	7.82628			8.305		8.10031	8.51017	8.03837		8.43463	8.72951	8.59718		8.70598	8.66557	7.27302			8.14873		7.91648	8.05166	8.08233		8.68112	8.68533	8.73629		9.01848	8.98831	8.91508
3	Seq5438_FBgn0030485		8.05822	7.79279	8.0412		7.88671	7.89077	7.5937		7.83131	7.69058	7.943		7.72905	7.25188	7.32042			8.36107		7.75711	8.51675	8.00862		8.24603	8.64938	8.53346		8.52487	8.59495	8.46298			8.18124		7.76509	7.66581	7.97212		8.75244	8.71768	8.74012		9.04621	8.91628	8.91508
1	Seq54415_FBgn0000037		6.96	6.90889	6.91488		6.91488	6.97059	6.91687		7.01402	6.93762	6.91787		6.95128	6.90137	6.96963			7.21658		7.17526	7.19443	7.22657		7.14023	7.23809	7.19048		7.1334	7.06788	7.22754			7.08605		7.04294	7.05709	7.05528		7.10783	7.08994	7.09029		7.03159	7.05239	6.98793
2	Seq54415_FBgn0000037		6.92877	7.09891	6.96578		7.05709	7.13614	7.08923		7.06295	6.99718	6.95226		6.95128	7.02883	7.00656			7.27829		7.24127	7.23394	7.16859		7.24222	7.22689	7.2891		7.22271	7.29646	7.27302			7.16122		7.11617	7.06681	7.03195		7.07753	7.14432	7.12584		7.12997	6.90849	7.05889
3	Seq54415_FBgn0000037		6.94934	7.01495	6.94837		6.95226	6.98963	6.95128		6.92778	7.01681	6.93467		6.95128	7.00469	6.96963			7.30864		7.16256	7.19443	7.24127		7.18851	7.22689	7.23138		7.08037	7.17858	7.27302			7.07361		7.10154	7.00974	7.08958		7.11652	7.12997	7.1334		7.08215	7.07361	7.01421
1	Seq54418_FBgn0035273		7.00562	6.88162	6.88366		7.00656	6.90489	6.89986		7.04257	6.91687	7.02422		6.8806	6.96386	6.92085			7.45176		7.2555	7.56834	7.29278		7.15347	7.214	7.17925		7.20065	7.15245	7.43518			7.23649		7.11617	7.11652	7.04367		7.17592	7.14432	7.29707		7.29585	7.26866	7.23649
2	Seq54418_FBgn0035273		7.03617	7.02606	7.0616		6.91488	7.02883	6.93369		7.04257	6.96434	7.09011		6.92135	7.02883	7.02606			7.40543		7.22497	7.56173	7.305		7.23394	7.214	7.25676		7.26928	7.20359	7.42347			7.26366		6.97652	7.04148	7.01272		7.23266	7.25267	7.3053		7.26897	7.22239	7.1416
3	Seq54418_FBgn0035273		6.96963	6.94934	6.94837		6.91488	7.07771	6.98632		6.95904	7.0598	6.93467		6.90589	7.00469	6.94593			7.07682		7.08108	7.53657	7.29278		7.26491	7.17891	7.24286		7.15886	7.24603	7.49292			7.31651		6.94798	6.84967	6.88793		7.33211	7.2891	7.24476		7.33807	7.17659	7.18057
1	Seq54423_FBgn0053513		7.09628	7.08746	7.04485		7.07948	7.02883	7.06564		7.15228	7.07236	7.10591		7.22962	7.12584	7.15313			7.10364		7.32793	7.12928	7.29278		7.44956	7.32553	7.24286		7.34459	7.32042	7.14568			7.10224		6.96155	6.91488	6.90609		7.03636	6.96193	6.9386		7.06967	7.08676	7.11652
2	Seq54423_FBgn0053513		7.06295	7.12842	6.99624		7.07948	7.04712	7.08923		7.11287	7.15059	7.02422		7.00749	7.11287	7.09232			7.17393		7.2989	7.18521	7.305		7.39289	7.29033	7.25676		7.32463	7.35755	7.17858			7.06034		7.01123	6.87365	6.92006		7.01941	6.98868	6.9386		7.05275	7.08676	7.04476
3	Seq54423_FBgn0053513		7.11287	7.09891	7.04485		7.02745	6.98963	7.06564		7.02606	7.10066	7.03846		7.00749	7.20457	7.21553			7.18124		7.34725	7.23394	7.32042		7.43296	7.42962	7.2989		7.35609	7.32853	7.1964			7.06034		7.02237	6.95264	6.85508		7.04476	7.02975	6.99511		7.06967	7.16323	7.11652
1	Seq54428_FBgn0038402		6.89178	6.94934	6.94837		6.93664	6.98963	6.95128		6.93615	7.01681	6.95226		6.96482	6.94154	6.93762			7.04367		7.04731	7.03819	7.07468		7.06681	7.15448	7.08037		7.08037	7.11409	7.06681			6.90849		6.88834	6.85715	6.83836		6.84633	6.88346	6.88712		6.86295	6.926	6.90769
2	Seq54428_FBgn0038402		6.88009	6.96963	6.96578		6.93664	6.93958	6.89986		6.93615	6.93762	6.93467		6.92135	6.91289	6.89986			7.01272		7.04731	7.03195	7.03269		7.06681	7.06537	7.06788		7.06788	7.12653	7.06681			6.87693		6.90609	6.82485	6.848		6.83458	6.84507	6.86295		6.87365	6.89482	6.88264
3	Seq54428_FBgn0038402		6.86367	6.90889	6.89986		6.91488	6.8857	6.88519		6.88874	6.93762	6.91787		6.86419	6.87396	6.88162			7.03048		7.00824	7.02163	7.03269		7.09311	7.04184	7.02459		7.03195	7.06788	7.02311			6.8371		6.81164	6.84967	6.83836		6.83458	6.81634	6.84925		6.81335	6.82443	6.86542
1	Seq54438_FBgn0030718		9.73598	9.69726	9.80184		9.91519	9.76798	9.94294		10.2115	10.5292	10.2445		10.6064	10.5522	10.6174			9.84392		9.79127	9.93408	9.69151		10.6023	10.5623	10.4012		10.5085	10.71	10.3272			10.0669		9.43073	9.51754	9.89077		10.3188	10.1728	10.1983		10.4915	10.6498	10.7158
2	Seq54438_FBgn0030718		9.78006	9.65008	9.83539		9.92728	9.71296	9.67036		10.074	10.3801	10.4946		10.3686	10.5881	10.3472			9.73228		9.79127	9.95739	9.66628		10.6822	10.6177	10.5171		10.5828	10.6969	10.3125			10.2273		9.43498	9.60276	9.85788		10.4263	10.3359	10.1451		10.6476	10.6771	10.8267
3	Seq54438_FBgn0030718		9.7021	9.71603	10.07		10.048	10.1472	10.2011		10.0233	10.111	9.91451		10.2336	10.3613	10.3499			9.92204		9.74814	9.88468	9.48308		10.5491	10.6227	10.4662		10.6158	10.768	10.3067			10.0315		9.4201	9.4735	9.83088		10.4046	10.3086	10.4171		10.5632	10.6085	10.6825
1	Seq5444_FBgn0000422		7.15861	7.34059	7.26209		8.2827	8.11829	8.24535		7.6987	7.86882	7.80601		8.09055	8.3846	8.0786			7.52199		8.09135	8.12688	7.92164		8.37504	8.1964	8.30591		8.34725	8.58921	8.09873			7.3814		7.9654	8.10434	8.21578		7.83331	7.77127	7.75933		8.07253	8.27752	8.26913
2	Seq5444_FBgn0000422		7.12584	7.21836	7.19394		8.2244	8.09188	8.30321		7.70506	7.90187	7.90989		8.21796	8.20701	7.91289			7.49506		8.06357	7.97001	7.926		8.3814	8.12791	8.30165		8.36923	8.54252	8.02606			7.4108		7.94583	8.11201	8.24095		7.75978	7.73989	7.69766		7.99133	8.12516	8.25912
3	Seq5444_FBgn0000422		7.18157	7.27418	7.28386		8.18177	8.14317	8.32942		7.75711	7.88773	7.87293		8.15102	8.3311	8.06047			7.53086		8.11044	8.00056	7.97957		8.46896	8.21205	8.40003		8.40656	8.62486	8.27705			7.35872		8.06411	8.16507	8.2986		7.9386	7.91568	7.91847		8.07253	8.26147	8.34193
1	Seq54470_FBgn0034263		7.03617	6.88162	6.88366		6.91488	6.90489	6.88519		6.91687	6.89986	6.88162		6.86419	6.87396	6.92778			7.21658		7.16256	7.24634	7.28108		7.06681	7.50779	7.44073		7.39003	7.28479	7.214			7.22368		7.11617	7.10084	7.08037		7.05492	7.06106	7.11617		7.03159	7.04148	7.04476
2	Seq54470_FBgn0034263		6.96	6.94934	6.93123		7.06788	6.93958	6.91687		6.90288	6.90889	6.95226		7.00749	6.94934	6.89986			7.15819		7.22497	7.16424	7.32042		7.17659	7.48408	7.41785		7.43268	7.35755	7.26115			7.25109		7.13955	7.1375	7.13408		7.10783	7.0542	7.1334		7.17792	7.07361	7.13066
3	Seq54470_FBgn0034263		6.96	6.92778	7.04485		6.91488	6.8857	6.98632		6.99671	6.95177	7.0634		6.8806	6.91289	6.94593			7.27829		7.2555	7.24127	7.305		7.10957	7.48408	7.48086		7.43268	7.38226	7.27302			7.25109		7.18917	7.05709	7.12791		7.07753	7.15516	7.15212		7.15448	7.10014	6.95575
1	Seq54500_FBgn0028534		8.0412	7.86393	8.62829		8.02098	8.06115	7.49185		7.51931	7.69986	7.54174		7.70908	7.65314	7.67596			8.13887		7.97193	7.76907	7.66486		7.06681	8.07182	8.4567		7.74281	7.83752	7.6965			8.47546		8.07093	7.80864	8.17309		8.26601	8.64325	8.48945		7.84591	8.59619	8.3896
2	Seq54500_FBgn0028534		8.17097	8.18405	9.02063		8.3283	8.06115	8.01774		7.60795	7.78327	7.92926		7.41574	7.70102	7.85123			8.20457		7.94837	7.74057	7.62156		8.06896	8.06537	8.49372		7.71836	8.01866	7.82443			8.42038		8.1862	7.90248	8.12274		8.453	8.74012	8.6532		8.00562	8.41532	8.35226
3	Seq54500_FBgn0028534		8.0786	7.62449	8.50532		8.05822	7.96843	7.22802		7.48045	7.67243	7.47708		7.50912	7.68212	7.81271			7.99962		7.87631	7.77852	7.66486		8.20229	7.97193	8.47249		7.71836	7.78768	7.73787			8.43407		8.12774	8.02385	8.13134		8.21578	8.67878	8.44101		7.85425	8.62911	8.41377
1	Seq54562_FBgn0262685		6.86367	6.90889	6.88366		6.8806	6.8857	6.87293		6.87088	6.91687	6.89986		6.8806	6.85902	6.87036			7.07682		6.99398	7.06322	7.003		7.02459	7.01941	6.99624		7.03195	7.01309	7.10364			6.95807		6.83036	6.80993	6.78485		6.80821	6.79788	6.80993		6.81335	6.82443	6.80564
2	Seq54562_FBgn0262685		6.88009	6.89482	6.89986		6.8806	6.8857	6.86419		6.85902	6.89178	6.89986		6.86419	6.87396	6.8585			7.04367		7.06178	7.06322	7.01755		7.02459	7.00075	7.00824		7.05166	7.03269	7.05166			7.04403		6.81164	6.82485	6.80047		6.80821	6.81634	6.82655		6.8312	6.82443	6.82103
3	Seq54562_FBgn0262685		6.84654	6.88162	6.88366		6.86831	6.90489	6.86419		6.85902	6.89178	6.86831		6.8806	6.85902	6.8392			7.01272		6.99398	7.11617	7.003		7.02459	7.06537	7.06788		7.01272	6.99774	7.06681			6.9331		6.83036	6.78049	6.80047		6.80821	6.82909	6.82655		6.80047	6.80993	6.79268
1	Seq54598_FBgn0038070		7.08037	6.84654	6.87036		6.8806	7.00375	6.84706		6.95128	6.87036	6.96867		6.86419	6.84654	6.94593			7.60041		7.39346	7.46243	7.22657		7.12653	7.13819	7.17925		7.21075	7.28479	7.54071			7.3345		7.17393	7.20718	7.32493		7.26959	7.3814	7.41447		7.43073	7.33866	7.35109
2	Seq54598_FBgn0038070		7.08037	6.89482	6.99624		6.8806	6.97059	6.8371		6.95128	6.87036	6.86831		6.86419	6.93566	6.93762			7.57188		7.45889	7.45066	7.24127		7.22625	7.20229	7.2101		7.20065	7.16725	7.54071			7.28108		7.25802	7.20718	7.29523		7.43296	7.34341	7.49239		7.29585	7.42766	7.46597
3	Seq54598_FBgn0038070		7.09628	6.96963	6.96578		6.86831	6.8392	6.91687		7.01402	6.8806	6.96867		6.84967	6.93074	6.91687			7.61275		7.43352	7.48005	7.13545		7.19574	7.11409	7.24286		7.17026	7.12653	7.46625			7.26366		7.23649	7.224	7.36048		7.35872	7.39917	7.5136		7.39917	7.40769	7.47681
1	Seq5460_FBgn0039360		8.46947	8.21654	8.49602		8.57916	8.68095	8.80709		8.65553	8.70793	8.67713		8.71711	8.44243	8.44018			8.65988		8.78856	8.65893	8.81858		8.7684	8.66391	8.78551		8.8293	8.51517	8.87437			8.58671		8.824	9.04621	8.99077		8.62388	8.79474	9.13151		8.74214	8.99303	8.69928
2	Seq5460_FBgn0039360		8.37014	8.38658	8.51996		8.57916	8.65344	8.66962		8.62251	8.61149	8.74315		8.2236	8.49735	8.50532			8.56808		8.7982	8.58646	8.80971		8.43865	8.52408	8.76244		8.74158	8.40727	8.80284			8.53877		8.76885	9.0256	9.01104		8.84685	8.88122	8.98736		8.76807	8.96405	8.78202
3	Seq5460_FBgn0039360		8.45567	8.56288	8.62327		8.62556	8.78654	8.85071		8.80655	8.73978	9.02883		8.2236	8.72323	8.57365			8.69093		8.85943	8.67854	8.70851		8.60486	8.66202	8.82549		8.81602	8.55344	8.86491			8.6879		8.87324	9.05085	9.04248		8.93054	9.0015	9.20408		8.78311	8.98831	8.77248
1	Seq54600_FBgn0034173		6.94934	7.15608	7.04485		6.85383	7.02883	7.33017		7.15228	7.12971	7.0634		7.05393	6.96386	7.01634			7.10364		7.30864	7.2062	7.305		7.20457	7.30134	7.23138		7.29094	7.30864	7.1964			7.10224		7.18057	7.11652	7.12791		6.96578	6.98868	7.02237		7.04294	7.11756	7.07753
2	Seq54600_FBgn0034173		7.14805	7.15608	7.04485		6.89482	7.18115	7.33017		7.18157	7.07904	6.99624		7.03159	6.96386	6.97728			7.1918		7.34282	7.15245	7.37909		7.36107	7.27364	7.19048		7.33509	7.30864	7.1964			7.01048		7.18057	7.16256	7.16591		7.01941	6.97537	6.87365		6.94759	7.04148	7.04476
3	Seq54600_FBgn0034173		7.20212	7.18281	7.11504		7.20253	7.20864	7.27457		7.20864	7.16407	7.09011		7.05393	7.08437	7.08304			7.22689		7.2989	7.2062	7.39174		7.37678	7.39117	7.24286		7.36311	7.30864	7.14568			7.22368		7.20425	7.16256	7.11825		7.003	7.07539	7.01011		7.11617	7.14907	7.07753
1	Seq54635_FBgn0040309		8.13976	8.23102	8.42066		9.21006	9.5068	9.61379		9.23422	9.26307	9.2392		10.074	9.78647	9.55778			8.48193		9.5519	10.0559	9.62095		10.293	9.82146	10.42		10.2054	10.3456	10.2515			8.12412		9.27806	10.1864	9.68229		10.4232	9.9866	10.4864		9.98185	9.94222	10.3188
2	Seq54635_FBgn0040309		8.22601	8.12089	8.42941		9.29405	9.54158	9.75001		9.14126	9.29011	9.22269		9.44458	9.7576	9.64783			8.40045		9.43775	10.0372	9.6171		10.414	9.94915	10.4467		10.314	10.306	10.3509			8.13955		9.29155	10.1143	9.65964		10.4378	10.0102	10.4883		10.1743	9.94222	10.2949
3	Seq54635_FBgn0040309		8.11114	8.24278	8.42066		9.19558	9.54158	9.6121		9.16008	9.29902	9.2566		9.60069	9.85279	9.59774			8.53579		9.23378	10.035	9.60251		10.1964	9.82882	10.3546		10.2896	10.475	10.2787			8.11513		9.33383	10.254	9.73053		10.4458	9.93349	10.4842		10.1143	9.93123	10.3279
1	Seq54652_FBgn0035625		6.96	6.90889	6.93123		7.01866	7.04712	7.05393		6.87088	7.04439	6.95226		6.97441	6.9542	6.92085			7.1918		7.69674	7.34459	8.06214		7.09311	7.12619	7.15718		7.15886	7.09628	7.24159			7.04403		7.51596	7.25927	7.49159		7.23266	7.22368	7.44653		7.2817	7.17659	7.19048
2	Seq54652_FBgn0035625		6.98394	6.84654	6.98347		6.97728	7.01681	6.86419		6.98584	6.88366	6.86831		7.02144	6.87396	6.91687			7.1416		7.55433	7.35697	7.64097		7.12653	7.16658	7.10713		7.10154	7.13545	7.28479			7.13682		7.4714	7.45423	7.51937		7.15313	7.13545	7.27302		7.22368	7.18884	7.23649
3	Seq54652_FBgn0035625		6.96963	6.89482	6.96578		6.98632	6.98963	6.85694		6.95904	6.86212	7.00375		6.90589	6.93566	6.92085			7.21658		7.43352	7.38716	7.58145		6.98565	7.17891	7.12584		7.15886	7.12653	7.40401			7.03195		7.39232	7.36894	7.46652		7.36603	7.14432	7.41447		7.2817	7.25487	7.20945
1	Seq54682_FBgn0022936		7.22721	7.12842	7.26209		7.25424	7.224	7.16407		7.24714	7.15059	7.2499		7.2503	7.24238	7.35094			7.39203		7.39346	7.44239	7.42599		7.62887	7.59644	7.6729		7.61618	7.62303	7.42347			7.31651		7.34104	7.38888	7.2817		7.40088	7.48596	7.48489		7.2817	7.27798	7.40088
2	Seq54682_FBgn0022936		7.19311	7.15608	7.30226		7.41222	7.3283	7.20864		7.26366	7.27457	7.2388		7.13014	7.10198	7.29309			7.3339		7.38313	7.43352	7.16859		7.61176	7.62936	7.62595		7.55203	7.62303	7.50779			7.28108		7.39232	7.36894	7.31832		7.41165	7.54329	7.42766		7.35872	7.25487	7.33062
[truncated: 2,005 more rows]
[truncated: 12 more columns]

## Sheet: Sequences and PRC analysis
List of all sequence probes printed on custom microarray Cos2 and complete results of PRC analysis.
[truncated: 1,131 more rows]

## Sheet: PRC1 DE sequences
Significantly differentially expressed (DE) sequences
[truncated: 129 more rows]

## Sheet: PRC2 DE sequences
Significantly differentially expressed (DE) sequences
[truncated: 128 more rows]

[truncated: 1 more sheets: qRT-PCR validation]
